# Supplementary material for: Role of Dicer-Dependent RNA Interference in Regulating Mycoparasitic Interactions
Source: Microbiol Spectr. 2021 Sep 22;9(2):e01099-21. doi: 10.1128/Spectrum.01099-21 (PMC8557909; doi:10.1128/Spectrum.01099-21)
Supplement: SUPPLEMENTAL FILE 1 — Supplemental material. Download SPECTRUM01099-21_Supp_1_seq10.xlsx, XLSX file, 0.02 MB [file spectrum01099-21_supp_1_seq10.xlsx]

## Sheet: Table S1A
Table S1A: Protein ID of the putative argonauts, dicer like proteins and RNA dependent RNA polymerases proteins used in phylogenetic analyses.
Genbank ID of Ago seq used in phylogeny.	GenBank ID of DCL1 and DCL 2	GenBank ID of RDRP seq used in Phylogeny.
AGO1_Arabidopsis_thaliana	DCL1_Arabidopsis_thaliana	RDRP1_Arabidopsis_thaliana
XP_003717504.1_Pyricularia_oryzae	DCL1_ASPNC_Aspergillus_niger	CCU82003.1_Blumeria_graminis
KFH42180.1_Acremonium_chrysogenum	NP_588215.2_Schizosaccharomyces_pombe	XP_001545863.1_Botrytis_cinerea
KNB15596.1_Fusarium_oxysporum	XP_003849619.1_Zymoseptoria_tritici	XP_001586068.1_Sclerotinia_sclerotiorum
XP_001398045.2_Aspergillus_niger	CCF48410.1_Ustilago_hordei	ESZ97230.1_Sclerotinia_borealis
OWW35832.1_Aspergillus_niger	XP_003330752.2_Puccinia_graminis	XP_003847596.1_Zymoseptoria_tritici
CCU79215.1_argonaute_2_Blumeria_graminis	XP_003337958.2_Puccinia_graminis	XP_001394912.1_Aspergillus_niger
CCU75107.1_Blumeria_graminis	XP_003337961.2_Puccinia_graminis	NP_001342838.1_RDRP_1_Schizosaccharomyces_pombe
ESZ94685.1_Sclerotinia_borealis	QDE54829.1_dicer-like_2_Verticillium_nonalfalfae	XP_001905580.1_Podospora_anserina
XP_001598248.1_Sclerotinia_sclerotiorum	XP_003004181.1_Verticillium_alfalfae	XP_018257387.1_Fusarium_oxysporum
XP_003856889.1_Zymoseptoria_tritici	XP_009654145.1_Verticillium_dahliae	XP_011328717.1_Fusarium_graminearum
ESZ93307.1_Sclerotinia_borealis	XP_008094122.1_Colletotrichum_graminicola	XP_003890550.1_Puccinia_graminis
NP_587782.1_Schizosaccharomyces_pombe	KFH40762.1_Acremonium_chrysogenum	XP_003320812.2_Puccinia_graminis
QDE54826.1_argonaute_1_Verticillium_nonalfalfae	XP_003048541.1_Nectria_haematococca	CCF52928.1_Ustilago_hordei
XP_009657937.1_Verticillium_dahliae	XP_018253198.1_Fusarium_oxysporum	XP_003855160.1_Zymoseptoria_tritici
XP_003005611.1_Verticillium_alfalfae	DCL2_MAGO7_Magnaporthe oryzae	EHA23904.1_Aspergillus_niger
XP_008095728.1_Colletotrichum_graminicola	XP_963538.3_dicer-like_protein_2_Neurospora_crassa	XP_003040555.1_Nectria_haematococca
KFH41842.1_Acremonium_chrysogenum	XP_001909602.1_Podospora_anserina	XP_011320958.1_Fusarium_graminearum
XP_003053663.1_Nectria_haematococca	XP_001588821.1_Sclerotinia_sclerotiorum	XP_001595288.1_Sclerotinia_sclerotiorum
EGU79915.1_Fusarium_oxysporum	ESZ96850.1_Sclerotinia_borealis	ESZ94181.1_Sclerotinia_borealis
XP_011316005.1_Fusarium_graminearum	XP_001400925.2_dicer_like_2_Aspergillus_niger	XP_001551930.1_Botrytis_cinerea
XP_958586.1_Neurospora_crassa	ESZ93843.1_Sclerotinia_borealis	EGU82475.1_Fusarium_oxysporum
XP_003716704.1_Pyricularia_oryzae	XP_001585179.1_Sclerotinia_sclerotiorum	XP_003045639.1_Nectria_haematococca
XP_001904709.1_Podospora_anserina	EGU74508.1_Fusarium_oxysporum	XP_011326113.1_Fusarium_graminearum
XP_003848385.1_Zymoseptoria_tritici	XP_011328775.1_Fusarium_graminearum	KFH45535.1_Acremonium_chrysogenum
CCU74167.1_argonaute1_Blumeria_graminis	XP_003046961.1_Nectria_haematococca	XP_003003645.1_Verticillium_alfalfae
ESZ91253.1_Sclerotinia_borealis	KFH42876.1_Acremonium_chrysogenum	QDE54831.1_RDRP_2_Verticillium_nonalfalfae
XP_001586694.1_Sclerotinia_sclerotiorum	XP_008097240.1_Colletotrichum_graminicola	XP_009655407.1_Verticillium_dahliae
XP_001399795.2_Aspergillus_niger	XP_009650143.1_Verticillium_dahliae	XP_003711624.1_Pyricularia_oryzae
CCF50705.1_Ustilago_hordei	QDE54828.1_dicer-like_1_Verticillium_nonalfalfae	XP_959047.1_Neurospora_crassa
XP_003329577.2_Puccinia_graminis	XP_003009179.1_Verticillium_alfalfae	XP_001907526.1_Podospora_anserina
XP_003326892.2_Puccinia_graminis	XP_961898.1_dicer-like_1_Neurospora_crassa	XP_008098403.1_Colletotrichum_graminicola
XP_003854286.1Zymoseptoria_tritici	XP_001910115.1_Podospora_anserina	CCF48827.1_Ustilago_hordei
XP_011394903.1_Neurospora_crassa	EJP62972.1_Beauveria_bassiana	XP_003336185.2_Puccinia_graminis
XP_001905964.1_Podospora_anserina	EFY93774.1_Dicer-like_1_Metarhizium_acridum	XP_003328239.2_Puccinia_graminis
XP_003714217.1_Pyricularia_oryzae	EJP66096.1_Beauveria_bassiana	XP_001589282.1_Sclerotinia_sclerotiorum
QDE54827.1_argonaute2_Verticillium_nonalfalfae	EFY92199.1_Dicer-like_2_Metarhizium_acridum	ESZ89982.1_Sclerotinia_borealis
XP_009648711.1_Verticillium_dahliae	EHK47075.1_Trichoderma_atroviride	XP_003848277.1_Zymoseptoria_tritici
XP_008094315.1_Colletotrichum_graminicola	EGR47129.1_Trichoderma_reesei	XP_001545747.2_Botrytis_cinerea
KFH46392.1_Acremonium_chrysogenum	EHK18352.1_Trichoderma_virens	XP_963405.1_Neurospora_crassa
XP_003052582.1_Nectria_haematococca	EGR44851.1_Trichoderma_reesei	XP_001906844.1_Podospora_anserina
EGU84615.1_Fusarium_oxysporum	EHK20713.1_Trichoderma_virens	XP_003712093.1_Pyricularia_oryzae
XP_011319975.1_Fusarium_graminearum	EHK46075.1_Trichoderma_atroviride	XP_009654829.1_Verticillium_dahliae
EJP67294.1_Beauveria_bassiana	XP_007821584.2_Metarhizium_robertsii	XP_008095152.1_Colletotrichum_graminicola
EFZ02610.1_Metarhizium_robertsii	XP_007824390.2_Metarhizium_robertsii	KFH48457.1_Acremonium_chrysogenum
EHK44328.1_Trichoderma_atroviride		XP_003049617.1_Nectria_haematococca
EGR47217.1_Trichoderma_reesei		EGU80072.1_Fusarium_oxysporum
EHK23898.1_Trichoderma_virens		XP_011317398.1_Fusarium_graminearum
EJP60886.1_Beauveria_bassiana		XP_003721007.1_RDRP_1_Pyricularia_oryzae
EFZ03314.1_Metarhizium_robertsii		XP_964248.3_Neurospora_crassa
EGR49421.1_Trichoderma_reesei		XP_001907454.1_Podospora_anserina
EHK42144.1_Trichoderma_atroviride		EGU80489.1_Fusarium_oxysporum
EHK20085.1_Trichoderma_virens		XP_011320016.1_Fusarium_graminearum
EJP69461.1_Beauveria_bassiana		XP_003052653.1_Nectria_haematococca
EFY99680.1_Metarhizium_robertsii		KFH43554.1_Acremonium_chrysogenum
EHK23546.1_Trichoderma_virens		XP_008090715.1_Colletotrichum_graminicola
EHK43969.1_Trichoderma_atroviride		XP_003007883.1_Verticillium_alfalfae
EGR48995.1_Trichoderma_reesei		QDE54830.1_RDRP_1_Verticillium_nonalfalfae
EFY90521.1_Metarhizium_acridum		XP_009651476.1_Verticillium_dahliae
EFY86521.1_Metarhizium_acridum		EJP63611.1_Beauveria_bassiana
		EJP64354.1_Beauveria_bassiana
		EHK15310.1_Trichoderma_virens
		EHK41517.1_Trichoderma_atroviride
		EGR45650.1_Trichoderma_reesei
		CC031208-10_JGI_ID_2480_Escovopsis_weberi
		KOS22405.1_RDRP_2_Escovopsis_weberi
		EHK16081.1_Trichoderma_virens
		EGR47997.1_Trichoderma_reesei
		EHK46591.1_Trichoderma_atroviride
		EFY87605.1_Metarhizium_acridum
		EFY93089.1_Metarhizium_acridum
		MAA_10780T0_Metarhizium_robertsii
		XP_007823551.1_RDRP_1_Metarhizium_robertsii

## Sheet: Table S1B
Table S1B: List of primers used in this study.
Primer	Sequences 5’-3’	Use
dcl1 ups F	ggggacaagtttgtacaaaaaagcaggcttacatggcattgcacgctgga	To amplify dcl1 upstream
dcl1 ups R	ggggacaactttgtatagaaaagttgggtgcgaccttgggcgatggattc
dcl1 ds F	ggggacaactttgtataataaagttgtatttcgaacattccccaaggctg	To amplify dcl1 downstream
dcl1 ds R	ggggaccactttgtacaagaaagctgggttcacccacaacaaatctcaactcg
dcl2 ups F	ggggacaagtttgtacaaaaaagcaggcttacctcctgcaggttgtattggtg	To amplify dcl2 upstream
dcl2 ups R	ggggacaactttgtatagaaaagttgggtgacagtaggggccagaaacca
dcl2 ds F	ggggacaactttgtataataaagttgtacgctttcaaggaccgactg	To amplify dcl2 downstream
dcl2 ds R	ggggaccactttgtacaagaaagctgggttcagcaagcttcccaatcaac
dcl1 ko F	tctggcgattgggatttggttc	DCL1 mutant validation
dcl1 ko R	cagctgaagcgtcgcaataggat
dcl2 ko F	tcatttttctcactcatggctgtt	DCL2 mutant validation
dcl2 ko R	tatgctattgctccggcttcagtc
dcl1 qpcr 2F	aagacgctgacgcccaatgacc	DCL1 mutant validation
dcl1 qpcr 2R	tcatcatcccatactgcttgcttcc
dcl2 qpcr 2F	cccggaggcatgccgtttttc	DCL2 mutant validation
dcl2 qpcr 2R	gaagaaaatccgctcgctttgtcc
Hyg F	gcgcgcaattaaccctcac	Mutant validation
Hyg R	gaattgcgcgtacagaactcc
dcl1 comp F	ggggacaagtttgtacaaaaaagcaggcttattacggttacggaatggggtttt	dcl1 complementation
dcl1 comp R	ggggacaacttttgtatacaaagttgtaaccaacatctcaacataaccaca
dcl2 comp F	ggggacaagtttgtacaaaaaagcaggcttagattgtctatagatttatttcctg	dcl2 complementation
dcl2 comp R	ggggacaacttttgtatacaaagttgtatttctgctttatccgccgtctat
cro-mir-1_slp	gttggctctggtgcagggtccgaggtattcgcaccagagccaacattcta	Stem-loop RT-qPCR
cro-mir-2_slp	gttggctctggtgcagggtccgaggtattcgcaccagagccaaccattct	Stem-loop RT-qPCR
cro-mir-3_slp	gttggctctggtgcagggtccgaggtattcgcaccagagccaactgcaaa	Stem-loop RT-qPCR
cro-mir-4_slp	gttggctctggtgcagggtccgaggtattcgcaccagagccaacggcaaa	Stem-loop RT-qPCR
cro-mir-5_slp	gttggctctggtgcagggtccgaggtattcgcaccagagccaacgcgaaa	Stem-loop RT-qPCR
cro-mir-6_slp	gttggctctggtgcagggtccgaggtattcgcaccagagccaacgttata	Stem-loop RT-qPCR
cro-mir-9_slp	gttggctctggtgcagggtccgaggtattcgcaccagagccaacgagtag	Stem-loop RT-qPCR
cro-mir-10_slp	gttggctctggtgcagggtccgaggtattcgcaccagagccaacagtctc	Stem-loop RT-qPCR
cro-mir-11_slp	gttggctctggtgcagggtccgaggtattcgcaccagagccaacagcatc	Stem-loop RT-qPCR
cro-mir-13_slp	gttggctctggtgcagggtccgaggtattcgcaccagagccaacgggacg	Stem-loop RT-qPCR
cro-mir-23_slp	gttggctctggtgcagggtccgaggtattcgcaccagagccaaccatcta	Stem-loop RT-qPCR
cro-mir-36_slp	gttggctctggtgcagggtccgaggtattcgcaccagagccaacgaccgc	Stem-loop RT-qPCR
cro-mir-1_qpcr-F	cggcggtagaattcgggg	Stem-loop RT-qPCR
cro-mir-2_qpcr-F	cggcggtagaattcggggt	Stem-loop RT-qPCR
cro-mir-3_qpcr-F	cggcggttagcctcgagac	Stem-loop RT-qPCR
cro-mir-4_qpcr-F	cggcggtcagcctcgagac	Stem-loop RT-qPCR
cro-mir-5_qpcr-F	cggcggttgcaatgatttgca	Stem-loop RT-qPCR
cro-mir-6_qpcr-F	cggcggtaggactcgagtagt	Stem-loop RT-qPCR
cro-mir-9_qpcr-F	cggcggtcggacgtatattga	Stem-loop RT-qPCR
cro-mir-10_qpcr-F	cggcggtcggtgggatgttt	Stem-loop RT-qPCR
cro-mir-11_qpcr-F	cggcggtagagtttttgga	Stem-loop RT-qPCR
cro-mir-13_qpcr-F	cggcggttcttccttgatg	Stem-loop RT-qPCR
cro-mir-23_qpcr-F	cggcggctggcaggtatggtcg	Stem-loop RT-qPCR
cro-mir-36_qpcr-F	cggcggtcaaacacaatta	Stem-loop RT-qPCR
universal reverse primer	gtgcagggtccgaggt	Stem-loop RT-qPCR
attB sequences for gateway cloning are indicated in bold letters

## Sheet: Table S1C
Table S1C: Characteristics of the putative DCL, AGO and RDR proteins in Clonostachys rosea
Gene function	C. rosea gene/ Protein	Genomic sequences	Coding sequences	No of introns	Protein length	Domain/s
Dicer-like (dcl)	dcl1/DCL1	4620 bp	4506 bp	2	1502 aa	DEXDc
	CRV2T00009872					HELICc
						Dicer dimer
						2 x RNAse III
Dicer-like (dcl)	dcl2/DCL2	4533 bp	4242 bp	5	1414 aa	DEXDc
	CRV2T00008135					HELICc
						Dicer dimer
						2 x RNAse III
Argonaute (Ago)	ago1/AGO1	2991	2925 bp	1	975 aa	ArgoN
	CRV2T00002735					DUF
						PAZ
						ArgoL2
						PIWI
Argonaute (Ago)	ago2/AGO2	2944	2889	2	963 aa	ArgoN
	CRV2T00000975					DUF
						PAZ
						ArgoL2
						PIWI
RNA-dependent RNA polymerase (RDR1)	rdr1/RDR1	3700	3588	3	1196 aa	RDR
	CRV2T00001186
RNA-dependent RNA polymerase (RDR2)	rdr2/RDR2	4227	4224	0	1408 aa	RDR
	CRV2T00002170
RNA-dependent RNA polymerase (RDR3)	rdr3/RDR3	3723	3720	0	1243 aa	RDR
	CRV2T00007201
Abbreviations:
aa: amino acid
bp: base pair
DEXDc: DEAD-like helicases superfamily.
HELICc: Helicase superfamily c-terminal domain.
Dicer dimer: Dicer dimerization domain (double stranded RNA-binding domain).
RNAse III domain: Ribonuclease III family (dsRNA-specific endonuclease domain).
ArgoN: N-terminal domain of eukaryotic AGO.
DUF: domain of unknown function.
PAZ – Piwi-Argonaute-Zwille domain of unknown function in AGOs.
ArgoL2 – Linker domain in eukaryotic AGO proteins (a linker region between the N-terminal of PIWI domain and the PAZ domain.
PIWI domain: the double stranded RNA-guided catalytic domain of AGOs.
RDR: RNA-dependent RNA polymerases
