# Supplementary material for: Role of Dicer-Dependent RNA Interference in Regulating Mycoparasitic Interactions
Source: Microbiol Spectr. 2021 Sep 22;9(2):e01099-21. doi: 10.1128/Spectrum.01099-21 (PMC8557909; doi:10.1128/Spectrum.01099-21)
Supplement: SUPPLEMENTAL FILE 3 — Supplemental material. Download SPECTRUM01099-21_Supp_3_seq12.xlsx, XLSX file, 0.4 MB [file spectrum01099-21_supp_3_seq12.xlsx]

## Sheet: Cr Δdcl1-Bc VS WT-Bc
Table S4: DEGs (log2fold change 1.5) in Δdcl1 during Δdcl1-B. cinerea (Bc) interactions compared with C. rosea (Cr)-B. cinerea interaction
Gene	log2FoldChange	pvalue	padj	association	GO Names	InterPro GO Names
CRV2G00005061	8.19214	5.31799e-09	2.05966e-07	UP	C:nucleus; F:DNA binding, bending; F:kinase activity; P:phosphorylation; P:positive regulation of mating-type specific transcription, DNA-templated	no GO terms
CRV2G00000894	5.0366	5.57616e-266	1.22453e-261	UP		no GO terms
CRV2G00002084	4.32758	4.62919e-109	7.81976e-106	UP	F:farnesyl-diphosphate farnesyltransferase activity; P:biosynthetic process; C:integral component of membrane; F:intramolecular lyase activity; F:squalene synthase activity	F:farnesyl-diphosphate farnesyltransferase activity; P:biosynthetic process; F:transferase activity; F:transferase activity, transferring alkyl or aryl (other than methyl) groups; F:intramolecular lyase activity; F:squalene synthase activity
CRV2G00002085	4.15424	5.79483e-208	6.36272e-204	UP	C:integral component of membrane; P:carotenoid biosynthetic process; F:oxidoreductase activity; P:oxidation-reduction process	P:carotenoid biosynthetic process; F:oxidoreductase activity; P:oxidation-reduction process
CRV2G00001473	4.13749	1.73639e-44	8.11299e-42	UP	P:glutamine metabolic process; F:transferase activity	no GO terms
CRV2G00002083	4.0738	4.58755e-87	5.03713e-84	UP	F:DNA photolyase activity; P:DNA repair	F:DNA photolyase activity; P:DNA repair
CRV2G00008873	3.79334	1.71021e-61	1.29504e-58	UP	C:integral component of membrane	no GO terms
CRV2G00011957	3.70917	1.8446e-42	7.78989e-40	UP		no GO terms
CRV2G00003591	3.23772	2.43943e-30	5.63893e-28	UP	P:glutamine metabolic process; F:transferase activity	no GO terms
CRV2G00014907	3.15449	7.26594e-15	6.23281e-13	UP	F:N,N-dimethylaniline monooxygenase activity; F:flavin adenine dinucleotide binding; F:NADP binding; P:oxidation-reduction process	F:N,N-dimethylaniline monooxygenase activity; F:flavin adenine dinucleotide binding; F:NADP binding; P:oxidation-reduction process
CRV2G00011989	3.03201	4.32826e-95	5.5911e-92	UP	P:proteolysis; F:serine-type peptidase activity	P:proteolysis; F:serine-type peptidase activity
CRV2G00008240	2.79096	3.35435e-09	1.35159e-07	UP	C:integral component of membrane; F:transmembrane transporter activity; P:transmembrane transport	F:transmembrane transporter activity; P:transmembrane transport
CRV2G00011377	2.72807	1.06432e-06	2.49707e-05	UP	C:integral component of membrane	no GO terms
CRV2G00015683	2.69743	1.16191e-167	5.10311e-164	UP		no GO terms
CRV2G00017877	2.69245	1.25778e-46	6.27745e-44	UP	P:proteolysis; F:dipeptidyl-peptidase activity	F:dipeptidyl-peptidase activity; F:hydrolase activity
CRV2G00018933	2.65748	5.31807e-29	1.17965e-26	UP		no IPS match
CRV2G00010809	2.62919	1.33372e-19	1.73305e-17	UP	P:lipid metabolic process	P:lipid metabolic process
CRV2G00019725	2.52327	2.37842e-07	6.55334e-06	UP		no GO terms
CRV2G00003237	2.48611	2.91455e-13	2.09847e-11	UP	F:nucleotide binding; F:aspartic-type endopeptidase activity; P:proteolysis	F:aspartic-type endopeptidase activity; P:proteolysis
CRV2G00016343	2.35399	1.72863e-41	6.65976e-39	UP	P:base-excision repair; F:hydrolase activity, acting on glycosyl bonds; F:metal ion binding; F:4 iron, 4 sulfur cluster binding	F:catalytic activity; P:DNA repair; P:base-excision repair; F:hydrolase activity; F:4 iron, 4 sulfur cluster binding
CRV2G00000785	2.3226	3.57621e-26	7.01193e-24	UP	F:ion channel activity; P:ion transport; C:membrane	F:ion channel activity; P:ion transport; C:membrane
CRV2G00011564	2.26062	1.37424e-91	1.67657e-88	UP	F:lyase activity	no GO terms
CRV2G00014321	2.24294	3.53909e-06	7.2702e-05	UP	F:DNA binding; C:nucleus; P:transcription, DNA-templated; F:zinc ion binding; F:oxidoreductase activity, acting on the aldehyde or oxo group of donors, NAD or NADP as acceptor; P:oxidation-reduction process	F:oxidoreductase activity; F:oxidoreductase activity, acting on the aldehyde or oxo group of donors, NAD or NADP as acceptor; P:oxidation-reduction process
CRV2G00007810	2.24231	5.23157e-41	1.94721e-38	UP		no GO terms
CRV2G00013903	2.21852	2.58723e-42	1.05214e-39	UP		no GO terms
CRV2G00000893	2.20444	1.63887e-15	1.50584e-13	UP	F:damaged DNA binding; F:DNA-(apurinic or apyrimidinic site) endonuclease activity; P:base-excision repair; P:nucleotide-excision repair; F:zinc ion binding; F:hydrolase activity, hydrolyzing N-glycosyl compounds	F:nucleic acid binding; F:damaged DNA binding; F:DNA-(apurinic or apyrimidinic site) endonuclease activity; P:base-excision repair; P:nucleotide-excision repair; F:zinc ion binding; F:hydrolase activity, hydrolyzing N-glycosyl compounds
CRV2G00005485	2.19075	4.4162e-44	2.02041e-41	UP	F:oxidoreductase activity, acting on CH-OH group of donors; F:flavin adenine dinucleotide binding; P:oxidation-reduction process	no GO terms
CRV2G00006806	2.17326	8.15719e-110	1.49277e-106	UP	C:integral component of membrane; P:lipid droplet disassembly	C:integral component of membrane
CRV2G00015526	2.17273	2.235e-13	1.62519e-11	UP	C:integral component of membrane	no GO terms
CRV2G00002582	2.16285	1.01125e-10	5.37698e-09	UP		no GO terms
CRV2G00017858	2.16047	4.69206e-08	1.50201e-06	UP	C:integral component of membrane; F:transmembrane transporter activity; P:transmembrane transport	F:transmembrane transporter activity; P:transmembrane transport
CRV2G00003291	2.15917	1.04921e-08	3.77145e-07	UP	C:membrane; C:integral component of membrane	no GO terms
CRV2G00018740	2.15135	1.85261e-25	3.50719e-23	UP		no GO terms
CRV2G00009177	2.14768	4.01417e-21	5.99668e-19	UP	F:phosphorelay sensor kinase activity; P:phosphorelay signal transduction system; F:protein binding; P:signal transduction by protein phosphorylation	F:phosphorelay sensor kinase activity; P:phosphorelay signal transduction system; F:protein binding; P:signal transduction; P:phosphorylation; F:transferase activity, transferring phosphorus-containing groups
CRV2G00007530	2.11079	4.08012e-154	1.49332e-150	UP	F:ferrochelatase activity; C:mitochondrial inner membrane; P:heme biosynthetic process	F:ferrochelatase activity; P:heme biosynthetic process
CRV2G00010185	2.04365	8.22041e-05	0.00107838	UP	C:integral component of membrane	no GO terms
CRV2G00001157	2.04141	4.55961e-32	1.17799e-29	UP		no GO terms
CRV2G00002266	2.02172	3.68952e-43	1.58866e-40	UP		no GO terms
CRV2G00012728	2.01263	1.44617e-10	7.43745e-09	UP		no GO terms
CRV2G00004517	1.98595	1.84104e-15	1.67063e-13	UP		no GO terms
CRV2G00007816	1.98367	4.87073e-48	2.60881e-45	UP	F:phosphorelay sensor kinase activity; P:phosphorelay signal transduction system; P:MAPK cascade; F:nucleotide binding; P:activation of MAPKK activity; P:microtubule cytoskeleton organization; C:astral microtubule; F:DNA-binding transcription factor activity, RNA polymerase II-specific; P:microtubule bundle formation; P:eye development; F:complement binding; P:positive regulation of protein phosp…	no GO terms
CRV2G00019080	1.97986	0.000234838	0.00262178	UP	F:DNA-binding transcription factor activity, RNA polymerase II-specific; F:DNA binding; C:nucleus; P:regulation of transcription by RNA polymerase II; F:zinc ion binding; C:host cell nucleus	F:DNA-binding transcription factor activity, RNA polymerase II-specific; F:DNA binding; P:transcription, DNA-templated; P:regulation of transcription, DNA-templated; F:zinc ion binding
CRV2G00009837	1.97506	7.83788e-31	1.83106e-28	UP		no GO terms
CRV2G00012765	1.94781	2.42153e-38	8.30888e-36	UP		no GO terms
CRV2G00000895	1.93764	1.75818e-08	6.13827e-07	UP		no IPS match
CRV2G00014737	1.93163	1.16773e-113	3.20543e-110	UP	F:heme oxygenase (decyclizing) activity; P:heme oxidation	F:heme oxygenase (decyclizing) activity; P:heme oxidation; P:oxidation-reduction process
CRV2G00012492	1.9238	2.06206e-18	2.47448e-16	UP	F:metalloendopeptidase activity; C:extracellular region; P:proteolysis; F:metal ion binding	F:metalloendopeptidase activity; P:proteolysis; F:metallopeptidase activity
CRV2G00013785	1.90198	6.47732e-07	1.61772e-05	UP	F:molecular_function; C:extracellular region; C:cell wall; P:sporulation resulting in formation of a cellular spore	no GO terms
CRV2G00001665	1.89137	7.21853e-47	3.68648e-44	UP	F:heteroduplex DNA loop binding; F:DNA-binding transcription factor activity, RNA polymerase II-specific; F:structural constituent of ribosome; F:protein phosphatase inhibitor activity; C:nucleus; C:mitochondrion; C:ribosome; P:base-excision repair; P:nucleotide-excision repair; P:pyrimidine dimer repair; P:mismatch repair; P:regulation of transcription by RNA polymerase II; P:translation; F:zinc…	F:endonuclease activity; P:nucleotide-excision repair; P:response to UV
CRV2G00007197	1.8825	1.37811e-05	0.000236803	UP	C:integral component of membrane; F:transmembrane transporter activity; P:transmembrane transport	F:transmembrane transporter activity; P:transmembrane transport
CRV2G00002252	1.87629	7.13328e-21	1.0374e-18	UP	C:extracellular region; P:carbohydrate metabolic process; C:fungal-type cell wall; C:cell surface; F:1,3-beta-glucanosyltransferase activity; F:glucan endo-1,3-beta-D-glucosidase activity; P:cell wall organization	F:hydrolase activity, hydrolyzing O-glycosyl compounds; P:carbohydrate metabolic process
CRV2G00011397	1.86573	8.82853e-42	3.50676e-39	UP		no GO terms
CRV2G00018197	1.85761	7.03896e-13	4.84563e-11	UP	P:proteolysis; F:serine-type peptidase activity	P:proteolysis; F:serine-type peptidase activity
CRV2G00011960	1.85118	1.7521e-58	1.13165e-55	UP	C:membrane; C:integral component of membrane	no GO terms
CRV2G00000896	1.84615	2.24469e-42	9.30064e-40	UP	P:double-strand break repair via homologous recombination; F:zinc ion binding; P:protein sumoylation; F:SUMO transferase activity; C:Smc5-Smc6 complex	P:double-strand break repair via homologous recombination; F:zinc ion binding; F:SUMO transferase activity; C:Smc5-Smc6 complex
CRV2G00000270	1.84407	7.82826e-06	0.000145809	UP	F:ATP binding; C:integral component of membrane; F:ATPase-coupled cation transmembrane transporter activity; P:cation transmembrane transport	F:nucleotide binding; P:cation transport; C:integral component of membrane; F:ATPase-coupled cation transmembrane transporter activity
CRV2G00009704	1.84275	1.45974e-09	6.38564e-08	UP	F:oxidoreductase activity; P:oxidation-reduction process	F:oxidoreductase activity; P:oxidation-reduction process
CRV2G00010728	1.82573	4.38275e-59	2.91652e-56	UP	C:integral component of membrane	no GO terms
CRV2G00017879	1.80322	0.00254645	0.0180446	UP	F:monooxygenase activity; P:oxidation-reduction process; F:FAD binding	F:FAD binding
CRV2G00013909	1.77038	5.34032e-186	3.90911e-182	UP	F:molecular_function; F:catalytic activity; C:cellular_component; P:biological_process; P:nucleoside metabolic process	no IPS match
CRV2G00008513	1.75064	0.000630348	0.0058729	UP		no GO terms
CRV2G00008007	1.74681	1.11186e-17	1.2651e-15	UP	C:proteasome complex	no GO terms
CRV2G00008344	1.72436	1.66332e-14	1.37836e-12	UP	C:membrane; C:integral component of membrane	no GO terms
CRV2G00014206	1.72384	1.05262e-10	5.57e-09	UP	C:membrane; C:integral component of membrane	no GO terms
CRV2G00008717	1.72167	0.000350161	0.0036582	UP	C:integral component of membrane; F:transmembrane transporter activity; P:transmembrane transport	F:transmembrane transporter activity; P:transmembrane transport
CRV2G00008105	1.72002	3.90439e-77	3.72784e-74	UP	P:lipid transport; F:lipid binding; C:integral component of membrane; P:endoplasmic reticulum-plasma membrane tethering	F:lipid binding; P:endoplasmic reticulum-plasma membrane tethering
CRV2G00015225	1.7174	0.00806969	0.0439619	UP		no GO terms
CRV2G00017038	1.71328	2.46876e-16	2.49834e-14	UP	C:membrane; C:integral component of membrane	no GO terms
CRV2G00006453	1.70388	1.81268e-32	4.73885e-30	UP	F:pyridoxamine-phosphate oxidase activity; P:pyridoxine biosynthetic process; F:FMN binding; F:transferase activity; P:pyridoxal phosphate biosynthetic process; P:primary metabolic process; P:oxidation-reduction process	F:pyridoxamine-phosphate oxidase activity; P:pyridoxine biosynthetic process; F:FMN binding
CRV2G00003700	1.68327	9.05605e-05	0.00117121	UP		no GO terms
CRV2G00007664	1.68026	5.49775e-13	3.84492e-11	UP		no GO terms
CRV2G00018160	1.66953	1.67779e-07	4.82887e-06	UP	F:lyase activity; F:metal ion binding	no GO terms
CRV2G00005703	1.66739	1.95247e-05	0.000315964	UP	F:iron ion binding; F:FMN binding; F:oxidoreductase activity, acting on paired donors, with incorporation or reduction of molecular oxygen; F:heme binding; P:oxidation-reduction process	F:iron ion binding; F:FMN binding; F:oxidoreductase activity; F:oxidoreductase activity, acting on paired donors, with incorporation or reduction of molecular oxygen; F:heme binding; P:oxidation-reduction process
CRV2G00003194	1.66621	7.49806e-32	1.91462e-29	UP	F:ligase activity	no GO terms
CRV2G00019142	1.6637	0.00017786	0.00208087	UP		no IPS match
CRV2G00016994	1.65228	2.09196e-27	4.37519e-25	UP	C:integral component of membrane	no GO terms
CRV2G00017699	1.64305	1.36926e-26	2.73354e-24	UP	F:ligase activity	no GO terms
CRV2G00016316	1.63997	4.56882e-23	7.65887e-21	UP		no GO terms
CRV2G00017237	1.63947	0.00411811	0.026404	UP	P:proteolysis; F:peptidase activity	no GO terms
CRV2G00006383	1.63496	1.5592e-62	1.22286e-59	UP	F:DNA binding; F:protein binding; C:nucleus	F:protein binding
CRV2G00019403	1.62744	0.00566359	0.0337969	UP		no GO terms
CRV2G00009937	1.62691	8.14167e-111	1.62537e-107	UP	F:UDP-glucose 4-epimerase activity; P:galactose metabolic process	no GO terms
CRV2G00003089	1.62035	4.22155e-12	2.71863e-10	UP	C:integral component of membrane; F:transmembrane transporter activity; P:transmembrane transport	C:membrane; C:integral component of membrane; F:transmembrane transporter activity; P:transmembrane transport
CRV2G00005514	1.61904	0.000383917	0.00395071	UP	F:DNA-binding transcription factor activity, RNA polymerase II-specific; P:regulation of transcription by RNA polymerase II; F:zinc ion binding; C:host cell nucleus	no GO terms
CRV2G00007006	1.61743	0.00107863	0.00907888	UP	C:integral component of membrane	no GO terms
CRV2G00017964	1.61332	6.92939e-08	2.14323e-06	UP	F:zinc ion binding; F:oxidoreductase activity; P:oxidation-reduction process	F:zinc ion binding; F:oxidoreductase activity; P:oxidation-reduction process
CRV2G00004148	1.60583	0.0017951	0.0138075	UP		no GO terms
CRV2G00018078	1.59716	0.00103945	0.00881663	UP		no GO terms
CRV2G00016886	1.58845	1.0714e-13	8.19792e-12	UP	F:ATP binding; C:integral component of membrane; F:ATPase activity; F:ATPase-coupled transmembrane transporter activity; P:transmembrane transport	F:ATP binding; C:membrane; C:integral component of membrane; F:ATPase activity; F:ATPase-coupled transmembrane transporter activity; P:transmembrane transport
CRV2G00019956	1.58168	2.66938e-15	2.38291e-13	UP	F:DNA-binding transcription factor activity, RNA polymerase II-specific; F:DNA binding; C:nucleus; P:regulation of transcription by RNA polymerase II; F:zinc ion binding; C:host cell nucleus	F:DNA-binding transcription factor activity, RNA polymerase II-specific; F:DNA binding; P:transcription, DNA-templated; P:regulation of transcription, DNA-templated; F:zinc ion binding
CRV2G00007545	1.58038	1.65876e-85	1.73459e-82	UP	F:phospholipase D activity; P:phosphatidic acid biosynthetic process; P:lipid catabolic process; P:inositol lipid-mediated signaling; F:N-acylphosphatidylethanolamine-specific phospholipase D activity	F:catalytic activity; F:phospholipase D activity; P:phosphatidic acid biosynthetic process; P:inositol lipid-mediated signaling
CRV2G00006001	1.56803	0.00798712	0.0436621	UP		no IPS match
CRV2G00003745	1.56591	9.63769e-35	2.9395e-32	UP	F:1-alkyl-2-acetylglycerophosphocholine esterase activity; P:lipid catabolic process	F:1-alkyl-2-acetylglycerophosphocholine esterase activity; P:lipid catabolic process
CRV2G00021545	1.56165	0.00266444	0.0187056	UP	P:cleavage involved in rRNA processing; C:nucleolus	P:cleavage involved in rRNA processing
CRV2G00009319	1.54714	5.49587e-09	2.12108e-07	UP		no GO terms
CRV2G00001842	1.54316	3.30937e-09	1.33592e-07	UP		no GO terms
CRV2G00008805	1.5422	1.24924e-66	1.05513e-63	UP	F:phosphorelay sensor kinase activity; P:phosphorelay signal transduction system; F:protein binding; P:signal transduction by protein phosphorylation	F:phosphorelay sensor kinase activity; P:phosphorelay signal transduction system; F:protein binding; P:signal transduction; P:phosphorylation; F:transferase activity, transferring phosphorus-containing groups
CRV2G00000654	1.53864	0.00104258	0.00883638	UP		no GO terms
CRV2G00004089	1.53712	0.000215728	0.00243944	UP	P:box H/ACA snoRNP assembly; P:pseudouridine synthesis; F:RNA binding; C:small nucleolar ribonucleoprotein complex; P:ribosome biogenesis	P:box H/ACA snoRNP assembly; P:pseudouridine synthesis; F:RNA binding; C:small nucleolar ribonucleoprotein complex; P:ribosome biogenesis
CRV2G00015237	1.53549	2.75439e-47	1.44015e-44	UP	F:DNA-binding transcription factor activity, RNA polymerase II-specific; F:DNA binding; C:nucleus; P:regulation of transcription by RNA polymerase II; F:zinc ion binding; C:host cell nucleus	F:DNA-binding transcription factor activity, RNA polymerase II-specific; F:DNA binding; P:transcription, DNA-templated; P:regulation of transcription, DNA-templated; F:zinc ion binding
CRV2G00004624	1.53211	5.1774e-06	0.000101605	UP		no GO terms
CRV2G00006702	1.5228	0.005469	0.0328589	UP	C:integral component of membrane; F:hydrolase activity	no GO terms
CRV2G00008810	1.51582	1.05796e-14	8.97018e-13	UP	F:serine-type carboxypeptidase activity; P:proteolysis	F:serine-type carboxypeptidase activity; P:proteolysis
CRV2G00010674	1.50879	0.00673749	0.0385256	UP		no GO terms
CRV2G00002570	1.5081	0.00427288	0.0271663	UP		no GO terms
CRV2G00002510	1.50471	1.13646e-05	0.000200939	UP	F:protein binding	F:protein binding
CRV2G00018879	-1.51298	0.000256275	0.00282378	DOWN	F:catalytic activity	no GO terms
CRV2G00003530	-1.51462	0.00230031	0.0166936	DOWN	F:glycerate kinase activity; P:organic acid phosphorylation	F:glycerate kinase activity; P:organic acid phosphorylation
CRV2G00003220	-1.5212	9.06711e-34	2.55274e-31	DOWN	F:iron ion binding; P:regulation of transcription, DNA-templated; F:2 iron, 2 sulfur cluster binding; P:oxidation-reduction process	F:iron ion binding; P:cellular metabolic process; F:2 iron, 2 sulfur cluster binding; P:oxidation-reduction process
CRV2G00010942	-1.52382	0.00215395	0.0159315	DOWN	F:protein kinase activity; F:ATP binding; P:protein phosphorylation	F:protein kinase activity; F:ATP binding; P:protein phosphorylation
CRV2G00016992	-1.52655	4.91896e-05	0.000702649	DOWN	C:integral component of membrane	no GO terms
CRV2G00003607	-1.52888	1.99208e-09	8.38047e-08	DOWN	C:integral component of membrane	no GO terms
CRV2G00008641	-1.53151	8.79472e-06	0.000161045	DOWN		no GO terms
CRV2G00015691	-1.59206	2.17717e-34	6.46089e-32	DOWN		no GO terms
CRV2G00000192	-1.60755	4.31503e-08	1.3935e-06	DOWN	C:integral component of membrane	no GO terms
CRV2G00013608	-1.64715	1.90156e-10	9.66626e-09	DOWN	F:5-methyltetrahydropteroyltriglutamate-homocysteine S-methyltransferase activity; F:zinc ion binding; P:methionine biosynthetic process	F:5-methyltetrahydropteroyltriglutamate-homocysteine S-methyltransferase activity; F:zinc ion binding; P:methionine biosynthetic process
CRV2G00008450	-1.69993	5.30472e-06	0.000103733	DOWN	F:oxidoreductase activity; F:transferase activity	F:oxidoreductase activity
CRV2G00000203	-1.71647	0.000361622	0.00375827	DOWN		no GO terms
CRV2G00018653	-1.76083	9.73551e-30	2.227e-27	DOWN	F:symporter activity; C:integral component of membrane; P:transmembrane transport	F:symporter activity; C:integral component of membrane
CRV2G00011997	-1.76142	2.04608e-33	5.6165e-31	DOWN	C:integral component of membrane	C:integral component of membrane
CRV2G00016603	-1.76259	1.17453e-105	1.71951e-102	DOWN	C:integral component of membrane; F:transmembrane transporter activity; P:transmembrane transport	F:transmembrane transporter activity; P:transmembrane transport
CRV2G00010452	-1.88832	6.89423e-11	3.7661e-09	DOWN	C:integral component of membrane	no GO terms
CRV2G00008414	-2.01261	1.62479e-06	3.62605e-05	DOWN	P:carbohydrate metabolic process; F:hydrolase activity, acting on carbon-nitrogen (but not peptide) bonds	F:catalytic activity; P:carbohydrate metabolic process; F:hydrolase activity, acting on carbon-nitrogen (but not peptide) bonds
CRV2G00018231	-2.22752	5.26616e-06	0.00010307	DOWN	F:lyase activity; F:pentalenene synthase activity	no GO terms
CRV2G00006178	-2.52024	6.69306e-06	0.000128031	DOWN		no GO terms
CRV2G00012271	-2.9743	6.97464e-35	2.15723e-32	DOWN	C:membrane; C:integral component of membrane	no GO terms

## Sheet: Cr Δdcl1-Fg VS WT-Fg
DEGs (log2fold change 1.5) in Δdcl1 during Δdcl1-F. graminearum (Fg) interactions compared with C. rosea (Cr)-F. graminearum interaction
Gene	log2FoldChange	pvalue	padj	association	GO Names	InterPro GO Names
CRV2G00005061	10.6614	2.42953e-19	1.74146e-17	UP	C:nucleus; F:DNA binding, bending; F:kinase activity; P:phosphorylation; P:positive regulation of mating-type specific transcription, DNA-templated	no GO terms
CRV2G00004624	7.93548	3.81982e-11	9.24643e-10	UP		no GO terms
CRV2G00004678	5.77047	5.19207e-05	0.000357527	UP		no GO terms
CRV2G00019005	5.24524	7.06078e-05	0.000468596	UP		no IPS match
CRV2G00013909	5.24116	4.07487e-70	9.39529e-67	UP	F:molecular_function; F:catalytic activity; C:cellular_component; P:biological_process; P:nucleoside metabolic process	no IPS match
CRV2G00013014	4.75035	8.87997e-08	1.18007e-06	UP	F:metallopeptidase activity; F:metal ion binding	F:metallopeptidase activity
CRV2G00018426	4.74291	2.98264e-05	0.000219303	UP		no GO terms
CRV2G00004680	4.61457	0.000729389	0.00359216	UP	F:hydrolase activity	F:hydrolase activity
CRV2G00013563	4.48633	0.00115557	0.00533586	UP	C:membrane	no GO terms
CRV2G00010809	4.30092	6.78855e-09	1.11535e-07	UP	P:lipid metabolic process	P:lipid metabolic process
CRV2G00003665	4.27371	0.00184209	0.00794497	UP	F:DNA binding; F:site-specific DNA-methyltransferase (cytosine-N4-specific) activity; C:integral component of membrane; F:transmembrane transporter activity; P:transmembrane transport; P:N-4 methylation of cytosine	F:transmembrane transporter activity; P:transmembrane transport
CRV2G00019725	4.18606	0.00324335	0.0128013	UP		no GO terms
CRV2G00004737	4.13866	7.27188e-05	0.000480875	UP		no GO terms
CRV2G00016596	4.10371	3.7572e-28	6.00891e-26	UP		no GO terms
CRV2G00019617	4.06013	3.23148e-08	4.68845e-07	UP	C:integral component of plasma membrane; F:transmembrane transporter activity; P:transmembrane transport	F:transmembrane transporter activity; P:transmembrane transport
CRV2G00017849	4.03614	0.0008508	0.00409604	UP	F:lyase activity; F:metal ion binding	no GO terms
CRV2G00012165	4.0223	0.00361938	0.0140509	UP	C:histone deacetylase complex; P:negative regulation of transcription by RNA polymerase II; F:nucleotide binding; F:magnesium ion binding; P:telomere maintenance; C:chromatin; F:RNA polymerase II transcription regulatory region sequence-specific DNA binding; F:DNA-binding transcription factor activity, RNA polymerase II-specific; F:molecular_function; F:nucleic acid binding; F:DNA binding; F:DNA …	no GO terms
CRV2G00020311	3.90355	7.1963e-05	0.000476561	UP		no GO terms
CRV2G00009159	3.76908	2.34351e-64	4.63145e-61	UP		no GO terms
CRV2G00004621	3.6596	1.05972e-27	1.6022e-25	UP	F:peroxidase activity; C:integral component of membrane; P:cellular oxidant detoxification	F:peroxidase activity
CRV2G00019490	3.63073	7.2357e-18	4.30532e-16	UP	C:integral component of membrane	no GO terms
CRV2G00014631	3.55111	0.00350296	0.013668	UP	C:membrane; C:integral component of membrane	no GO terms
CRV2G00010958	3.50475	5.47224e-06	4.84809e-05	UP		no IPS match
CRV2G00003085	3.44908	6.40967e-111	4.43357e-107	UP	C:extracellular region	C:extracellular region
CRV2G00008451	3.42987	2.37588e-46	1.56514e-43	UP	P:lipid metabolic process	P:lipid metabolic process
CRV2G00000787	3.41084	1.18511e-34	3.48825e-32	UP	F:electron transfer activity; F:heme binding; P:electron transport chain	no GO terms
CRV2G00004434	3.40891	7.90488e-25	9.3069e-23	UP	F:kinase activity; P:phosphorylation	no GO terms
CRV2G00009158	3.34522	9.56372e-06	7.93906e-05	UP	C:integral component of membrane	no GO terms
CRV2G00015033	3.33946	0.00726896	0.0251037	UP		no IPS match
CRV2G00005584	3.3248	6.37923e-08	8.75933e-07	UP		no IPS match
CRV2G00016923	3.28539	1.20206e-09	2.23063e-08	UP	C:membrane; C:integral component of membrane	no GO terms
CRV2G00018783	3.24629	1.98671e-36	6.958e-34	UP		no GO terms
CRV2G00008818	3.21395	0.000743371	0.00364674	UP	F:oxidoreductase activity; P:oxidation-reduction process	F:oxidoreductase activity; P:oxidation-reduction process
CRV2G00019463	3.17706	2.35795e-11	5.93137e-10	UP		no GO terms
CRV2G00013568	3.15807	6.79591e-11	1.56953e-09	UP	P:cell adhesion; F:hydrolase activity; F:carbohydrate binding	P:cell adhesion; F:carbohydrate binding
CRV2G00013910	3.14102	4.6136e-18	2.80547e-16	UP	F:hydrolase activity	no GO terms
CRV2G00014824	3.1399	1.02789e-79	3.55496e-76	UP		no GO terms
CRV2G00016285	3.11898	8.41911e-119	7.76466e-115	UP	F:protein binding	F:protein binding
CRV2G00004620	3.1158	1.13586e-53	1.25708e-50	UP	F:peroxidase activity; P:response to oxidative stress; F:heme binding; P:oxidation-reduction process; P:cellular oxidant detoxification	F:peroxidase activity; P:response to oxidative stress; F:oxidoreductase activity; F:heme binding; P:oxidation-reduction process
CRV2G00019114	3.08331	2.49415e-11	6.23379e-10	UP	C:integral component of membrane	no GO terms
CRV2G00018160	3.07238	3.88719e-13	1.27129e-11	UP	F:lyase activity; F:metal ion binding	no GO terms
CRV2G00011159	3.06947	3.377e-26	4.51375e-24	UP	F:FAD binding	F:FAD binding
CRV2G00014206	3.06192	3.11706e-14	1.19285e-12	UP	C:membrane; C:integral component of membrane	no GO terms
CRV2G00014160	3.05909	0.000860726	0.00413519	UP	F:protein binding	F:protein binding
CRV2G00009364	3.0573	0.00311254	0.0123688	UP	C:integral component of membrane; F:transmembrane transporter activity; P:transmembrane transport	F:transmembrane transporter activity; P:transmembrane transport
CRV2G00013814	3.01753	3.74981e-06	3.48856e-05	UP	F:protein binding; C:integral component of membrane	F:protein binding
CRV2G00017284	3.01466	3.84191e-19	2.64422e-17	UP	C:membrane; P:transmembrane transport	C:membrane; P:transmembrane transport
CRV2G00018933	3.00621	0.000671113	0.00334445	UP		no IPS match
CRV2G00002267	2.99123	1.13068e-83	6.25671e-80	UP		no GO terms
CRV2G00016078	2.97267	3.98692e-06	3.67456e-05	UP	C:membrane; C:integral component of membrane	no GO terms
CRV2G00019618	2.9391	0.00179137	0.00776412	UP		no GO terms
CRV2G00016102	2.937	2.42609e-15	1.06211e-13	UP	C:extracellular region	C:extracellular region
CRV2G00010165	2.9253	5.82052e-38	2.17625e-35	UP		no GO terms
CRV2G00011957	2.91857	9.43267e-06	7.84675e-05	UP		no GO terms
CRV2G00006986	2.91695	5.35873e-80	2.11808e-76	UP		no IPS match
CRV2G00017076	2.87766	1.86875e-13	6.34413e-12	UP	C:integral component of membrane	no GO terms
CRV2G00007780	2.86863	2.03378e-54	2.46555e-51	UP		no GO terms
CRV2G00016359	2.86612	6.41101e-19	4.34755e-17	UP		no GO terms
CRV2G00009224	2.84325	5.76686e-10	1.14296e-08	UP	C:integral component of membrane; F:transmembrane transporter activity; P:transmembrane transport	F:transmembrane transporter activity; P:transmembrane transport
CRV2G00012492	2.84163	7.1994e-09	1.17935e-07	UP	F:metalloendopeptidase activity; C:extracellular region; P:proteolysis; F:metal ion binding	F:metalloendopeptidase activity; P:proteolysis; F:metallopeptidase activity
CRV2G00015526	2.83052	1.91851e-17	1.09899e-15	UP	C:integral component of membrane	no GO terms
CRV2G00008878	2.8292	1.30452e-21	1.1422e-19	UP	P:phospholipid biosynthetic process; C:membrane; F:transferase activity; F:phosphotransferase activity, for other substituted phosphate groups	no GO terms
CRV2G00016316	2.82678	3.45189e-49	2.80902e-46	UP		no GO terms
CRV2G00007781	2.81676	1.22359e-18	8.02237e-17	UP	F:phosphogluconate dehydrogenase (decarboxylating) activity; P:pentose-phosphate shunt; F:NADP binding	F:phosphogluconate dehydrogenase (decarboxylating) activity; P:pentose-phosphate shunt; F:oxidoreductase activity; F:NADP binding; P:oxidation-reduction process
CRV2G00004170	2.81492	0.00941574	0.0310496	UP		no GO terms
CRV2G00019619	2.78854	0.00347154	0.0135722	UP	C:integral component of membrane; F:transmembrane transporter activity; P:transmembrane transport	F:transmembrane transporter activity; P:transmembrane transport
CRV2G00002341	2.75996	0.00266213	0.0108477	UP	C:integral component of membrane	no GO terms
CRV2G00002544	2.75987	0.00138366	0.00623909	UP	F:FAD binding	F:FAD binding
CRV2G00019085	2.75782	0.00291914	0.0117206	UP	F:oxidoreductase activity, acting on CH-OH group of donors; F:flavin adenine dinucleotide binding; P:oxidation-reduction process	no GO terms
CRV2G00018078	2.75744	6.59293e-10	1.28641e-08	UP		no GO terms
CRV2G00001713	2.75636	0.0004115	0.00219245	UP	F:monooxygenase activity; F:iron ion binding; F:FMN binding; C:integral component of membrane; F:oxidoreductase activity, acting on paired donors, with incorporation or reduction of molecular oxygen; F:heme binding; P:oxidation-reduction process	F:iron ion binding; F:oxidoreductase activity, acting on paired donors, with incorporation or reduction of molecular oxygen; F:heme binding; P:oxidation-reduction process
CRV2G00016806	2.73885	0.00367125	0.0142084	UP	F:binding; P:carbohydrate metabolic process; F:hydrolase activity	P:carbohydrate metabolic process
CRV2G00010551	2.73627	0.000878294	0.00420354	UP	F:hydrolase activity, hydrolyzing O-glycosyl compounds; P:carbohydrate metabolic process	F:hydrolase activity, hydrolyzing O-glycosyl compounds; P:carbohydrate metabolic process
CRV2G00005605	2.73458	2.7313e-82	1.25949e-78	UP	F:catalytic activity; C:integral component of membrane; F:phosphopantetheine binding	F:phosphopantetheine binding
CRV2G00004188	2.72194	1.24367e-18	8.13173e-17	UP	F:hydrolase activity, hydrolyzing O-glycosyl compounds; P:carbohydrate metabolic process	F:hydrolase activity, hydrolyzing O-glycosyl compounds; P:carbohydrate metabolic process
CRV2G00015408	2.7194	2.19284e-55	3.03357e-52	UP	F:catalytic activity; P:carbohydrate metabolic process	F:catalytic activity; P:carbohydrate metabolic process
CRV2G00003292	2.71794	2.56405e-29	4.63673e-27	UP	F:D-arabinono-1,4-lactone oxidase activity; C:membrane; P:oxidation-reduction process; F:FAD binding	F:oxidoreductase activity; F:oxidoreductase activity, acting on the CH-OH group of donors, oxygen as acceptor; F:flavin adenine dinucleotide binding; P:oxidation-reduction process; F:FAD binding
CRV2G00016727	2.7021	3.8063e-42	1.91477e-39	UP		no GO terms
CRV2G00020308	2.7015	7.69492e-08	1.03805e-06	UP		no GO terms
CRV2G00019731	2.69843	0.00564979	0.0203911	UP	C:integral component of membrane; F:transferase activity	no GO terms
CRV2G00012903	2.69483	5.52697e-46	3.47546e-43	UP	C:membrane; C:integral component of membrane; F:transmembrane transporter activity; P:transmembrane transport	no GO terms
CRV2G00004888	2.69175	0.000156339	0.000942604	UP		no GO terms
CRV2G00017246	2.68055	0.00435341	0.0163801	UP		no IPS match
CRV2G00019286	2.67787	8.43225e-34	2.28729e-31	UP	C:integral component of membrane	no GO terms
CRV2G00018764	2.67716	5.73221e-38	2.17259e-35	UP	C:integral component of membrane	no GO terms
CRV2G00019006	2.66225	1.45535e-07	1.84964e-06	UP		no GO terms
CRV2G00002225	2.64552	9.5562e-16	4.40668e-14	UP		no GO terms
CRV2G00014632	2.63589	1.98711e-15	8.82492e-14	UP		no GO terms
CRV2G00002983	2.62903	0.00818264	0.0277108	UP	F:hydrolase activity, hydrolyzing O-glycosyl compounds; C:extracellular region; P:cellulose catabolic process; F:cellulose binding	F:hydrolase activity, hydrolyzing O-glycosyl compounds; C:extracellular region; P:carbohydrate metabolic process; F:cellulose binding
CRV2G00013903	2.6238	5.75731e-25	6.86609e-23	UP		no GO terms
CRV2G00012306	2.61565	2.20174e-10	4.68237e-09	UP		no IPS match
CRV2G00016834	2.61398	0.0063167	0.0223864	UP	F:catalytic activity; P:nucleoside metabolic process	no GO terms
CRV2G00015997	2.60812	2.49533e-62	4.60273e-59	UP		no GO terms
CRV2G00011965	2.60775	3.23113e-30	6.29571e-28	UP	F:ligase activity; F:phosphopantetheine binding	F:phosphopantetheine binding
CRV2G00012289	2.60765	1.17942e-70	2.96656e-67	UP	F:lysophospholipase activity; P:phospholipid catabolic process; F:phosphatidyl phospholipase B activity	F:phospholipase activity; P:phospholipid catabolic process
CRV2G00012156	2.60548	1.24615e-18	8.13173e-17	UP	C:integral component of membrane	no GO terms
CRV2G00017597	2.59267	3.88714e-51	3.58498e-48	UP	F:catalytic activity; P:cellular process; F:identical protein binding; F:ion binding; C:cellular anatomical entity	F:protein binding; F:identical protein binding
CRV2G00010508	2.58385	9.56925e-12	2.59063e-10	UP	C:integral component of membrane	no GO terms
CRV2G00009829	2.5658	1.42017e-45	8.73184e-43	UP		no GO terms
CRV2G00007782	2.56533	0.000206044	0.0011974	UP	F:oxidoreductase activity; P:oxidation-reduction process	F:oxidoreductase activity; P:oxidation-reduction process
CRV2G00010243	2.56491	0.000221204	0.00127496	UP	P:oxidation-reduction process	P:oxidation-reduction process
CRV2G00001705	2.55423	7.90061e-20	5.90795e-18	UP		no GO terms
CRV2G00013146	2.55291	0.00659188	0.0231893	UP		no GO terms
CRV2G00012949	2.52649	6.05908e-25	7.16421e-23	UP	C:membrane	no GO terms
CRV2G00017511	2.52648	0.00562966	0.0203344	UP	F:oxidoreductase activity; P:oxidation-reduction process	F:oxidoreductase activity; P:oxidation-reduction process
CRV2G00011886	2.52637	5.52758e-50	4.77928e-47	UP		no GO terms
CRV2G00002304	2.52426	1.36476e-44	7.70618e-42	UP	F:DNA-binding transcription factor activity, RNA polymerase II-specific; F:DNA binding; C:nucleus; P:regulation of transcription, DNA-templated; F:zinc ion binding	F:DNA-binding transcription factor activity, RNA polymerase II-specific; F:DNA binding; P:transcription, DNA-templated; P:regulation of transcription, DNA-templated; F:zinc ion binding
CRV2G00003579	2.51983	6.37034e-52	6.07774e-49	UP		no GO terms
CRV2G00017144	2.5145	4.49917e-56	6.91573e-53	UP	F:binding; F:hydrolase activity	no GO terms
CRV2G00004622	2.51312	0.00468032	0.0173912	UP	F:oxidoreductase activity, acting on CH-OH group of donors; F:flavin adenine dinucleotide binding; P:oxidation-reduction process	F:oxidoreductase activity, acting on CH-OH group of donors; F:flavin adenine dinucleotide binding; P:oxidation-reduction process
CRV2G00018466	2.49682	0.000176827	0.00104853	UP	P:polysaccharide catabolic process; C:extracellular region; F:lyase activity	no GO terms
CRV2G00003290	2.49607	4.52115e-23	4.53229e-21	UP	C:membrane; C:integral component of membrane; P:transmembrane transport	no GO terms
CRV2G00010189	2.49574	7.1366e-07	7.84176e-06	UP	F:oxidoreductase activity; P:oxidation-reduction process; F:FAD binding	F:oxidoreductase activity; F:flavin adenine dinucleotide binding; P:oxidation-reduction process; F:FAD binding
CRV2G00012157	2.48989	1.1506e-39	4.82347e-37	UP	F:oxidoreductase activity, acting on CH-OH group of donors; F:flavin adenine dinucleotide binding; P:oxidation-reduction process	F:oxidoreductase activity, acting on CH-OH group of donors; F:flavin adenine dinucleotide binding; P:oxidation-reduction process
CRV2G00006987	2.47989	1.13826e-49	9.54346e-47	UP	C:membrane; C:integral component of membrane; P:vesicle-mediated transport	no IPS match
CRV2G00013002	2.47461	2.27285e-05	0.00017163	UP	F:dioxygenase activity; P:oxidation-reduction process	F:oxidoreductase activity; P:oxidation-reduction process
CRV2G00008798	2.46879	1.19941e-39	4.95301e-37	UP	P:protein glycosylation; C:integral component of membrane; F:transferase activity, transferring glycosyl groups	P:protein glycosylation; C:integral component of membrane; F:transferase activity, transferring glycosyl groups
CRV2G00005784	2.46854	0.00634429	0.0224611	UP	F:oxidoreductase activity; P:oxidation-reduction process; F:FAD binding	F:oxidoreductase activity; F:flavin adenine dinucleotide binding; P:oxidation-reduction process; F:FAD binding
CRV2G00010185	2.46187	7.70593e-19	5.18753e-17	UP	C:integral component of membrane	no GO terms
CRV2G00009456	2.45797	0.00328062	0.0129152	UP	C:membrane; F:oxidoreductase activity; P:oxidation-reduction process	F:oxidoreductase activity; P:oxidation-reduction process
CRV2G00019152	2.44478	2.08164e-25	2.53722e-23	UP	F:protein binding	F:protein binding
CRV2G00016776	2.43038	0.00811104	0.0275222	UP	C:cellular anatomical entity	no IPS match
CRV2G00004638	2.41785	9.15014e-14	3.26666e-12	UP		no IPS match
CRV2G00019003	2.41586	9.70758e-41	4.4031e-38	UP	F:GTPase activity; F:GTP binding	F:GTPase activity; F:GTP binding
CRV2G00002582	2.41525	5.7692e-13	1.83474e-11	UP		no GO terms
CRV2G00014644	2.41349	9.40248e-32	2.14998e-29	UP		no GO terms
CRV2G00008060	2.41072	0.000448447	0.00236291	UP	F:oxidoreductase activity; P:oxidation-reduction process	F:oxidoreductase activity; P:oxidation-reduction process
CRV2G00004106	2.40918	1.28491e-41	6.34838e-39	UP	F:structural constituent of cell wall; C:integral component of membrane; P:fungal-type cell wall organization	F:structural constituent of cell wall; P:fungal-type cell wall organization
CRV2G00010338	2.4	2.78027e-11	6.90526e-10	UP		no GO terms
CRV2G00013360	2.39217	2.76347e-38	1.06194e-35	UP		no GO terms
CRV2G00003918	2.39003	2.4815e-41	1.20453e-38	UP	F:structural constituent of cell wall; C:cell wall	F:structural constituent of cell wall; C:cell wall
CRV2G00007802	2.38918	0.00782063	0.026694	UP	F:hydrolase activity, hydrolyzing O-glycosyl compounds; P:carbohydrate metabolic process; F:carbohydrate binding	no GO terms
CRV2G00018180	2.38402	5.76492e-07	6.45764e-06	UP	C:integral component of membrane	C:membrane
CRV2G00010169	2.38379	8.99426e-16	4.17539e-14	UP	F:binding; F:UDP-glycosyltransferase activity	F:UDP-glycosyltransferase activity
CRV2G00002511	2.38009	5.26796e-08	7.32064e-07	UP	C:integral component of membrane; F:transmembrane transporter activity; P:transmembrane transport	F:transmembrane transporter activity; P:transmembrane transport
CRV2G00006984	2.37923	3.35965e-48	2.51229e-45	UP	F:stearoyl-CoA 9-desaturase activity; P:unsaturated fatty acid biosynthetic process; C:integral component of membrane; F:heme binding; F:metal ion binding; P:oxidation-reduction process	F:stearoyl-CoA 9-desaturase activity; P:lipid metabolic process; P:unsaturated fatty acid biosynthetic process; C:integral component of membrane; F:oxidoreductase activity, acting on paired donors, with oxidation of a pair of donors resulting in the reduction of molecular oxygen to two molecules of water; F:heme binding; P:oxidation-reduction process
CRV2G00010248	2.34635	1.21794e-13	4.28181e-12	UP	C:integral component of membrane; F:transmembrane transporter activity; P:transmembrane transport	C:membrane; F:transmembrane transporter activity; P:transmembrane transport
CRV2G00003291	2.3405	2.60983e-17	1.46638e-15	UP	C:membrane; C:integral component of membrane	no GO terms
CRV2G00012233	2.33815	0.00300879	0.0120143	UP		no IPS match
CRV2G00013202	2.33601	3.44512e-77	1.05911e-73	UP	F:calcium-dependent cysteine-type endopeptidase activity; P:proteolysis	F:calcium-dependent cysteine-type endopeptidase activity; P:proteolysis
CRV2G00005589	2.33282	0.00769923	0.0263544	UP	F:catalytic activity	F:catalytic activity
CRV2G00012727	2.32999	0.000651972	0.00326198	UP		no GO terms
CRV2G00017042	2.32938	3.03203e-42	1.55352e-39	UP	F:ATP binding; C:integral component of membrane; F:ATPase activity; F:ATPase-coupled transmembrane transporter activity; P:transmembrane transport	F:ATP binding; C:integral component of membrane; F:ATPase activity; F:ATPase-coupled transmembrane transporter activity; P:transmembrane transport
CRV2G00016685	2.32837	1.20491e-42	6.2901e-40	UP	C:integral component of membrane	no GO terms
CRV2G00018500	2.32777	1.97725e-05	0.000152047	UP	C:integral component of membrane; F:transmembrane transporter activity; P:transmembrane transport	F:transmembrane transporter activity; P:transmembrane transport
CRV2G00005564	2.32234	2.87881e-09	4.99692e-08	UP		no GO terms
CRV2G00006033	2.32098	1.11866e-30	2.32715e-28	UP	F:DNA binding; C:nucleus; P:transcription, DNA-templated; F:zinc ion binding	F:DNA binding; P:transcription, DNA-templated; F:zinc ion binding
CRV2G00010500	2.32066	2.22025e-46	1.49829e-43	UP	C:integral component of membrane; F:transmembrane transporter activity; P:transmembrane transport	F:transmembrane transporter activity; P:transmembrane transport
CRV2G00019116	2.32011	6.18483e-17	3.28449e-15	UP	F:DNA-binding transcription factor activity, RNA polymerase II-specific; F:DNA binding; C:nucleus; P:regulation of transcription by RNA polymerase II; F:zinc ion binding; C:host cell nucleus	F:DNA-binding transcription factor activity, RNA polymerase II-specific; F:DNA binding; P:transcription, DNA-templated; P:regulation of transcription, DNA-templated; F:zinc ion binding
CRV2G00019436	2.31994	0.00999801	0.032644	UP	F:DNA-binding transcription factor activity, RNA polymerase II-specific; P:regulation of transcription by RNA polymerase II; F:zinc ion binding; C:host cell nucleus	F:DNA-binding transcription factor activity, RNA polymerase II-specific; P:regulation of transcription, DNA-templated; F:zinc ion binding
CRV2G00003267	2.31811	7.42555e-41	3.42417e-38	UP		no GO terms
CRV2G00019287	2.31483	1.03e-07	1.34933e-06	UP		no GO terms
CRV2G00011975	2.30746	6.75874e-40	2.87694e-37	UP	F:channel activity; C:integral component of membrane; P:transmembrane transport	F:channel activity; C:membrane; P:transmembrane transport
CRV2G00019151	2.30574	3.2201e-12	9.33897e-11	UP	F:binding	no GO terms
CRV2G00002555	2.28928	2.71055e-34	7.73151e-32	UP	F:DNA binding; F:catalytic activity; C:nucleus; P:transcription, DNA-templated; F:zinc ion binding; C:integral component of membrane; F:transmembrane transporter activity; P:transmembrane transport	F:transmembrane transporter activity; P:transmembrane transport
CRV2G00014243	2.28787	0.00177136	0.00769148	UP	P:oxidation-reduction process	P:oxidation-reduction process
CRV2G00002543	2.28646	3.28055e-16	1.60365e-14	UP	F:O-methyltransferase activity	F:O-methyltransferase activity
CRV2G00017262	2.28441	2.07385e-09	3.68052e-08	UP	C:membrane; C:integral component of membrane	no GO terms
CRV2G00019473	2.28177	4.70711e-08	6.60428e-07	UP		no GO terms
CRV2G00015971	2.27822	1.13397e-33	3.0461e-31	UP		no GO terms
CRV2G00019148	2.27793	1.81154e-39	7.26402e-37	UP	F:exo-alpha-sialidase activity	no GO terms
CRV2G00018753	2.27548	5.59975e-05	0.000382458	UP	F:protein binding	F:protein binding
CRV2G00004027	2.27494	3.51779e-09	6.02291e-08	UP	F:protein binding	F:protein binding
CRV2G00016948	2.26857	6.98055e-07	7.6978e-06	UP	C:integral component of membrane	no GO terms
CRV2G00006985	2.26751	4.84863e-05	0.00033622	UP		no IPS match
CRV2G00006603	2.263	7.56736e-12	2.09165e-10	UP	F:nucleotide binding; F:DNA-binding transcription factor activity, RNA polymerase II-specific; F:nucleic acid binding; F:DNA binding; F:single-stranded DNA binding; F:DNA-binding transcription factor activity; F:RNA binding; F:RNA helicase activity; F:actin binding; F:lysozyme activity; F:DNA-directed DNA polymerase activity; F:DNA primase activity; F:DNA-directed 5'-3' RNA polymerase activity; F…	no GO terms
CRV2G00008587	2.26173	3.09616e-06	2.94917e-05	UP		no GO terms
CRV2G00004623	2.26159	4.29528e-43	2.28542e-40	UP		no GO terms
CRV2G00010212	2.26059	2.2684e-29	4.15644e-27	UP	F:lysophospholipase activity; P:phospholipid catabolic process; F:phosphatidyl phospholipase B activity	F:phospholipase activity; P:phospholipid catabolic process
CRV2G00002014	2.25761	1.90855e-46	1.32015e-43	UP		no GO terms
CRV2G00000578	2.25432	1.69579e-55	2.46943e-52	UP	P:sporulation resulting in formation of a cellular spore; P:conidium formation	no GO terms
CRV2G00014551	2.24975	0.0015884	0.00701945	UP		no GO terms
CRV2G00013352	2.24612	1.46931e-07	1.86567e-06	UP	C:integral component of membrane	C:membrane
CRV2G00014205	2.24209	9.93268e-07	1.05919e-05	UP	F:metalloendopeptidase activity; P:proteolysis; F:zinc ion binding	F:metalloendopeptidase activity; P:proteolysis; F:metallopeptidase activity; F:zinc ion binding
CRV2G00015067	2.24183	6.43319e-32	1.48328e-29	UP	C:integral component of membrane	no GO terms
CRV2G00002545	2.23019	6.56941e-16	3.10705e-14	UP	F:ammonia-lyase activity	F:catalytic activity; F:ammonia-lyase activity
CRV2G00019138	2.23004	4.70064e-37	1.68906e-34	UP	C:membrane; C:integral component of membrane	no GO terms
CRV2G00005271	2.22198	3.0556e-10	6.36613e-09	UP	C:membrane; C:integral component of membrane; F:transferase activity	no GO terms
CRV2G00018103	2.21266	0.00321448	0.0127019	UP	C:membrane; C:integral component of membrane	no GO terms
CRV2G00016860	2.20627	2.72567e-08	4.01137e-07	UP	P:oxidation-reduction process	P:oxidation-reduction process
CRV2G00009369	2.20576	2.0295e-47	1.47769e-44	UP	C:plasma membrane; P:water transport; F:water channel activity; C:integral component of membrane; P:ascospore formation; P:transmembrane transport	F:channel activity; C:membrane; P:transmembrane transport
CRV2G00019098	2.19954	2.47253e-21	2.11142e-19	UP		no GO terms
CRV2G00009534	2.19284	0.00128468	0.00585191	UP		no GO terms
CRV2G00003468	2.19247	8.50805e-55	1.12096e-51	UP	F:ATP binding; P:regulation of transcription, DNA-templated; C:integral component of membrane; F:ATPase-coupled cation transmembrane transporter activity; P:metal ion transport; F:metal ion binding; P:cation transmembrane transport	F:nucleotide binding; P:cation transport; C:integral component of membrane; F:ATPase-coupled cation transmembrane transporter activity; P:metal ion transport; F:metal ion binding
CRV2G00014120	2.19168	0.000294894	0.00163838	UP	F:hydrolase activity	F:catalytic activity
CRV2G00017545	2.19099	3.97677e-35	1.22255e-32	UP	C:integral component of membrane	no GO terms
CRV2G00017950	2.18855	5.26425e-06	4.69514e-05	UP		no GO terms
CRV2G00018550	2.18831	1.37393e-05	0.000109455	UP		no GO terms
CRV2G00007058	2.18655	0.000139261	0.000852452	UP		no IPS match
CRV2G00006887	2.18529	1.33057e-25	1.6583e-23	UP	F:hydrolase activity, hydrolyzing O-glycosyl compounds; P:carbohydrate metabolic process; F:chitin binding	F:hydrolase activity, hydrolyzing O-glycosyl compounds; P:carbohydrate metabolic process; F:chitin binding
CRV2G00008037	2.18368	1.4247e-52	1.5161e-49	UP	F:hydrolase activity, hydrolyzing O-glycosyl compounds; P:carbohydrate metabolic process	F:hydrolase activity, hydrolyzing O-glycosyl compounds; P:carbohydrate metabolic process
CRV2G00019480	2.1833	3.93068e-24	4.31564e-22	UP		no GO terms
CRV2G00004679	2.18129	0.0107443	0.0346552	UP	F:hydrolase activity	no GO terms
CRV2G00002266	2.1777	1.50103e-26	2.10815e-24	UP		no GO terms
CRV2G00004575	2.17289	4.03867e-45	2.37749e-42	UP	F:FMN binding; F:oxidoreductase activity; P:oxidation-reduction process	F:catalytic activity; F:FMN binding; F:oxidoreductase activity; P:oxidation-reduction process
CRV2G00017001	2.17185	7.82998e-06	6.65356e-05	UP		no GO terms
CRV2G00002740	2.16492	0.000264818	0.00149104	UP	F:L-amino acid transmembrane transporter activity; C:integral component of membrane; P:L-alpha-amino acid transmembrane transport	C:membrane; F:transmembrane transporter activity; P:transmembrane transport
CRV2G00015335	2.1568	1.34552e-07	1.72112e-06	UP	F:binding; F:hydrolase activity; C:cellular anatomical entity	no GO terms
CRV2G00011154	2.15593	4.17188e-08	5.92025e-07	UP		no GO terms
CRV2G00012805	2.15199	2.06584e-09	3.66865e-08	UP		no GO terms
CRV2G00015756	2.15106	1.15754e-35	3.79292e-33	UP	F:catalase activity; P:response to oxidative stress; F:heme binding; P:hydrogen peroxide catabolic process; F:metal ion binding; P:oxidation-reduction process; P:cellular oxidant detoxification	F:catalase activity; P:response to oxidative stress; F:heme binding; P:oxidation-reduction process
CRV2G00007472	2.14388	7.02525e-36	2.39969e-33	UP		no GO terms
CRV2G00011397	2.13619	1.65388e-33	4.27659e-31	UP		no GO terms
CRV2G00012557	2.13578	1.27183e-39	5.17484e-37	UP	F:lysophospholipase activity; P:phospholipid catabolic process; C:integral component of membrane; F:transmembrane transporter activity; P:transmembrane transport; F:phosphatidyl phospholipase B activity	F:phospholipase activity; P:phospholipid catabolic process
CRV2G00000750	2.13505	3.2251e-24	3.56928e-22	UP		no GO terms
CRV2G00009937	2.13475	6.50367e-45	3.74882e-42	UP	F:UDP-glucose 4-epimerase activity; P:galactose metabolic process	no GO terms
CRV2G00004637	2.13125	7.12673e-26	9.25739e-24	UP		no GO terms
CRV2G00010440	2.13105	9.92204e-14	3.51502e-12	UP	F:ATP binding; C:integral component of membrane; F:ATPase activity; F:ATPase-coupled transmembrane transporter activity; P:transmembrane transport	F:ATP binding; C:integral component of membrane; F:ATPase activity; F:ATPase-coupled transmembrane transporter activity; P:transmembrane transport
CRV2G00017854	2.12863	8.02496e-54	9.25144e-51	UP	P:isoprenoid biosynthetic process	P:isoprenoid biosynthetic process
CRV2G00015599	2.12775	4.2752e-08	6.05974e-07	UP		no GO terms
CRV2G00009435	2.12518	5.28157e-19	3.59927e-17	UP	C:integral component of membrane	no GO terms
CRV2G00015848	2.1238	1.46861e-29	2.72708e-27	UP	C:membrane; C:integral component of membrane	no GO terms
CRV2G00000873	2.11931	1.57739e-05	0.000124057	UP	P:regulation of translation; C:CCR4-NOT core complex	no GO terms
CRV2G00018376	2.11558	3.43522e-21	2.9066e-19	UP		no GO terms
CRV2G00018079	2.11123	0.000410398	0.00218784	UP		no GO terms
CRV2G00010531	2.11016	3.43416e-06	3.23028e-05	UP	C:integral component of membrane	no GO terms
CRV2G00003358	2.10813	0.00044741	0.00235834	UP	P:carbohydrate transport; C:integral component of membrane; F:transmembrane transporter activity; P:transmembrane transport	C:membrane; C:integral component of membrane; F:transmembrane transporter activity; P:transmembrane transport
CRV2G00014985	2.10795	2.70389e-15	1.16893e-13	UP	F:oxidoreductase activity, acting on the CH-OH group of donors, NAD or NADP as acceptor; F:NAD binding; P:oxidation-reduction process	no GO terms
CRV2G00019108	2.10628	6.50389e-41	3.10258e-38	UP	P:carbohydrate metabolic process; F:aldehyde-lyase activity	F:catalytic activity; P:carbohydrate metabolic process; F:aldehyde-lyase activity
CRV2G00014627	2.10622	5.52058e-08	7.63335e-07	UP	C:integral component of membrane	no GO terms
CRV2G00007815	2.10475	0.000131582	0.000809565	UP	C:integral component of membrane	no IPS match
CRV2G00005097	2.10292	1.07935e-20	8.86156e-19	UP		no IPS match
CRV2G00009684	2.09818	5.12291e-15	2.15411e-13	UP	F:transmembrane transporter activity; P:transmembrane transport	F:transmembrane transporter activity; P:transmembrane transport
CRV2G00001842	2.0968	3.04048e-26	4.10361e-24	UP		no GO terms
CRV2G00017485	2.09659	1.13593e-06	1.19593e-05	UP	P:oxidation-reduction process	P:oxidation-reduction process
CRV2G00019080	2.09634	5.7984e-10	1.14839e-08	UP	F:DNA-binding transcription factor activity, RNA polymerase II-specific; F:DNA binding; C:nucleus; P:regulation of transcription by RNA polymerase II; F:zinc ion binding; C:host cell nucleus	F:DNA-binding transcription factor activity, RNA polymerase II-specific; F:DNA binding; P:transcription, DNA-templated; P:regulation of transcription, DNA-templated; F:zinc ion binding
CRV2G00013624	2.09178	2.12407e-17	1.20923e-15	UP	F:ATP binding; C:integral component of membrane; F:ATPase activity; F:ATPase-coupled transmembrane transporter activity; P:transmembrane transport	F:ATP binding; C:integral component of membrane; F:ATPase activity; F:ATPase-coupled transmembrane transporter activity; P:transmembrane transport
CRV2G00016994	2.07858	6.05865e-25	7.16421e-23	UP	C:integral component of membrane	no GO terms
CRV2G00001731	2.0753	3.43469e-06	3.23028e-05	UP		no IPS match
CRV2G00007934	2.07377	5.07696e-09	8.50814e-08	UP	F:acetyl-CoA carboxylase activity; F:ATP binding; P:fatty acid biosynthetic process; F:metal ion binding	F:acetyl-CoA carboxylase activity; F:ATP binding; P:fatty acid biosynthetic process; F:ligase activity; F:metal ion binding
CRV2G00002402	2.0674	1.15195e-05	9.34509e-05	UP	C:integral component of membrane; F:transmembrane transporter activity; P:transmembrane transport	F:transmembrane transporter activity; P:transmembrane transport
CRV2G00002271	2.06392	1.28123e-26	1.8179e-24	UP	F:transcription coregulator activity; C:nucleus; P:regulation of transcription, DNA-templated; C:membrane; C:integral component of membrane; C:mediator complex	no GO terms
CRV2G00004161	2.06238	3.48379e-17	1.92635e-15	UP	F:RNA binding	F:nucleic acid binding
CRV2G00016556	2.0517	2.48829e-08	3.69345e-07	UP	C:nucleus; P:chromatin remodeling	no GO terms
CRV2G00018527	2.05098	0.00274068	0.0111186	UP		no GO terms
CRV2G00019332	2.0491	1.41785e-15	6.40998e-14	UP	F:monooxygenase activity; F:iron ion binding; C:membrane; F:oxidoreductase activity, acting on paired donors, with incorporation or reduction of molecular oxygen; F:heme binding; P:oxidation-reduction process	F:monooxygenase activity; F:iron ion binding; F:oxidoreductase activity, acting on paired donors, with incorporation or reduction of molecular oxygen; F:heme binding; P:oxidation-reduction process
CRV2G00005497	2.04771	3.882e-07	4.51291e-06	UP	F:hydrolase activity	F:hydrolase activity
CRV2G00002542	2.04573	3.5367e-06	3.31257e-05	UP	F:catalytic activity; P:lipid biosynthetic process; C:membrane; C:integral component of membrane; F:transferase activity, transferring alkyl or aryl (other than methyl) groups; F:phosphopantetheine binding	no GO terms
CRV2G00011002	2.04358	5.3524e-34	1.4809e-31	UP		no GO terms
CRV2G00004038	2.04339	5.35119e-07	6.03328e-06	UP	C:membrane; C:integral component of membrane	no GO terms
CRV2G00010164	2.04148	1.04518e-21	9.26859e-20	UP		no IPS match
CRV2G00018213	2.03752	9.95138e-36	3.31729e-33	UP	F:long-chain-alcohol oxidase activity; F:flavin adenine dinucleotide binding; P:oxidation-reduction process	F:oxidoreductase activity, acting on CH-OH group of donors; F:long-chain-alcohol oxidase activity; F:flavin adenine dinucleotide binding; P:oxidation-reduction process
CRV2G00008614	2.0311	1.4932e-28	2.55024e-26	UP	F:mannan endo-1,6-alpha-mannosidase activity; C:integral component of membrane; P:carbohydrate catabolic process	no IPS match
CRV2G00002994	2.03105	3.50905e-46	2.25787e-43	UP	C:membrane; C:integral component of membrane	no GO terms
CRV2G00012134	2.02679	2.86475e-34	8.08796e-32	UP	F:DNA-binding transcription factor activity, RNA polymerase II-specific; P:regulation of transcription, DNA-templated; P:regulation of transcription by RNA polymerase II; F:zinc ion binding; C:host cell nucleus	no GO terms
CRV2G00016201	2.02538	1.84304e-18	1.17767e-16	UP		no GO terms
CRV2G00010454	2.02377	1.16866e-33	3.10907e-31	UP		no GO terms
CRV2G00008694	2.02219	0.0145533	0.0445273	UP	F:lyase activity; F:metal ion binding	no GO terms
CRV2G00016557	2.0199	5.58767e-17	2.99612e-15	UP	F:catalytic activity; F:protein binding	F:catalytic activity; F:protein binding
CRV2G00000008	2.01639	3.00532e-40	1.29924e-37	UP	F:peroxidase activity; F:iron ion binding; P:response to oxidative stress; C:integral component of membrane; F:oxidoreductase activity, acting on paired donors, with incorporation or reduction of molecular oxygen; F:heme binding; P:oxidation-reduction process; P:cellular oxidant detoxification	F:peroxidase activity; F:iron ion binding; P:response to oxidative stress; F:oxidoreductase activity; F:oxidoreductase activity, acting on paired donors, with incorporation or reduction of molecular oxygen; F:heme binding; P:oxidation-reduction process
CRV2G00014184	2.01635	4.33292e-14	1.61568e-12	UP		no GO terms
CRV2G00009724	2.01606	1.99288e-22	1.91454e-20	UP	F:ATP binding; C:integral component of membrane; F:ATPase activity; F:ATPase-coupled transmembrane transporter activity; P:transmembrane transport	F:ATP binding; C:integral component of membrane; F:ATPase activity; F:ATPase-coupled transmembrane transporter activity; P:transmembrane transport
CRV2G00003670	2.01225	4.05585e-09	6.89719e-08	UP	F:binding; F:transferase activity	no GO terms
CRV2G00008057	2.01166	0.0151659	0.0460251	UP	F:ligase activity	no GO terms
CRV2G00007195	2.00235	1.6882e-32	4.17046e-30	UP	F:DNA binding; C:nucleus; P:sporulation resulting in formation of a cellular spore; F:metal ion binding; P:conidium formation	no GO terms
CRV2G00015225	2.0021	5.72154e-07	6.41165e-06	UP		no GO terms
CRV2G00017866	1.99892	1.88705e-07	2.3392e-06	UP	F:DNA-binding transcription factor activity; F:carbonate dehydratase activity; C:Golgi apparatus; P:regulation of transcription, DNA-templated; P:protein N-linked glycosylation; F:zinc ion binding; F:acetylglucosaminyltransferase activity; C:membrane; C:integral component of membrane	no GO terms
CRV2G00000335	1.99868	1.85843e-25	2.28529e-23	UP	F:DNA-binding transcription factor activity; P:regulation of transcription, DNA-templated	F:DNA-binding transcription factor activity; P:regulation of transcription, DNA-templated
CRV2G00014268	1.99853	4.56088e-10	9.19085e-09	UP	C:membrane; C:integral component of membrane	no GO terms
CRV2G00016196	1.99815	1.26378e-11	3.34926e-10	UP	C:membrane; C:integral component of membrane	no GO terms
CRV2G00003580	1.99593	2.37267e-05	0.000178729	UP	F:ATP binding; C:integral component of membrane; F:ATPase activity; F:ATPase-coupled transmembrane transporter activity; P:transmembrane transport	F:ATP binding; C:membrane; C:integral component of membrane; F:ATPase-coupled transmembrane transporter activity; P:transmembrane transport
CRV2G00005031	1.99053	1.16223e-20	9.4857e-19	UP		no GO terms
CRV2G00000058	1.98336	1.53584e-16	7.7685e-15	UP	C:integral component of membrane	no GO terms
CRV2G00018836	1.98294	2.71097e-15	1.17016e-13	UP	F:potassium channel activity; C:integral component of membrane; P:potassium ion transmembrane transport	F:potassium channel activity; C:membrane; P:potassium ion transmembrane transport
CRV2G00004639	1.98261	8.26322e-22	7.44713e-20	UP	P:cell adhesion; F:carbohydrate binding	P:cell adhesion; F:carbohydrate binding
CRV2G00016077	1.98083	0.0133421	0.0414078	UP		no IPS match
CRV2G00007783	1.97793	7.81645e-19	5.23645e-17	UP	F:isomerase activity	no GO terms
CRV2G00003738	1.97153	1.40677e-07	1.79036e-06	UP		no GO terms
CRV2G00002318	1.96971	4.72529e-25	5.65971e-23	UP		no GO terms
CRV2G00011147	1.9691	2.2896e-10	4.84688e-09	UP	F:ATP binding; C:integral component of membrane; F:ATPase activity; F:ATPase-coupled transmembrane transporter activity; P:transmembrane transport	F:ATP binding; C:integral component of membrane; F:ATPase activity; F:ATPase-coupled transmembrane transporter activity; P:transmembrane transport
CRV2G00001710	1.96792	6.55501e-27	9.3971e-25	UP	F:GTP binding	F:GTP binding
CRV2G00012235	1.96508	5.04056e-24	5.44774e-22	UP	F:protein binding	F:protein binding
CRV2G00019184	1.95951	3.07403e-11	7.54678e-10	UP	C:cellular anatomical entity	no GO terms
CRV2G00011057	1.95917	2.34421e-06	2.29754e-05	UP	C:extracellular region; P:carbohydrate metabolic process; F:hydrolase activity; F:cellulose binding	F:hydrolase activity
CRV2G00008803	1.95803	1.78821e-06	1.80175e-05	UP	F:methyltransferase activity; P:methylation	F:methyltransferase activity; P:methylation
CRV2G00013408	1.95647	1.33533e-17	7.77811e-16	UP	F:ATP binding; C:integral component of membrane; F:ATPase activity; F:ATPase-coupled transmembrane transporter activity; P:transmembrane transport	F:ATP binding; C:membrane; C:integral component of membrane; F:ATPase activity; F:ATPase-coupled transmembrane transporter activity; P:transmembrane transport
CRV2G00002546	1.95358	4.72175e-26	6.25079e-24	UP	F:zinc ion binding; F:oxidoreductase activity; P:oxidation-reduction process	F:zinc ion binding; F:oxidoreductase activity; P:oxidation-reduction process
CRV2G00018268	1.95241	6.58924e-15	2.7374e-13	UP		no IPS match
CRV2G00008717	1.95085	2.8833e-05	0.00021262	UP	C:integral component of membrane; F:transmembrane transporter activity; P:transmembrane transport	F:transmembrane transporter activity; P:transmembrane transport
CRV2G00011379	1.94875	1.86597e-17	1.07111e-15	UP	C:membrane; C:integral component of membrane	no GO terms
CRV2G00017179	1.94759	2.94412e-06	2.81663e-05	UP	F:oxidoreductase activity; P:oxidation-reduction process	F:oxidoreductase activity; P:oxidation-reduction process
CRV2G00018449	1.94196	1.84367e-22	1.77737e-20	UP	F:ATP binding; C:integral component of membrane; F:ATPase activity; F:ATPase-coupled transmembrane transporter activity; P:transmembrane transport	F:ATP binding; C:integral component of membrane; F:ATPase activity; F:ATPase-coupled transmembrane transporter activity; P:transmembrane transport
CRV2G00018330	1.94128	7.57643e-60	1.23309e-56	UP	C:integral component of membrane	no GO terms
CRV2G00009161	1.93767	2.65227e-16	1.31511e-14	UP	F:ATP binding; C:integral component of membrane; F:ATPase activity; F:ATPase-coupled transmembrane transporter activity; P:transmembrane transport	F:ATP binding; C:integral component of membrane; F:ATPase activity; F:ATPase-coupled transmembrane transporter activity; P:transmembrane transport
CRV2G00009532	1.93321	0.000434811	0.00230158	UP	P:amino acid transport; C:integral component of membrane; F:transmembrane transporter activity; P:transmembrane transport	P:amino acid transport; C:membrane; C:integral component of membrane; F:transmembrane transporter activity; P:transmembrane transport
CRV2G00019004	1.93268	1.98104e-28	3.34217e-26	UP	C:membrane	no GO terms
CRV2G00001921	1.92982	0.00979031	0.0320946	UP	C:integral component of membrane	no GO terms
CRV2G00009446	1.92829	0.000107733	0.000678368	UP	F:protein binding	F:protein binding
CRV2G00002998	1.92747	1.35109e-08	2.09423e-07	UP	C:integral component of membrane; F:transmembrane transporter activity; P:transmembrane transport	F:transmembrane transporter activity; P:transmembrane transport
CRV2G00013640	1.92743	0.0133712	0.0414887	UP	F:catalytic activity; C:integral component of membrane; F:transmembrane transporter activity; P:transmembrane transport	C:integral component of membrane; F:transmembrane transporter activity; P:transmembrane transport
CRV2G00015986	1.92618	4.62488e-49	3.65028e-46	UP	C:integral component of membrane; F:FAD binding	F:FAD binding
CRV2G00005445	1.92434	3.14159e-32	7.69218e-30	UP		no GO terms
CRV2G00004920	1.92405	5.82638e-10	1.15273e-08	UP	P:lipid metabolic process	P:lipid metabolic process
CRV2G00008743	1.91481	9.05386e-25	1.05697e-22	UP	C:integral component of membrane	no GO terms
CRV2G00003578	1.91393	1.66047e-28	2.81851e-26	UP	C:integral component of membrane	C:membrane
CRV2G00010178	1.91244	0.000182981	0.00108067	UP	F:DNA binding; C:nucleus; P:transcription, DNA-templated; F:zinc ion binding; F:transaminase activity; F:hydrolase activity	F:catalytic activity; F:hydrolase activity
CRV2G00012308	1.91188	6.78194e-09	1.11493e-07	UP		no GO terms
CRV2G00010183	1.91168	2.3891e-20	1.91045e-18	UP	C:integral component of membrane	no GO terms
CRV2G00003571	1.91041	0.00218292	0.00916913	UP	F:transferase activity, transferring acyl groups; F:hydrolase activity, acting on carbon-nitrogen (but not peptide) bonds; P:cyanide catabolic process; F:cyanide hydratase activity	P:nitrogen compound metabolic process
CRV2G00003510	1.90788	4.25545e-25	5.14147e-23	UP	P:amino acid transport; C:integral component of membrane; F:transmembrane transporter activity; P:transmembrane transport	P:amino acid transport; C:membrane; C:integral component of membrane; P:transmembrane transport
CRV2G00016387	1.90491	8.57469e-07	9.29641e-06	UP	F:nucleic acid binding; C:plasma membrane; F:zinc ion binding; C:membrane; C:integral component of membrane; F:kinase activity; P:phosphorylation	no GO terms
CRV2G00003698	1.90135	2.58469e-28	4.25674e-26	UP		no GO terms
CRV2G00007808	1.9012	1.19143e-10	2.64989e-09	UP		no GO terms
CRV2G00019083	1.89983	0.00965694	0.031725	UP		no GO terms
CRV2G00000652	1.89765	4.47551e-29	7.93771e-27	UP	C:integral component of membrane; F:transferase activity, transferring acyl groups other than amino-acyl groups	F:transferase activity, transferring acyl groups other than amino-acyl groups
CRV2G00011146	1.89764	2.04006e-30	4.09018e-28	UP		no GO terms
CRV2G00009972	1.89609	6.53133e-18	3.91145e-16	UP		no GO terms
CRV2G00007147	1.89069	2.82636e-09	4.91821e-08	UP		no GO terms
CRV2G00014064	1.89004	1.23135e-15	5.61267e-14	UP	F:catalytic activity	no GO terms
CRV2G00018905	1.88659	2.0882e-05	0.000159471	UP	P:regulation of transcription, DNA-templated	no GO terms
CRV2G00016686	1.88458	2.69766e-28	4.39052e-26	UP		no GO terms
CRV2G00010866	1.88455	6.79465e-15	2.81429e-13	UP	C:integral component of membrane; P:metal ion transport; F:metal ion transmembrane transporter activity; P:transmembrane transport	C:membrane; P:metal ion transport; F:metal ion transmembrane transporter activity; P:transmembrane transport
CRV2G00004952	1.87785	2.62195e-24	2.93701e-22	UP	F:catalytic activity	no GO terms
CRV2G00017590	1.87576	0.000186754	0.00110032	UP	C:membrane; C:integral component of membrane	no GO terms
CRV2G00012167	1.87463	1.6214e-21	1.41072e-19	UP		no GO terms
CRV2G00007664	1.86998	8.67564e-08	1.15514e-06	UP		no GO terms
CRV2G00013678	1.86258	1.58279e-06	1.61536e-05	UP		no GO terms
CRV2G00008613	1.86022	1.88048e-10	4.05211e-09	UP	F:transcription coregulator activity; C:nucleus; P:regulation of transcription by RNA polymerase II; C:mediator complex	no GO terms
CRV2G00003053	1.8592	3.11993e-11	7.6459e-10	UP	F:oxidoreductase activity	F:oxidoreductase activity
CRV2G00002447	1.85726	5.63399e-05	0.000384133	UP	C:membrane	no GO terms
CRV2G00005112	1.85539	9.86491e-08	1.29541e-06	UP	F:ATP binding; C:integral component of membrane; F:ATPase activity; F:ATPase-coupled transmembrane transporter activity; P:transmembrane transport	F:ATP binding; C:membrane; C:integral component of membrane; F:ATPase activity; F:ATPase-coupled transmembrane transporter activity; P:transmembrane transport
CRV2G00015757	1.85311	2.59147e-33	6.63896e-31	UP	F:oxidoreductase activity; F:molybdenum ion binding; P:oxidation-reduction process	F:oxidoreductase activity; F:molybdenum ion binding; P:oxidation-reduction process
CRV2G00014636	1.85182	2.50081e-15	1.09309e-13	UP	F:oxidoreductase activity; P:oxidation-reduction process	F:oxidoreductase activity; P:oxidation-reduction process
CRV2G00019081	1.84732	1.18923e-06	1.24624e-05	UP		no IPS match
CRV2G00002351	1.84712	0.00162908	0.00716931	UP	C:integral component of membrane; F:transmembrane transporter activity; P:transmembrane transport	F:transmembrane transporter activity; P:transmembrane transport
CRV2G00016745	1.84552	1.99891e-17	1.14032e-15	UP	C:membrane; C:integral component of membrane; F:transferase activity	no GO terms
CRV2G00011149	1.84373	1.16965e-09	2.17485e-08	UP	C:integral component of membrane; F:transmembrane transporter activity; P:transmembrane transport	no GO terms
CRV2G00005060	1.84139	3.28729e-19	2.29679e-17	UP	C:membrane; C:integral component of membrane	no GO terms
CRV2G00019137	1.83815	1.04482e-25	1.33834e-23	UP		no GO terms
CRV2G00009883	1.83722	2.11226e-28	3.5206e-26	UP	P:oxidation-reduction process	P:oxidation-reduction process
CRV2G00012138	1.83546	1.52357e-31	3.42717e-29	UP	F:catalytic activity; P:carbohydrate metabolic process	no GO terms
CRV2G00007922	1.83339	9.05091e-24	9.5217e-22	UP	P:glycerol ether metabolic process; F:protein disulfide oxidoreductase activity; P:cell redox homeostasis; P:oxidation-reduction process	P:glycerol ether metabolic process; F:protein disulfide oxidoreductase activity; P:cell redox homeostasis
CRV2G00000773	1.8308	3.91249e-16	1.89249e-14	UP		no GO terms
CRV2G00017217	1.82956	2.13266e-12	6.28397e-11	UP	F:cis-stilbene-oxide hydrolase activity	F:catalytic activity; F:cis-stilbene-oxide hydrolase activity
CRV2G00008951	1.82881	1.1894e-19	8.79903e-18	UP	F:hydrolase activity	no GO terms
CRV2G00011108	1.82877	0.000913331	0.00435213	UP	C:integral component of membrane	no GO terms
CRV2G00010965	1.82795	7.535e-11	1.72431e-09	UP	P:oxidation-reduction process	P:oxidation-reduction process
CRV2G00001863	1.8242	4.75625e-29	8.3819e-27	UP	F:DNA-binding transcription factor activity, RNA polymerase II-specific; F:DNA binding; P:regulation of transcription, DNA-templated; F:zinc ion binding	F:DNA-binding transcription factor activity, RNA polymerase II-specific; F:DNA binding; P:transcription, DNA-templated; P:regulation of transcription, DNA-templated; F:zinc ion binding
CRV2G00001820	1.82373	9.34586e-35	2.81067e-32	UP	F:ATP binding; C:plasma membrane; F:proton-exporting ATPase activity, phosphorylative mechanism; C:integral component of membrane; P:proton export across plasma membrane	F:nucleotide binding; F:proton-exporting ATPase activity, phosphorylative mechanism; C:integral component of membrane; P:proton export across plasma membrane
CRV2G00012359	1.82274	8.53188e-07	9.25363e-06	UP	F:oxidoreductase activity; P:oxidation-reduction process	F:oxidoreductase activity; P:oxidation-reduction process
CRV2G00009894	1.82263	3.39698e-37	1.23668e-34	UP		no GO terms
CRV2G00012656	1.82254	4.92534e-18	2.98847e-16	UP	F:ligase activity; F:phosphopantetheine binding	F:phosphopantetheine binding
CRV2G00009141	1.82016	3.76586e-13	1.23599e-11	UP	C:integral component of membrane	no GO terms
CRV2G00019178	1.81222	0.00801292	0.027236	UP	C:integral component of membrane; F:transmembrane transporter activity; P:transmembrane transport	F:transmembrane transporter activity; P:transmembrane transport
CRV2G00012307	1.81057	2.197e-11	5.58188e-10	UP	F:nucleic acid binding; P:DNA integration; C:membrane; C:integral component of membrane	no GO terms
CRV2G00011734	1.80781	9.32404e-14	3.32445e-12	UP	F:nucleic acid binding; F:DNA-binding transcription factor activity; P:regulation of transcription, DNA-templated	F:DNA-binding transcription factor activity; P:regulation of transcription, DNA-templated
CRV2G00002306	1.8072	1.26169e-11	3.34694e-10	UP	F:monooxygenase activity; F:iron ion binding; C:integral component of membrane; F:oxidoreductase activity, acting on paired donors, with incorporation or reduction of molecular oxygen; F:heme binding; P:oxidation-reduction process	F:iron ion binding; F:oxidoreductase activity, acting on paired donors, with incorporation or reduction of molecular oxygen; F:heme binding; P:oxidation-reduction process
CRV2G00012473	1.80504	4.9591e-07	5.6256e-06	UP	F:nucleic acid binding	F:nucleic acid binding
CRV2G00010513	1.80341	4.93147e-14	1.82656e-12	UP	F:GTPase activity; F:protein binding; F:GTP binding; P:signal transduction; C:membrane	F:protein binding
CRV2G00011252	1.80311	0.0110521	0.0354827	UP	F:monooxygenase activity; P:oxidation-reduction process; F:FAD binding	no GO terms
CRV2G00003091	1.80266	2.75037e-06	2.64963e-05	UP	C:membrane; C:integral component of membrane	no IPS match
CRV2G00008424	1.80057	5.28515e-27	7.65599e-25	UP	C:membrane; C:integral component of membrane; F:transmembrane transporter activity; P:transmembrane transport	no IPS match
CRV2G00000657	1.79989	3.63657e-32	8.74928e-30	UP	C:integral component of membrane	C:membrane
CRV2G00012728	1.79933	6.98154e-05	0.000464228	UP		no GO terms
CRV2G00009387	1.79909	5.53873e-32	1.29869e-29	UP	F:arylformamidase activity; C:membrane; C:integral component of membrane; P:tryptophan catabolic process to kynurenine	no GO terms
CRV2G00011380	1.79868	7.11692e-23	7.05774e-21	UP	C:membrane	no GO terms
CRV2G00010186	1.79845	4.55762e-20	3.47384e-18	UP	C:integral component of membrane	C:integral component of membrane
CRV2G00002264	1.79813	4.83822e-29	8.47239e-27	UP	F:protein kinase activity; F:ATP binding; P:protein phosphorylation	F:protein kinase activity; F:ATP binding; P:protein phosphorylation
CRV2G00003699	1.79721	1.72693e-26	2.40104e-24	UP	C:integral component of membrane; P:mycotoxin biosynthetic process	P:mycotoxin biosynthetic process
CRV2G00017772	1.79324	2.58006e-22	2.41166e-20	UP	C:integral component of membrane	no GO terms
CRV2G00002316	1.79317	3.2063e-31	7.04063e-29	UP		no GO terms
CRV2G00018488	1.79113	0.0102225	0.0332201	UP	P:oxidation-reduction process	P:oxidation-reduction process
CRV2G00008718	1.78664	3.40432e-08	4.91601e-07	UP	C:integral component of membrane; F:transmembrane transporter activity; P:transmembrane transport	F:transmembrane transporter activity; P:transmembrane transport
CRV2G00006861	1.78607	0.00762396	0.0261452	UP	F:ATP binding	F:ATP binding
CRV2G00004825	1.78591	2.31151e-27	3.43843e-25	UP	C:membrane; F:transmembrane transporter activity; P:transmembrane transport	F:transmembrane transporter activity; P:transmembrane transport
CRV2G00013848	1.78529	6.33968e-12	1.77681e-10	UP	F:hydrolase activity, acting on glycosyl bonds	F:hydrolase activity, acting on glycosyl bonds
CRV2G00002691	1.78449	2.40339e-23	2.46286e-21	UP	C:extracellular region	C:extracellular region
CRV2G00010210	1.78327	2.88179e-23	2.92064e-21	UP	F:ATP binding; C:integral component of membrane; F:ATPase activity; F:ATPase-coupled transmembrane transporter activity; P:transmembrane transport	F:ATP binding; C:membrane; C:integral component of membrane; F:ATPase-coupled transmembrane transporter activity; P:transmembrane transport
CRV2G00019146	1.78235	6.36817e-31	1.36585e-28	UP		no GO terms
CRV2G00017559	1.7788	2.45077e-10	5.16436e-09	UP	F:metal ion binding	no GO terms
CRV2G00013111	1.7773	1.27063e-17	7.41682e-16	UP	F:oxidoreductase activity; P:oxidation-reduction process	F:oxidoreductase activity; P:oxidation-reduction process
CRV2G00003336	1.77687	1.23152e-25	1.56301e-23	UP		no GO terms
CRV2G00008198	1.773	8.81884e-35	2.68131e-32	UP		no GO terms
CRV2G00015873	1.77113	0.0117939	0.0374901	UP		no IPS match
CRV2G00007533	1.77011	0.00963363	0.0316635	UP	C:integral component of membrane; F:transmembrane transporter activity; P:transmembrane transport	F:transmembrane transporter activity; P:transmembrane transport
CRV2G00015051	1.7698	8.48604e-22	7.62311e-20	UP		no IPS match
CRV2G00009535	1.76445	3.02665e-08	4.40976e-07	UP	F:transferase activity, transferring acyl groups; F:hydrolase activity	no GO terms
CRV2G00012375	1.76167	0.0126384	0.0396337	UP		no GO terms
CRV2G00016418	1.75938	4.16794e-27	6.0694e-25	UP		no GO terms
CRV2G00013799	1.75247	0.000585	0.0029715	UP	P:carbohydrate metabolic process; P:tricarboxylic acid cycle; P:malate metabolic process; F:L-malate dehydrogenase activity	F:catalytic activity; P:carbohydrate metabolic process; P:tricarboxylic acid cycle; P:malate metabolic process; F:oxidoreductase activity; F:malate dehydrogenase activity; F:oxidoreductase activity, acting on the CH-OH group of donors, NAD or NADP as acceptor; P:carboxylic acid metabolic process; F:L-malate dehydrogenase activity; P:oxidation-reduction process
CRV2G00007148	1.75218	3.2296e-06	3.0633e-05	UP	F:feruloyl esterase activity	F:feruloyl esterase activity
CRV2G00004682	1.75208	3.28307e-06	3.10746e-05	UP	P:cation transport; F:oxidoreductase activity	F:oxidoreductase activity
CRV2G00001954	1.74763	1.13683e-13	4.00684e-12	UP	C:integral component of membrane; F:ligase activity	no GO terms
CRV2G00011107	1.74437	8.16068e-15	3.33515e-13	UP	F:catalytic activity	no GO terms
CRV2G00012505	1.74238	9.22659e-17	4.76271e-15	UP	F:monooxygenase activity; F:iron ion binding; C:integral component of membrane; F:oxidoreductase activity, acting on paired donors, with incorporation or reduction of molecular oxygen; F:heme binding; P:oxidation-reduction process	F:monooxygenase activity; F:iron ion binding; F:oxidoreductase activity, acting on paired donors, with incorporation or reduction of molecular oxygen; F:heme binding; P:oxidation-reduction process
CRV2G00005074	1.74191	1.72359e-21	1.49493e-19	UP	P:lipid metabolic process; F:phosphoric diester hydrolase activity	no GO terms
CRV2G00007832	1.74092	1.7642e-09	3.17786e-08	UP		no IPS match
CRV2G00015729	1.74074	0.00114009	0.00527498	UP	F:RNA polymerase II cis-regulatory region sequence-specific DNA binding; F:DNA-binding transcription factor activity, RNA polymerase II-specific; F:zinc ion binding; C:host cell nucleus; P:positive regulation of transcription by RNA polymerase II	F:DNA-binding transcription factor activity, RNA polymerase II-specific; P:regulation of transcription, DNA-templated; F:zinc ion binding
CRV2G00004259	1.73636	5.81101e-28	9.01057e-26	UP		no IPS match
CRV2G00015267	1.73488	0.0128077	0.040091	UP	F:protein binding	F:protein binding
CRV2G00000742	1.73403	4.35068e-06	3.96621e-05	UP	C:membrane; C:integral component of membrane	no GO terms
CRV2G00002737	1.73219	1.53146e-10	3.33905e-09	UP	F:DNA-binding transcription factor activity, RNA polymerase II-specific; F:DNA binding; P:regulation of transcription, DNA-templated; F:zinc ion binding; C:cellular anatomical entity	F:DNA-binding transcription factor activity, RNA polymerase II-specific; F:DNA binding; P:transcription, DNA-templated; P:regulation of transcription, DNA-templated; F:zinc ion binding
CRV2G00014239	1.72839	0.0144155	0.0441887	UP	F:DNA-binding transcription factor activity, RNA polymerase II-specific; F:catalytic activity; P:regulation of transcription, DNA-templated; P:regulation of transcription by RNA polymerase II; F:zinc ion binding; P:lipid biosynthetic process; F:phosphopantetheine binding; C:host cell nucleus	no GO terms
CRV2G00012593	1.72195	5.65186e-17	3.02468e-15	UP	C:integral component of membrane	no GO terms
CRV2G00011419	1.718	7.72078e-28	1.18021e-25	UP		no GO terms
CRV2G00017595	1.71768	1.21299e-07	1.56389e-06	UP	F:protein binding	F:protein binding
CRV2G00005746	1.71601	1.211e-06	1.26725e-05	UP		no GO terms
CRV2G00012608	1.7155	1.13162e-24	1.31003e-22	UP	F:mannan endo-1,6-alpha-mannosidase activity; C:integral component of membrane; P:carbohydrate catabolic process	P:carbohydrate metabolic process; F:mannan endo-1,6-alpha-mannosidase activity; P:carbohydrate catabolic process
CRV2G00010419	1.71538	3.77706e-19	2.60608e-17	UP	F:arylformamidase activity; C:membrane; C:integral component of membrane; P:tryptophan catabolic process to kynurenine	no GO terms
CRV2G00015648	1.70876	0.0124209	0.0390789	UP	C:membrane; F:transmembrane transporter activity; P:transmembrane transport	F:transmembrane transporter activity; P:transmembrane transport
CRV2G00016053	1.7077	2.20838e-05	0.000167172	UP	F:DNA-binding transcription factor activity, RNA polymerase II-specific; P:regulation of transcription, DNA-templated; F:zinc ion binding; C:cellular anatomical entity	F:DNA-binding transcription factor activity, RNA polymerase II-specific; P:regulation of transcription, DNA-templated; F:zinc ion binding
CRV2G00001211	1.70698	1.44972e-26	2.04647e-24	UP	F:catalytic activity; C:integral component of membrane	no GO terms
CRV2G00002165	1.70016	4.01453e-09	6.83532e-08	UP	C:integral component of membrane	no GO terms
CRV2G00013107	1.69905	5.60114e-09	9.31323e-08	UP	F:FAD binding	F:FAD binding
CRV2G00006075	1.69875	1.31824e-19	9.67453e-18	UP	C:integral component of membrane	no GO terms
CRV2G00004367	1.69659	7.72754e-30	1.47452e-27	UP	P:cellular glucose homeostasis; F:hexokinase activity; F:ATP binding; F:glucose binding; P:glycolytic process; P:carbohydrate phosphorylation	P:cellular glucose homeostasis; F:hexokinase activity; F:ATP binding; F:glucose binding; P:carbohydrate metabolic process; F:phosphotransferase activity, alcohol group as acceptor
CRV2G00015312	1.69558	1.00777e-13	3.5656e-12	UP		no GO terms
CRV2G00016536	1.69451	1.44153e-13	4.97932e-12	UP	C:integral component of membrane	no GO terms
CRV2G00012216	1.69386	7.79311e-15	3.19911e-13	UP		no GO terms
CRV2G00017037	1.68657	3.41901e-12	9.89509e-11	UP	C:membrane; C:integral component of membrane; F:transferase activity; F:transferase activity, transferring acyl groups other than amino-acyl groups	no GO terms
CRV2G00010421	1.68575	1.55712e-24	1.7951e-22	UP	F:oxidoreductase activity; F:metal ion binding; P:oxidation-reduction process	F:oxidoreductase activity; P:oxidation-reduction process
CRV2G00013398	1.68339	2.32713e-17	1.31671e-15	UP	F:DNA-binding transcription factor activity, RNA polymerase II-specific; F:DNA binding; P:regulation of transcription, DNA-templated; F:zinc ion binding	F:DNA-binding transcription factor activity, RNA polymerase II-specific; F:DNA binding; P:transcription, DNA-templated; P:regulation of transcription, DNA-templated; F:zinc ion binding
CRV2G00010943	1.68186	6.2056e-26	8.13727e-24	UP	F:lanosterol synthase activity; C:lipid droplet; P:hopanoid biosynthetic process; F:beta-amyrin synthase activity	F:lanosterol synthase activity; C:lipid droplet; P:triterpenoid biosynthetic process; F:intramolecular transferase activity; P:hopanoid biosynthetic process; F:beta-amyrin synthase activity
CRV2G00017208	1.67811	7.70146e-22	6.96353e-20	UP	F:monooxygenase activity; F:iron ion binding; F:oxidoreductase activity, acting on paired donors, with incorporation or reduction of molecular oxygen; F:heme binding; P:oxidation-reduction process	F:monooxygenase activity; F:iron ion binding; F:oxidoreductase activity, acting on paired donors, with incorporation or reduction of molecular oxygen; F:heme binding; P:oxidation-reduction process
CRV2G00016357	1.67777	0.000353061	0.00191727	UP	C:integral component of membrane; F:transmembrane transporter activity; P:transmembrane transport	F:transmembrane transporter activity; P:transmembrane transport
CRV2G00009682	1.67138	0.0153378	0.0464701	UP	F:lanosterol synthase activity; C:lipid droplet; P:hopanoid biosynthetic process; F:beta-amyrin synthase activity	F:lanosterol synthase activity; C:lipid droplet; P:triterpenoid biosynthetic process; F:intramolecular transferase activity; P:hopanoid biosynthetic process; F:beta-amyrin synthase activity
CRV2G00017083	1.66531	5.79902e-09	9.61028e-08	UP	C:integral component of membrane; F:transmembrane transporter activity; P:transmembrane transport	C:membrane; F:transmembrane transporter activity; P:transmembrane transport
CRV2G00002999	1.6642	6.67872e-31	1.42144e-28	UP		no GO terms
CRV2G00011026	1.66339	6.84693e-09	1.12428e-07	UP	P:metabolic process	no GO terms
CRV2G00018632	1.66006	2.58024e-15	1.12603e-13	UP	C:membrane	no GO terms
CRV2G00016993	1.65384	0.000394766	0.00211347	UP	F:catalytic activity	no GO terms
CRV2G00003417	1.65378	4.44382e-32	1.05087e-29	UP	C:integral component of membrane; F:transmembrane transporter activity; P:transmembrane transport	F:transmembrane transporter activity; P:transmembrane transport
CRV2G00011014	1.65348	1.30634e-33	3.44228e-31	UP	F:protein deglycase activity; P:protein deglycation	F:protein deglycase activity
CRV2G00016159	1.65323	3.73476e-09	6.3786e-08	UP	F:catalytic activity; F:protein binding; P:nucleoside metabolic process	F:catalytic activity; F:protein binding; P:nucleoside metabolic process
CRV2G00002182	1.65194	1.46737e-11	3.83734e-10	UP		no IPS match
CRV2G00003241	1.64883	4.40844e-20	3.37874e-18	UP	F:monooxygenase activity; F:iron ion binding; C:membrane; F:oxidoreductase activity, acting on paired donors, with incorporation or reduction of molecular oxygen; F:heme binding; P:oxidation-reduction process	F:iron ion binding; F:oxidoreductase activity, acting on paired donors, with incorporation or reduction of molecular oxygen; F:heme binding; P:oxidation-reduction process
CRV2G00016569	1.64874	1.27905e-40	5.61727e-38	UP	C:integral component of membrane; F:transmembrane transporter activity; F:carboxylic ester hydrolase activity; P:transmembrane transport	C:membrane; F:transmembrane transporter activity; P:transmembrane transport
CRV2G00001703	1.64808	7.85771e-26	1.01592e-23	UP	C:membrane; C:integral component of membrane; F:transferase activity	no GO terms
CRV2G00005453	1.64681	0.000954752	0.00451866	UP	F:oxidoreductase activity; P:oxidation-reduction process	F:oxidoreductase activity; P:oxidation-reduction process
CRV2G00015014	1.64674	2.07935e-20	1.66758e-18	UP	C:extracellular region	C:extracellular region
CRV2G00009117	1.64527	0.000649257	0.00325075	UP	F:transferase activity	no GO terms
CRV2G00011137	1.645	2.19659e-30	4.37232e-28	UP	P:carbohydrate transport; C:integral component of membrane; F:transmembrane transporter activity; P:transmembrane transport	C:membrane; C:integral component of membrane; F:transmembrane transporter activity; P:transmembrane transport
CRV2G00012335	1.64439	0.0154069	0.0466389	UP	F:ATP binding; C:integral component of membrane; F:ATPase activity; F:ATPase-coupled transmembrane transporter activity; P:transmembrane transport	F:ATP binding; C:membrane; C:integral component of membrane; F:ATPase activity; F:ATPase-coupled transmembrane transporter activity; P:transmembrane transport
CRV2G00015499	1.6439	0.000436748	0.0023083	UP		no GO terms
CRV2G00020497	1.64212	0.00275064	0.0111541	UP	F:protein kinase activity; F:ATP binding; P:protein phosphorylation	F:protein kinase activity; F:ATP binding; P:protein phosphorylation
CRV2G00009201	1.64124	1.02396e-05	8.41681e-05	UP	F:DNA binding; F:oxidoreductase activity; P:oxidation-reduction process	no GO terms
CRV2G00011964	1.64083	0.0158747	0.0478453	UP	F:transferase activity, transferring acyl groups	F:transferase activity, transferring acyl groups
CRV2G00016884	1.63937	0.00405616	0.0154509	UP	F:oxidoreductase activity; P:oxidation-reduction process; F:FAD binding	F:oxidoreductase activity; F:flavin adenine dinucleotide binding; P:oxidation-reduction process; F:FAD binding
CRV2G00007197	1.63869	1.41031e-10	3.08218e-09	UP	C:integral component of membrane; F:transmembrane transporter activity; P:transmembrane transport	F:transmembrane transporter activity; P:transmembrane transport
CRV2G00013622	1.63824	2.54379e-19	1.80258e-17	UP	F:protein binding	F:protein binding
CRV2G00013785	1.63546	2.04376e-07	2.51878e-06	UP	F:molecular_function; C:extracellular region; C:cell wall; P:sporulation resulting in formation of a cellular spore	no GO terms
CRV2G00007740	1.62967	7.44414e-22	6.75294e-20	UP	P:phospholipid metabolic process; F:phosphatidate phosphatase activity; C:integral component of membrane; P:dephosphorylation	P:phospholipid metabolic process; F:phosphatidate phosphatase activity
CRV2G00013062	1.62949	0.0014573	0.00652705	UP		no GO terms
CRV2G00004414	1.62888	4.42416e-24	4.8192e-22	UP	C:integral component of membrane	no GO terms
CRV2G00001737	1.62776	6.16194e-07	6.88009e-06	UP	F:serine-type endopeptidase activity; P:proteolysis; F:peptidase activity; F:serine-type peptidase activity; F:hydrolase activity	no GO terms
CRV2G00001709	1.62669	2.73491e-18	1.70427e-16	UP	F:serine-type endopeptidase activity; P:proteolysis	F:serine-type endopeptidase activity; P:proteolysis; F:serine-type peptidase activity
CRV2G00009313	1.62368	1.33229e-33	3.47753e-31	UP	F:hydrolase activity, hydrolyzing O-glycosyl compounds; F:phosphatidylserine decarboxylase activity; P:carbohydrate metabolic process; P:phospholipid biosynthetic process	F:phosphatidylserine decarboxylase activity; P:phospholipid biosynthetic process
CRV2G00019113	1.62314	0.00378595	0.0145668	UP	F:potassium channel activity; C:integral component of membrane; P:potassium ion transmembrane transport	F:potassium channel activity; C:membrane; P:potassium ion transmembrane transport
CRV2G00019141	1.623	2.14651e-16	1.07395e-14	UP		no GO terms
CRV2G00002710	1.61829	1.53794e-05	0.000121438	UP	F:ATP binding; C:integral component of membrane; F:ATPase activity; F:ATPase-coupled transmembrane transporter activity; P:transmembrane transport	F:ATP binding; C:membrane; C:integral component of membrane; F:ATPase activity; F:ATPase-coupled transmembrane transporter activity; P:transmembrane transport
CRV2G00002970	1.61802	1.59749e-16	8.05087e-15	UP		no IPS match
CRV2G00014922	1.61505	7.00564e-16	3.29646e-14	UP	F:1-pyrroline-5-carboxylate dehydrogenase activity; P:proline catabolic process to glutamate; F:oxidoreductase activity, acting on the aldehyde or oxo group of donors, NAD or NADP as acceptor; P:oxidation-reduction process	F:1-pyrroline-5-carboxylate dehydrogenase activity; P:proline catabolic process to glutamate; F:oxidoreductase activity; F:oxidoreductase activity, acting on the aldehyde or oxo group of donors, NAD or NADP as acceptor; P:oxidation-reduction process
CRV2G00008797	1.6095	1.12283e-25	1.43163e-23	UP	C:integral component of membrane	no GO terms
CRV2G00013677	1.60856	1.05634e-34	3.14266e-32	UP	C:integral component of membrane; F:transmembrane transporter activity; P:transmembrane transport	F:transmembrane transporter activity; P:transmembrane transport
CRV2G00014958	1.6066	1.01117e-21	9.05403e-20	UP	F:DNA-binding transcription factor activity, RNA polymerase II-specific; F:DNA binding; C:nucleus; P:regulation of transcription by RNA polymerase II; F:zinc ion binding; C:host cell nucleus	F:DNA-binding transcription factor activity, RNA polymerase II-specific; F:DNA binding; P:transcription, DNA-templated; P:regulation of transcription, DNA-templated; F:zinc ion binding
CRV2G00012199	1.60365	0.0020651	0.0087446	UP	F:ATP binding; P:nucleobase-containing compound metabolic process; F:nucleobase-containing compound kinase activity	F:ATP binding; P:nucleobase-containing compound metabolic process; F:nucleobase-containing compound kinase activity
CRV2G00010402	1.60175	4.91416e-28	7.68164e-26	UP		no GO terms
CRV2G00005248	1.60023	9.97408e-16	4.59173e-14	UP	F:ATP binding	no IPS match
CRV2G00014655	1.59895	0.0013568	0.006135	UP		no GO terms
CRV2G00015710	1.59391	3.83038e-05	0.000273494	UP		no GO terms
CRV2G00018483	1.59353	0.000291847	0.00162308	UP		no GO terms
CRV2G00009411	1.58861	6.23943e-18	3.74474e-16	UP	F:DNA binding; C:nucleus; P:regulation of transcription, DNA-templated; F:zinc ion binding	F:DNA binding; P:transcription, DNA-templated; F:zinc ion binding
CRV2G00007159	1.58811	0.000594559	0.00301121	UP	F:nucleic acid binding; F:ATP binding	F:nucleic acid binding; F:ATP binding
CRV2G00010020	1.58621	3.05597e-16	1.50182e-14	UP	F:alpha-1,6-mannosyltransferase activity; C:integral component of membrane; P:mannosylation	F:alpha-1,6-mannosyltransferase activity
CRV2G00011989	1.58487	1.12449e-08	1.76976e-07	UP	P:proteolysis; F:serine-type peptidase activity	P:proteolysis; F:serine-type peptidase activity
CRV2G00011370	1.58406	9.6909e-10	1.82773e-08	UP	F:catalytic activity; P:metabolic process	no GO terms
CRV2G00000814	1.57977	0.00494254	0.0182055	UP	F:isomerase activity	no GO terms
CRV2G00019721	1.57799	0.00030201	0.00167288	UP	F:catalytic activity; P:nucleoside metabolic process	F:catalytic activity; P:nucleoside metabolic process
CRV2G00012300	1.57749	1.95511e-17	1.11764e-15	UP	F:GTPase activity; F:GTP binding	F:GTP binding
CRV2G00014523	1.57472	0.00211557	0.00893368	UP	F:DNA binding; C:nucleus; P:transcription, DNA-templated; F:zinc ion binding; F:dioxygenase activity; P:oxidation-reduction process	F:oxidoreductase activity; P:oxidation-reduction process
CRV2G00012221	1.57305	3.62119e-15	1.53432e-13	UP		no IPS match
CRV2G00006865	1.56924	5.75536e-10	1.1415e-08	UP		no GO terms
CRV2G00019467	1.56769	2.51973e-12	7.36954e-11	UP		no GO terms
CRV2G00012765	1.56614	1.3423e-13	4.6821e-12	UP		no GO terms
CRV2G00017209	1.5636	4.50543e-25	5.41984e-23	UP	F:sterol 24-C-methyltransferase activity; P:sterol biosynthetic process; P:methylation	P:steroid biosynthetic process; F:methyltransferase activity
CRV2G00002510	1.55755	7.1245e-06	6.13318e-05	UP	F:protein binding	F:protein binding
CRV2G00008058	1.55673	5.87495e-06	5.15371e-05	UP	C:integral component of membrane; F:transmembrane transporter activity; P:transmembrane transport	no GO terms
CRV2G00015285	1.5552	0.0132856	0.0412925	UP	C:integral component of membrane	no GO terms
CRV2G00012724	1.54616	3.45528e-16	1.68608e-14	UP		no GO terms
CRV2G00007253	1.54564	1.31244e-12	4.00801e-11	UP	C:integral component of membrane	C:membrane
CRV2G00014897	1.54288	2.18221e-16	1.08985e-14	UP	F:ATP binding; C:integral component of membrane; F:ATPase activity; F:ATPase-coupled transmembrane transporter activity; P:transmembrane transport	F:ATP binding; C:integral component of membrane; F:ATPase activity; F:ATPase-coupled transmembrane transporter activity; P:transmembrane transport
CRV2G00011201	1.54278	8.14219e-25	9.54569e-23	UP	C:integral component of membrane; F:transmembrane transporter activity; F:carboxylic ester hydrolase activity; P:transmembrane transport	C:membrane; F:transmembrane transporter activity; P:transmembrane transport
CRV2G00003296	1.53986	0.000426836	0.00226413	UP	C:integral component of membrane; F:transmembrane transporter activity; P:transmembrane transport	F:transmembrane transporter activity; P:transmembrane transport
CRV2G00006060	1.53799	2.33521e-06	2.28953e-05	UP	P:ribosomal large subunit assembly; F:ATP binding; C:nucleus; F:ATPase activity	P:ribosomal large subunit assembly; F:ATP binding; C:nucleus; F:ATPase activity
CRV2G00005310	1.53744	2.94848e-26	4.01865e-24	UP	C:integral component of membrane; F:ligase activity	no GO terms
CRV2G00000074	1.53631	3.38294e-06	3.18907e-05	UP	C:cellular_component	no IPS match
CRV2G00008514	1.53607	0.010173	0.0330827	UP	P:nitrogen compound metabolic process; F:racemase activity, acting on amino acids and derivatives	P:nitrogen compound metabolic process; F:racemase activity, acting on amino acids and derivatives
CRV2G00018370	1.53546	1.3478e-07	1.72324e-06	UP	C:extracellular region; P:multicellular organism development; P:negative regulation of Wnt signaling pathway	C:extracellular region; P:multicellular organism development; P:negative regulation of Wnt signaling pathway
CRV2G00000800	1.53519	1.26488e-22	1.24102e-20	UP	C:membrane; C:integral component of membrane	no GO terms
CRV2G00016177	1.53283	7.86857e-05	0.000515528	UP	C:membrane; C:integral component of membrane; C:NELF complex; P:negative regulation of transcription elongation from RNA polymerase II promoter	no GO terms
CRV2G00012226	1.52759	0.00653704	0.0230332	UP	C:membrane; C:integral component of membrane	no GO terms
CRV2G00012351	1.52247	0.000985472	0.00464261	UP	F:catalytic activity	F:catalytic activity
CRV2G00016243	1.52163	0.000385986	0.00207207	UP	F:oxidoreductase activity, acting on CH-OH group of donors; F:flavin adenine dinucleotide binding; P:oxidation-reduction process	F:oxidoreductase activity, acting on CH-OH group of donors; F:flavin adenine dinucleotide binding; P:oxidation-reduction process
CRV2G00005449	1.52128	1.57722e-20	1.27972e-18	UP	F:molecular_function; C:cellular_component; P:biological_process; C:membrane; C:integral component of membrane; F:hydrolase activity; F:transmembrane transporter activity; P:transmembrane transport	no GO terms
CRV2G00003437	1.51253	8.44236e-07	9.16012e-06	UP	F:nucleotide binding; F:DNA-binding transcription factor activity, RNA polymerase II-specific; F:DNA binding; C:nucleus; P:regulation of transcription by RNA polymerase II; F:zinc ion binding; C:host cell nucleus	F:DNA-binding transcription factor activity, RNA polymerase II-specific; F:DNA binding; P:transcription, DNA-templated; P:regulation of transcription, DNA-templated; F:zinc ion binding
CRV2G00016352	1.51103	2.73526e-07	3.2904e-06	UP	F:DNA-binding transcription factor activity, RNA polymerase II-specific; F:DNA binding; C:nucleus; P:regulation of transcription by RNA polymerase II; F:zinc ion binding; C:host cell nucleus	F:DNA-binding transcription factor activity, RNA polymerase II-specific; F:DNA binding; P:transcription, DNA-templated; P:regulation of transcription, DNA-templated; F:zinc ion binding
CRV2G00015536	1.51021	3.56686e-08	5.12133e-07	UP	P:metabolic process; F:oxidoreductase activity, acting on the CH-OH group of donors, NAD or NADP as acceptor	F:catalytic activity
CRV2G00017895	1.50996	1.85527e-07	2.30704e-06	UP	P:oxidation-reduction process	P:oxidation-reduction process
CRV2G00009368	1.50932	8.10144e-19	5.41427e-17	UP		no GO terms
CRV2G00003632	1.50747	7.35215e-19	4.96145e-17	UP	C:cellular_component; P:biological_process	no GO terms
CRV2G00018420	1.50231	7.9905e-14	2.89373e-12	UP	F:oxidoreductase activity; P:oxidation-reduction process	F:oxidoreductase activity; P:oxidation-reduction process
CRV2G00016264	1.50131	0.0163093	0.0488572	UP	F:catalytic activity; P:biosynthetic process; F:pyridoxal phosphate binding	F:catalytic activity; P:biosynthetic process; F:pyridoxal phosphate binding
CRV2G00012358	1.50101	1.03914e-06	1.10241e-05	UP	F:N,N-dimethylaniline monooxygenase activity; P:carbohydrate transport; C:integral component of membrane; F:transmembrane transporter activity; F:flavin adenine dinucleotide binding; F:NADP binding; P:transmembrane transport; P:oxidation-reduction process	C:membrane; C:integral component of membrane; F:transmembrane transporter activity; P:transmembrane transport
CRV2G00014079	1.50067	0.00826373	0.0279341	UP	C:integral component of membrane; F:transmembrane transporter activity; P:transmembrane transport	C:integral component of membrane; F:transmembrane transporter activity; P:transmembrane transport
CRV2G00009393	-1.50253	1.55946e-30	3.21994e-28	DOWN	P:proteolysis; F:peptidase activity; C:integral component of membrane; P:mycotoxin biosynthetic process	P:proteolysis; F:peptidase activity
CRV2G00005996	-1.50333	8.3338e-05	0.000542826	DOWN		no IPS match
CRV2G00021475	-1.50429	0.00628956	0.0223049	DOWN	C:nucleus; P:DNA repair; C:Smc5-Smc6 complex	C:nucleus; P:DNA repair; C:Smc5-Smc6 complex
CRV2G00011901	-1.50446	1.92429e-12	5.69426e-11	DOWN	C:membrane; C:integral component of membrane	no GO terms
CRV2G00012007	-1.50526	0.001571	0.00695798	DOWN	F:arylsulfatase activity; P:transport; P:phenol-containing compound metabolic process	F:catalytic activity; F:arylsulfatase activity; F:sulfuric ester hydrolase activity; P:phenol-containing compound metabolic process
CRV2G00005814	-1.50689	2.9128e-28	4.71294e-26	DOWN		no GO terms
CRV2G00014220	-1.50947	5.5362e-08	7.65113e-07	DOWN	P:carbohydrate metabolic process; F:isomerase activity; F:carbohydrate binding	F:catalytic activity; P:carbohydrate metabolic process; F:isomerase activity; F:carbohydrate binding
CRV2G00000825	-1.51172	6.38869e-34	1.75012e-31	DOWN	F:transaminase activity; F:pyridoxal phosphate binding	F:catalytic activity; F:transaminase activity; F:pyridoxal phosphate binding
CRV2G00017775	-1.51383	0.000138006	0.000844953	DOWN		no IPS match
CRV2G00008715	-1.5139	0.0125685	0.0394581	DOWN		no GO terms
CRV2G00017932	-1.51405	0.0030567	0.0121793	DOWN		no GO terms
CRV2G00005133	-1.51427	1.4315e-12	4.33334e-11	DOWN	F:O-methyltransferase activity	F:methyltransferase activity; F:O-methyltransferase activity
CRV2G00004757	-1.515	0.00368202	0.0142442	DOWN	F:oxidoreductase activity; F:metal ion binding; P:oxidation-reduction process	F:oxidoreductase activity; P:oxidation-reduction process
CRV2G00018489	-1.51599	3.08296e-07	3.67353e-06	DOWN	C:integral component of membrane	no GO terms
CRV2G00013122	-1.51778	1.03342e-32	2.57592e-30	DOWN		no GO terms
CRV2G00004992	-1.51884	9.10781e-31	1.90905e-28	DOWN		no IPS match
CRV2G00013528	-1.52416	1.92825e-18	1.22646e-16	DOWN	C:integral component of membrane	no GO terms
CRV2G00015789	-1.52767	9.07898e-15	3.68324e-13	DOWN	F:structural molecule activity; C:cytoskeleton; F:spectrin binding; C:plasma membrane raft; F:actin filament binding; P:barbed-end actin filament capping; P:actin filament bundle assembly	no GO terms
CRV2G00013137	-1.52811	9.84263e-07	1.05105e-05	DOWN	C:integral component of membrane	no GO terms
CRV2G00017478	-1.52835	2.87918e-18	1.78339e-16	DOWN	F:peroxidase activity; P:response to oxidative stress; F:heme binding; F:metal ion binding; P:oxidation-reduction process; P:cellular oxidant detoxification	F:peroxidase activity; P:response to oxidative stress; F:heme binding; P:oxidation-reduction process
CRV2G00010073	-1.53056	3.26672e-19	2.28819e-17	DOWN	F:catalytic activity; F:urate oxidase activity; P:purine nucleobase metabolic process; F:ligase activity; F:phosphopantetheine binding; P:oxidation-reduction process	no GO terms
CRV2G00015802	-1.53171	5.30649e-23	5.30036e-21	DOWN		no GO terms
CRV2G00010617	-1.53261	0.00394588	0.0150877	DOWN	C:integral component of membrane	no GO terms
CRV2G00002433	-1.53266	2.59037e-23	2.64466e-21	DOWN	F:protein binding; C:integral component of membrane	F:protein binding
CRV2G00005782	-1.53301	0.00250624	0.010327	DOWN	P:regulation of transcription, DNA-templated	no IPS match
CRV2G00013274	-1.53556	8.19644e-17	4.27079e-15	DOWN	F:iron ion binding; P:cellular metabolic process; F:2 iron, 2 sulfur cluster binding; P:oxidation-reduction process	F:iron ion binding; P:cellular metabolic process; F:2 iron, 2 sulfur cluster binding; P:oxidation-reduction process
CRV2G00015001	-1.53565	4.46491e-10	9.01059e-09	DOWN	F:iron ion binding; F:oxidoreductase activity, acting on paired donors, with incorporation or reduction of molecular oxygen; F:L-ascorbic acid binding; P:oxidation-reduction process	F:iron ion binding; F:oxidoreductase activity; F:oxidoreductase activity, acting on paired donors, with incorporation or reduction of molecular oxygen; F:L-ascorbic acid binding; P:oxidation-reduction process
CRV2G00015395	-1.53622	4.72112e-09	7.96487e-08	DOWN	F:GTPase activity; F:GTP binding; P:signal transduction; C:membrane	F:GTPase activity; F:GTP binding; P:signal transduction; C:membrane
CRV2G00017330	-1.53855	1.76822e-22	1.7106e-20	DOWN	P:lipid metabolic process; P:lipid catabolic process; F:hydrolase activity	no IPS match
CRV2G00017461	-1.54017	2.46779e-26	3.38014e-24	DOWN	C:integral component of membrane	no GO terms
CRV2G00003425	-1.54202	1.52763e-09	2.78068e-08	DOWN	P:polysaccharide catabolic process; F:chitinase activity; C:extracellular region; P:chitin catabolic process; F:chitin binding; P:pathogenesis	F:hydrolase activity, hydrolyzing O-glycosyl compounds; P:carbohydrate metabolic process; F:chitin binding
CRV2G00002895	-1.54227	0.00610211	0.0217625	DOWN		no IPS match
CRV2G00017158	-1.5429	0.000492	0.00255733	DOWN	P:proteolysis; F:metallopeptidase activity	F:metallopeptidase activity
CRV2G00010260	-1.54422	0.000407237	0.00217183	DOWN	F:hydrolase activity	no IPS match
CRV2G00010511	-1.54466	5.9935e-10	1.1828e-08	DOWN	C:integral component of membrane	no GO terms
CRV2G00018223	-1.54551	9.94601e-05	0.000632612	DOWN	F:catalytic activity	no GO terms
CRV2G00009971	-1.54581	4.4896e-08	6.33121e-07	DOWN		no GO terms
CRV2G00003026	-1.54889	0.0065989	0.0232111	DOWN	F:FAD binding	F:FAD binding
CRV2G00015286	-1.55277	1.46742e-09	2.67878e-08	DOWN	C:integral component of membrane	no GO terms
CRV2G00010241	-1.55627	3.7766e-24	4.16298e-22	DOWN	F:3-hydroxyacyl-CoA dehydrogenase activity; P:fatty acid metabolic process; P:oxidation-reduction process	no GO terms
CRV2G00012217	-1.55703	2.38414e-26	3.28181e-24	DOWN		no GO terms
CRV2G00015775	-1.55772	1.83778e-11	4.70811e-10	DOWN	F:malate transmembrane transporter activity; C:integral component of membrane; P:malate transmembrane transport	F:malate transmembrane transporter activity; C:integral component of membrane; P:transmembrane transport; P:malate transmembrane transport
CRV2G00013619	-1.55931	1.59445e-09	2.8947e-08	DOWN	F:magnesium ion binding; P:tRNA modification; F:tRNA guanylyltransferase activity; P:tRNA 5'-end processing	F:magnesium ion binding; P:tRNA modification; F:tRNA guanylyltransferase activity
CRV2G00006802	-1.55933	1.94672e-07	2.40561e-06	DOWN	C:integral component of membrane	no GO terms
CRV2G00015906	-1.55984	2.70101e-37	9.96422e-35	DOWN	F:serine-type endopeptidase activity; P:proteolysis	F:serine-type endopeptidase activity; P:proteolysis
CRV2G00015973	-1.56052	0.00153444	0.00681348	DOWN	C:integral component of membrane	no GO terms
CRV2G00001796	-1.56136	5.41055e-27	7.79683e-25	DOWN		no GO terms
CRV2G00002502	-1.56492	4.02555e-44	2.1839e-41	DOWN	F:serine-type endopeptidase activity; P:proteolysis	F:serine-type endopeptidase activity; P:proteolysis
CRV2G00011988	-1.56581	2.783e-35	8.75e-33	DOWN	C:integral component of membrane	no GO terms
CRV2G00002434	-1.56668	0.0161053	0.0483772	DOWN	F:feruloyl esterase activity	F:feruloyl esterase activity
CRV2G00010093	-1.56682	3.90126e-08	5.56392e-07	DOWN	F:catalytic activity	F:catalytic activity
CRV2G00002689	-1.56718	0.00480993	0.0178011	DOWN		no IPS match
CRV2G00000287	-1.57006	8.56709e-19	5.71167e-17	DOWN	P:oligopeptide transport; C:integral component of membrane; F:transmembrane transporter activity; P:transmembrane transport	P:oligopeptide transport; C:membrane; F:transmembrane transporter activity; P:transmembrane transport
CRV2G00004925	-1.57034	1.29147e-21	1.13436e-19	DOWN		no GO terms
CRV2G00010128	-1.57049	0.00610493	0.0217697	DOWN	F:zinc ion binding; C:integral component of membrane; F:oxidoreductase activity; P:oxidation-reduction process	F:zinc ion binding; F:oxidoreductase activity; P:oxidation-reduction process
CRV2G00013863	-1.57056	9.4445e-19	6.26644e-17	DOWN	F:monooxygenase activity; F:iron ion binding; F:oxidoreductase activity; F:oxidoreductase activity, acting on paired donors, with incorporation or reduction of molecular oxygen; F:heme binding; F:metal ion binding; P:oxidation-reduction process	no GO terms
CRV2G00001799	-1.57401	2.19633e-21	1.88136e-19	DOWN		no GO terms
CRV2G00018106	-1.57403	2.03882e-07	2.51382e-06	DOWN		no IPS match
CRV2G00003174	-1.57637	6.80026e-41	3.18898e-38	DOWN		no GO terms
CRV2G00017996	-1.5769	1.56363e-24	1.79513e-22	DOWN	C:integral component of membrane; P:transmembrane transport	C:integral component of membrane; P:transmembrane transport
CRV2G00013998	-1.57922	2.28196e-05	0.000172245	DOWN	F:monooxygenase activity; F:iron ion binding; C:integral component of membrane; F:oxidoreductase activity, acting on paired donors, with incorporation or reduction of molecular oxygen; F:heme binding; P:oxidation-reduction process	F:iron ion binding; F:oxidoreductase activity, acting on paired donors, with incorporation or reduction of molecular oxygen; F:heme binding; P:oxidation-reduction process
CRV2G00014615	-1.58007	2.56876e-30	5.07661e-28	DOWN		no GO terms
CRV2G00018491	-1.58108	1.74755e-08	2.66839e-07	DOWN	F:hydrolase activity	no GO terms
CRV2G00012979	-1.58182	1.07574e-26	1.53421e-24	DOWN	C:membrane; F:oxidoreductase activity; P:oxidation-reduction process; F:FAD binding	F:oxidoreductase activity; F:flavin adenine dinucleotide binding; P:oxidation-reduction process; F:FAD binding
CRV2G00017118	-1.58505	4.34412e-09	7.34677e-08	DOWN	F:hydrolase activity	F:hydrolase activity
CRV2G00008834	-1.58913	6.64512e-39	2.58954e-36	DOWN	F:hydrolase activity, hydrolyzing O-glycosyl compounds; P:carbohydrate metabolic process	F:hydrolase activity, hydrolyzing O-glycosyl compounds; P:carbohydrate metabolic process
CRV2G00011074	-1.59029	1.34765e-19	9.83823e-18	DOWN		no GO terms
CRV2G00010732	-1.59034	4.41326e-08	6.24903e-07	DOWN	F:binding	no GO terms
CRV2G00011946	-1.59255	1.16524e-35	3.79292e-33	DOWN		no GO terms
CRV2G00016481	-1.5959	0.000493806	0.00256527	DOWN	F:O-methyltransferase activity	F:methyltransferase activity; F:O-methyltransferase activity
CRV2G00004725	-1.59675	3.26687e-05	0.000237613	DOWN	F:catalytic activity	no GO terms
CRV2G00015418	-1.59738	0.000303048	0.00167728	DOWN	C:fungal-type vacuole membrane; C:integral component of plasma membrane; P:drug transmembrane transport; P:xenobiotic transport; F:xenobiotic transmembrane transporter activity	F:transmembrane transporter activity; P:transmembrane transport
CRV2G00010564	-1.59766	3.23697e-07	3.83885e-06	DOWN		no GO terms
CRV2G00019207	-1.60144	5.74879e-11	1.34738e-09	DOWN	C:integral component of membrane	no GO terms
CRV2G00003163	-1.60321	1.64545e-22	1.59742e-20	DOWN		no GO terms
CRV2G00006839	-1.60546	3.79498e-13	1.24407e-11	DOWN		no GO terms
CRV2G00008319	-1.6066	1.7162e-07	2.15542e-06	DOWN	F:nucleotide binding; F:anion binding; P:oxidation-reduction process	P:oxidation-reduction process
CRV2G00012202	-1.60694	0.00198398	0.00845805	DOWN		no GO terms
CRV2G00008571	-1.60695	0.0138009	0.0426164	DOWN		no IPS match
CRV2G00002350	-1.608	1.81495e-14	7.13297e-13	DOWN	F:FMN binding; F:oxidoreductase activity; P:oxidation-reduction process	F:catalytic activity; F:FMN binding; F:oxidoreductase activity; P:oxidation-reduction process
CRV2G00003914	-1.6095	2.63698e-30	5.17447e-28	DOWN		no GO terms
CRV2G00004817	-1.61052	2.44216e-14	9.47486e-13	DOWN	C:integral component of membrane; F:transmembrane transporter activity; P:transmembrane transport	F:transmembrane transporter activity; P:transmembrane transport
CRV2G00016327	-1.61536	6.01556e-30	1.15582e-27	DOWN	C:membrane; C:integral component of membrane	no GO terms
CRV2G00016799	-1.61689	2.9596e-33	7.44419e-31	DOWN		no GO terms
CRV2G00014106	-1.61794	9.4013e-16	4.34249e-14	DOWN	F:oxidoreductase activity; P:oxidation-reduction process	no GO terms
CRV2G00003573	-1.61923	3.80479e-11	9.21812e-10	DOWN	C:membrane; F:FAD binding	F:FAD binding
CRV2G00013466	-1.62001	0.000333002	0.00182191	DOWN		no GO terms
CRV2G00005211	-1.62239	1.82709e-08	2.78063e-07	DOWN	P:alkaloid metabolic process; F:transferase activity, transferring alkyl or aryl (other than methyl) groups	P:alkaloid metabolic process; F:transferase activity, transferring alkyl or aryl (other than methyl) groups
CRV2G00004781	-1.62495	4.63019e-24	5.02384e-22	DOWN	F:protein binding; C:integral component of membrane	F:protein binding
CRV2G00003248	-1.62518	8.4101e-06	7.07482e-05	DOWN		no GO terms
CRV2G00017117	-1.62764	4.43815e-08	6.27465e-07	DOWN	F:hydrolase activity	F:hydrolase activity
CRV2G00015945	-1.62885	4.84189e-13	1.56137e-11	DOWN		no GO terms
CRV2G00018606	-1.63183	0.000171834	0.00102353	DOWN		no GO terms
CRV2G00019536	-1.63245	7.79801e-05	0.000511268	DOWN	F:oxidoreductase activity; P:oxidation-reduction process	no GO terms
CRV2G00010489	-1.6379	1.39616e-07	1.77931e-06	DOWN		no GO terms
CRV2G00003187	-1.63859	0.00556689	0.0201424	DOWN	F:hydrolase activity	no IPS match
CRV2G00009818	-1.63942	6.70629e-10	1.30655e-08	DOWN	C:integral component of membrane	no GO terms
CRV2G00018615	-1.64544	0.000267899	0.0015058	DOWN	P:proteolysis; F:dipeptidyl-peptidase activity	F:dipeptidyl-peptidase activity; F:hydrolase activity
CRV2G00011662	-1.646	3.93765e-10	8.06417e-09	DOWN		no IPS match
CRV2G00003063	-1.64731	4.87698e-07	5.54154e-06	DOWN	F:hydrolase activity	no GO terms
CRV2G00011475	-1.6504	4.71283e-06	4.24876e-05	DOWN	P:biosynthetic process; F:transferase activity; F:pyridoxal phosphate binding	F:catalytic activity; P:biosynthetic process; F:pyridoxal phosphate binding
CRV2G00004280	-1.65084	0.0047466	0.0176021	DOWN	F:nucleic acid binding; F:zinc ion binding; P:protein transport; C:membrane; C:integral component of membrane	no GO terms
CRV2G00016520	-1.65239	2.13149e-05	0.000162284	DOWN	C:integral component of membrane	no GO terms
CRV2G00013239	-1.65253	0.0136781	0.042289	DOWN	F:catalytic activity; P:nucleoside metabolic process	no GO terms
CRV2G00005892	-1.65397	1.03387e-23	1.08353e-21	DOWN		no GO terms
CRV2G00003211	-1.65642	0.000234516	0.0013409	DOWN		no GO terms
CRV2G00008502	-1.65878	4.61252e-07	5.27096e-06	DOWN	F:oxidoreductase activity; P:oxidation-reduction process; F:FAD binding	F:oxidoreductase activity; F:flavin adenine dinucleotide binding; P:oxidation-reduction process; F:FAD binding
CRV2G00009995	-1.65981	2.4892e-27	3.68295e-25	DOWN		no IPS match
CRV2G00015272	-1.6644	3.10171e-13	1.02531e-11	DOWN	F:DNA-binding transcription factor activity, RNA polymerase II-specific; P:regulation of transcription, DNA-templated; F:zinc ion binding	F:DNA-binding transcription factor activity, RNA polymerase II-specific; P:regulation of transcription, DNA-templated; F:zinc ion binding
CRV2G00015300	-1.66449	2.89964e-09	5.02677e-08	DOWN	F:hydrolase activity	no GO terms
CRV2G00014129	-1.667	3.79373e-16	1.83826e-14	DOWN	F:oxidoreductase activity; P:oxidation-reduction process	F:oxidoreductase activity; P:oxidation-reduction process
CRV2G00009795	-1.66879	4.676e-05	0.000325801	DOWN	F:catalytic activity	F:catalytic activity
CRV2G00008690	-1.66935	1.24503e-17	7.28277e-16	DOWN		no GO terms
CRV2G00014014	-1.66946	5.31161e-14	1.96473e-12	DOWN	C:integral component of membrane	no GO terms
CRV2G00007824	-1.66994	4.07226e-39	1.60959e-36	DOWN		no GO terms
CRV2G00010832	-1.67276	0.0015812	0.00699693	DOWN	C:integral component of membrane; F:transmembrane transporter activity; P:transmembrane transport	F:transmembrane transporter activity; P:transmembrane transport
CRV2G00005587	-1.67332	6.86855e-28	1.05577e-25	DOWN	C:integral component of membrane	no GO terms
CRV2G00012809	-1.67339	5.19573e-05	0.00035769	DOWN	C:integral component of membrane; F:transmembrane transporter activity; P:transmembrane transport	F:transmembrane transporter activity; P:transmembrane transport
CRV2G00012821	-1.67422	1.30352e-08	2.02845e-07	DOWN	C:integral component of membrane	no GO terms
CRV2G00018610	-1.67484	1.08864e-08	1.72215e-07	DOWN	P:cellular aromatic compound metabolic process; F:ferrous iron binding; F:zinc ion binding; F:oxidoreductase activity, acting on single donors with incorporation of molecular oxygen; F:dioxygenase activity; P:oxidation-reduction process	P:cellular aromatic compound metabolic process; F:ferrous iron binding; F:zinc ion binding; F:oxidoreductase activity; F:oxidoreductase activity, acting on single donors with incorporation of molecular oxygen; P:oxidation-reduction process
CRV2G00009857	-1.67849	3.35403e-05	0.000243249	DOWN	F:iron ion binding; P:lipid biosynthetic process; C:integral component of membrane; F:oxidoreductase activity; P:oxidation-reduction process	F:iron ion binding; P:lipid biosynthetic process; F:oxidoreductase activity; P:oxidation-reduction process
CRV2G00015383	-1.68034	2.3057e-22	2.1998e-20	DOWN	C:membrane; C:integral component of membrane	no GO terms
CRV2G00012910	-1.68062	8.05123e-09	1.30805e-07	DOWN		no GO terms
CRV2G00004777	-1.68238	6.74905e-60	1.16708e-56	DOWN		no GO terms
CRV2G00015801	-1.6839	0.000182118	0.00107622	DOWN	F:oxidoreductase activity; F:hydrolase activity; P:oxidation-reduction process	no GO terms
CRV2G00013319	-1.68444	6.04674e-11	1.41183e-09	DOWN	P:purine ribonucleoside monophosphate biosynthetic process; F:deaminase activity	P:purine ribonucleoside monophosphate biosynthetic process; F:deaminase activity
CRV2G00015569	-1.69226	3.15554e-10	6.5694e-09	DOWN	F:hydrolase activity	no GO terms
CRV2G00002911	-1.69402	2.8136e-06	2.70301e-05	DOWN	F:oxidoreductase activity; P:oxidation-reduction process	F:oxidoreductase activity; P:oxidation-reduction process
CRV2G00011191	-1.6948	1.36492e-15	6.20108e-14	DOWN	F:hydrolase activity, hydrolyzing O-glycosyl compounds; P:carbohydrate metabolic process	F:hydrolase activity, hydrolyzing O-glycosyl compounds; P:carbohydrate metabolic process
CRV2G00010306	-1.69767	1.24905e-06	1.30165e-05	DOWN	C:integral component of membrane	no GO terms
CRV2G00008464	-1.69881	1.31522e-25	1.64658e-23	DOWN	C:membrane; F:oxidoreductase activity; P:oxidation-reduction process	P:oxidation-reduction process
CRV2G00008467	-1.69889	2.95951e-11	7.30453e-10	DOWN	P:proteolysis; F:metallopeptidase activity	F:metallopeptidase activity
CRV2G00010279	-1.69904	1.01468e-07	1.33116e-06	DOWN	P:oxidation-reduction process	P:oxidation-reduction process
CRV2G00015377	-1.69917	0.000143555	0.000874673	DOWN		no GO terms
CRV2G00016985	-1.70039	2.26934e-34	6.54043e-32	DOWN		no GO terms
CRV2G00011425	-1.70085	7.20127e-05	0.000476776	DOWN		no IPS match
CRV2G00002877	-1.70146	0.00344888	0.0135008	DOWN		no GO terms
CRV2G00013978	-1.70352	6.78579e-21	5.70667e-19	DOWN	F:oxidoreductase activity; P:oxidation-reduction process	F:oxidoreductase activity; P:oxidation-reduction process
CRV2G00010730	-1.70445	3.31349e-36	1.14597e-33	DOWN		no GO terms
CRV2G00015365	-1.70476	0.00020753	0.00120527	DOWN		no GO terms
CRV2G00003593	-1.71061	0.00359705	0.013976	DOWN	F:methylcrotonoyl-CoA carboxylase activity; F:ATP binding; C:mitochondrion; P:leucine catabolic process; F:transferase activity; F:metal ion binding; C:methylcrotonoyl-CoA carboxylase complex	F:ligase activity
CRV2G00005058	-1.71082	1.71884e-52	1.76137e-49	DOWN	P:defense response to bacterium; P:defense response to fungus	P:defense response to bacterium; P:defense response to fungus
CRV2G00018453	-1.71371	7.74116e-06	6.5936e-05	DOWN	F:monooxygenase activity; F:iron ion binding; C:integral component of membrane; F:oxidoreductase activity, acting on paired donors, with incorporation or reduction of molecular oxygen; F:heme binding; P:oxidation-reduction process	F:monooxygenase activity; F:iron ion binding; F:oxidoreductase activity, acting on paired donors, with incorporation or reduction of molecular oxygen; F:heme binding; P:oxidation-reduction process
CRV2G00011422	-1.71433	1.4893e-15	6.72204e-14	DOWN	F:protein binding	F:protein binding
CRV2G00016590	-1.71827	7.42761e-11	1.70122e-09	DOWN	C:integral component of membrane	no GO terms
CRV2G00016742	-1.72091	1.0641e-09	1.98795e-08	DOWN		no IPS match
CRV2G00009036	-1.72181	8.42762e-28	1.28118e-25	DOWN		no GO terms
CRV2G00005586	-1.72306	1.45568e-23	1.50282e-21	DOWN		no GO terms
CRV2G00002553	-1.72637	5.04395e-13	1.62086e-11	DOWN	F:manganese ion transmembrane transporter activity; C:cytoplasm; C:integral component of membrane; P:cellular manganese ion homeostasis; C:intracellular membrane-bounded organelle; P:manganese ion transmembrane transport	F:manganese ion transmembrane transporter activity; P:cellular manganese ion homeostasis
CRV2G00012073	-1.73013	0.000295505	0.00164078	DOWN		no GO terms
CRV2G00017882	-1.73151	1.66909e-06	1.6947e-05	DOWN	C:integral component of membrane	no GO terms
CRV2G00015898	-1.73238	1.21555e-14	4.86711e-13	DOWN		no GO terms
CRV2G00001804	-1.73285	1.81196e-07	2.26336e-06	DOWN		no GO terms
CRV2G00010875	-1.73314	3.22045e-34	9.00033e-32	DOWN		no GO terms
CRV2G00013977	-1.73379	2.2846e-13	7.70857e-12	DOWN	C:integral component of membrane	no GO terms
CRV2G00010201	-1.73392	1.305e-36	4.62905e-34	DOWN		no GO terms
CRV2G00002552	-1.73843	2.57463e-09	4.51425e-08	DOWN	F:hydrolase activity, acting on ester bonds	F:hydrolase activity, acting on ester bonds
CRV2G00018258	-1.7403	8.40145e-18	4.97754e-16	DOWN	F:RNA binding; F:ribonuclease T2 activity; P:RNA phosphodiester bond hydrolysis, endonucleolytic	F:RNA binding; F:ribonuclease T2 activity
CRV2G00016905	-1.74332	1.13929e-40	5.08419e-38	DOWN	F:iron ion binding; C:integral component of membrane; F:oxidoreductase activity, acting on paired donors, with incorporation or reduction of molecular oxygen, reduced flavin or flavoprotein as one donor, and incorporation of one atom of oxygen; F:heme binding; P:oxidation-reduction process	F:iron ion binding; F:oxidoreductase activity, acting on paired donors, with incorporation or reduction of molecular oxygen; F:oxidoreductase activity, acting on paired donors, with incorporation or reduction of molecular oxygen, reduced flavin or flavoprotein as one donor, and incorporation of one atom of oxygen; F:heme binding; P:oxidation-reduction process
CRV2G00000022	-1.74628	1.81293e-11	4.65308e-10	DOWN	C:integral component of membrane; F:hydrolase activity; F:transmembrane transporter activity; P:transmembrane transport	F:hydrolase activity; F:transmembrane transporter activity; P:transmembrane transport
CRV2G00007164	-1.74633	0.00432921	0.0163078	DOWN		no GO terms
CRV2G00016252	-1.74688	2.54292e-10	5.34632e-09	DOWN	C:extracellular region; P:carbohydrate metabolic process; F:cellulase activity; F:hydrolase activity, acting on carbon-nitrogen (but not peptide) bonds, in linear amidines; F:cellulose binding	P:carbohydrate metabolic process; F:cellulase activity
CRV2G00017134	-1.74788	1.29448e-19	9.52542e-18	DOWN	F:catalase activity; P:response to oxidative stress; F:heme binding; P:oxidation-reduction process; P:cellular oxidant detoxification	F:catalase activity; P:response to oxidative stress; F:heme binding; P:oxidation-reduction process
CRV2G00018442	-1.75049	0.0167634	0.0499903	DOWN		no GO terms
CRV2G00004006	-1.75125	4.1172e-18	2.51467e-16	DOWN	F:oxidoreductase activity; P:oxidation-reduction process	F:oxidoreductase activity
CRV2G00018607	-1.7526	2.26085e-05	0.000170817	DOWN	C:integral component of membrane; F:transmembrane transporter activity; P:transmembrane transport	F:transmembrane transporter activity; P:transmembrane transport
CRV2G00008370	-1.75313	9.17875e-05	0.000590737	DOWN		no GO terms
CRV2G00016107	-1.75464	0.00727043	0.025104	DOWN	P:lipid metabolic process; F:acetoacetate-CoA ligase activity	P:lipid metabolic process; F:acetoacetate-CoA ligase activity
CRV2G00012001	-1.75515	2.91993e-44	1.61577e-41	DOWN		no GO terms
CRV2G00003061	-1.75753	1.54833e-09	2.81467e-08	DOWN	F:hydrolase activity	no GO terms
CRV2G00002487	-1.75897	0.000226385	0.00130113	DOWN	C:integral component of membrane	no GO terms
CRV2G00002383	-1.75982	1.31582e-05	0.000105433	DOWN		no IPS match
CRV2G00006109	-1.76149	0.00350189	0.0136658	DOWN		no GO terms
CRV2G00009464	-1.76224	0.000403223	0.00215278	DOWN	C:membrane; C:integral component of membrane; F:transmembrane transporter activity; P:transmembrane transport	no GO terms
CRV2G00009672	-1.76302	2.45765e-22	2.31287e-20	DOWN		no GO terms
CRV2G00004939	-1.76356	3.45759e-32	8.39162e-30	DOWN	C:integral component of membrane; F:transmembrane transporter activity; P:transmembrane transport	F:transmembrane transporter activity; P:transmembrane transport
CRV2G00003575	-1.76496	1.29124e-07	1.65782e-06	DOWN	C:membrane; C:integral component of membrane	no IPS match
CRV2G00005269	-1.76841	5.26364e-22	4.7906e-20	DOWN	F:DNA-binding transcription factor activity, RNA polymerase II-specific; P:regulation of transcription, DNA-templated; P:regulation of transcription by RNA polymerase II; F:zinc ion binding; C:membrane; C:integral component of membrane; C:host cell nucleus	no IPS match
CRV2G00009666	-1.76923	0.00466832	0.0173653	DOWN	C:integral component of membrane	C:integral component of membrane
CRV2G00003396	-1.77426	7.41173e-06	6.36264e-05	DOWN	C:membrane; C:integral component of membrane	no GO terms
CRV2G00012861	-1.77788	0.000113827	0.000712527	DOWN	C:membrane; C:integral component of membrane	no GO terms
CRV2G00007050	-1.78	0.000188488	0.00110936	DOWN	C:integral component of membrane	no GO terms
CRV2G00016185	-1.78897	3.00851e-28	4.8395e-26	DOWN	P:lipid metabolic process; C:integral component of membrane; F:oxidoreductase activity; P:oxidation-reduction process	P:lipid metabolic process; C:integral component of membrane; F:oxidoreductase activity
CRV2G00016717	-1.78953	0.0122453	0.03861	DOWN	F:zinc ion binding; F:oxidoreductase activity; P:oxidation-reduction process	F:zinc ion binding; F:oxidoreductase activity; P:oxidation-reduction process
CRV2G00008810	-1.79307	1.01106e-10	2.27802e-09	DOWN	F:serine-type carboxypeptidase activity; P:proteolysis	F:serine-type carboxypeptidase activity; P:proteolysis
CRV2G00005053	-1.79509	4.68256e-07	5.33596e-06	DOWN		no GO terms
CRV2G00017981	-1.79523	2.29478e-35	7.38277e-33	DOWN	F:serine-type endopeptidase activity; P:proteolysis	F:serine-type endopeptidase activity; P:proteolysis
CRV2G00016891	-1.79633	8.99052e-06	7.51737e-05	DOWN	F:transferase activity; F:transferase activity, transferring glycosyl groups	no IPS match
CRV2G00009982	-1.7994	2.04706e-28	3.43261e-26	DOWN		no GO terms
CRV2G00004832	-1.80256	1.40096e-07	1.78462e-06	DOWN	F:FAD binding	F:FAD binding
CRV2G00016037	-1.80388	2.12485e-24	2.40944e-22	DOWN	P:fatty acid metabolic process; F:oleate hydratase activity; F:FAD binding	P:fatty acid metabolic process; F:oleate hydratase activity; F:FAD binding
CRV2G00009188	-1.80637	0.00317923	0.0125859	DOWN	F:molecular_function; C:cellular_component; P:biological_process	no GO terms
CRV2G00022226	-1.80655	0.0031526	0.012493	DOWN	F:catalytic activity; P:proteolysis; C:membrane; C:integral component of membrane; F:metallodipeptidase activity	no GO terms
CRV2G00015561	-1.80933	6.90059e-08	9.40056e-07	DOWN	F:protein binding	F:protein binding
CRV2G00003405	-1.81039	7.82325e-09	1.27401e-07	DOWN		no GO terms
CRV2G00013400	-1.81339	4.44349e-18	2.70799e-16	DOWN	F:N-acetyltransferase activity; F:hydrolase activity; P:primary metabolic process; P:organic substance metabolic process	F:N-acetyltransferase activity
CRV2G00015337	-1.81846	5.60281e-07	6.28624e-06	DOWN	P:acyl-CoA metabolic process; F:acyl-CoA hydrolase activity	P:acyl-CoA metabolic process; F:acyl-CoA hydrolase activity
CRV2G00017835	-1.82088	6.73226e-07	7.45968e-06	DOWN	F:triglyceride lipase activity; P:lipid catabolic process	F:triglyceride lipase activity; P:lipid catabolic process
CRV2G00018475	-1.82164	5.62992e-05	0.000384045	DOWN	F:molecular_function; C:cellular_component; P:biological_process	no GO terms
CRV2G00010733	-1.82824	0.00260293	0.0106488	DOWN		no GO terms
CRV2G00010407	-1.83079	2.54738e-19	1.80258e-17	DOWN	C:extracellular region; F:feruloyl esterase activity	C:extracellular region; F:hydrolase activity; F:feruloyl esterase activity
CRV2G00019422	-1.83444	0.00251649	0.010358	DOWN		no GO terms
CRV2G00018047	-1.84472	0.0026361	0.0107654	DOWN	F:protein binding	F:protein binding
CRV2G00010127	-1.84597	9.58568e-15	3.87178e-13	DOWN	C:integral component of membrane; F:kinase activity; P:phosphorylation; F:transmembrane transporter activity; P:transmembrane transport	F:transmembrane transporter activity; P:transmembrane transport
CRV2G00003824	-1.84735	1.03958e-11	2.79526e-10	DOWN	C:integral component of membrane	C:integral component of membrane
CRV2G00004792	-1.84739	3.32531e-07	3.93014e-06	DOWN	C:integral component of membrane	no GO terms
CRV2G00009265	-1.84835	2.13866e-08	3.20892e-07	DOWN		no GO terms
CRV2G00007177	-1.84879	3.04935e-20	2.40368e-18	DOWN	C:membrane; F:oxidoreductase activity, acting on the CH-CH group of donors	no GO terms
CRV2G00009444	-1.84891	2.49967e-08	3.70835e-07	DOWN		no GO terms
CRV2G00011257	-1.85195	3.25654e-31	7.09465e-29	DOWN		no GO terms
CRV2G00016199	-1.8566	0.0028044	0.0113345	DOWN		no GO terms
CRV2G00017312	-1.8589	0.00374613	0.0144497	DOWN	F:oxidoreductase activity; P:oxidation-reduction process	F:oxidoreductase activity; P:oxidation-reduction process
CRV2G00003427	-1.86517	1.04459e-19	7.74848e-18	DOWN	C:integral component of membrane	no GO terms
CRV2G00017234	-1.86744	0.00811641	0.0275371	DOWN	C:integral component of membrane; F:heme binding	F:heme binding
CRV2G00014263	-1.86767	1.50344e-07	1.9044e-06	DOWN	F:galactonate dehydratase activity; P:cellular amino acid catabolic process; P:D-galactonate catabolic process	F:galactonate dehydratase activity; P:cellular amino acid catabolic process; P:D-galactonate catabolic process
CRV2G00015273	-1.87068	7.52687e-06	6.44548e-05	DOWN	F:sarcosine oxidase activity; C:membrane; F:L-pipecolate oxidase activity; F:proline oxidase activity; P:oxidation-reduction process	F:oxidoreductase activity; P:oxidation-reduction process
CRV2G00009956	-1.87241	4.73504e-28	7.4437e-26	DOWN		no IPS match
CRV2G00010602	-1.8758	8.15804e-08	1.09306e-06	DOWN	F:hydrolase activity	F:hydrolase activity
CRV2G00012973	-1.88047	0.00129066	0.00587625	DOWN	P:oxidation-reduction process	P:oxidation-reduction process
CRV2G00015530	-1.8926	0.0145107	0.0444213	DOWN	F:DNA-binding transcription factor activity, RNA polymerase II-specific; F:DNA binding; C:nucleus; P:regulation of transcription by RNA polymerase II; F:zinc ion binding; C:integral component of membrane; F:transmembrane transporter activity; C:host cell nucleus; P:transmembrane transport	C:integral component of membrane; F:transmembrane transporter activity; P:transmembrane transport
CRV2G00010572	-1.89364	1.29854e-25	1.63309e-23	DOWN		no GO terms
CRV2G00007027	-1.89815	0.000547518	0.00281	DOWN	F:monooxygenase activity; F:iron ion binding; C:integral component of membrane; F:oxidoreductase activity, acting on paired donors, with incorporation or reduction of molecular oxygen; F:heme binding; P:oxidation-reduction process	F:iron ion binding; F:oxidoreductase activity, acting on paired donors, with incorporation or reduction of molecular oxygen; F:heme binding; P:oxidation-reduction process
CRV2G00013838	-1.90185	1.13616e-20	9.30038e-19	DOWN		no IPS match
CRV2G00016915	-1.90721	5.49692e-13	1.75825e-11	DOWN	F:catalytic activity	no GO terms
CRV2G00002867	-1.9142	3.31107e-19	2.30757e-17	DOWN	C:integral component of membrane; F:transmembrane transporter activity; P:transmembrane transport	C:membrane; C:integral component of membrane; F:transmembrane transporter activity; P:transmembrane transport
CRV2G00005261	-1.92046	2.58355e-35	8.21627e-33	DOWN	C:membrane; C:integral component of membrane	no IPS match
CRV2G00016521	-1.92084	6.62632e-05	0.00044295	DOWN		no GO terms
CRV2G00013836	-1.92254	5.91211e-10	1.1684e-08	DOWN	C:integral component of membrane	no GO terms
CRV2G00001944	-1.92633	1.38634e-09	2.54189e-08	DOWN	P:autophagosome assembly	no GO terms
CRV2G00003822	-1.92748	1.12009e-10	2.50125e-09	DOWN	C:integral component of membrane	no GO terms
CRV2G00014520	-1.9299	4.02211e-05	0.000285489	DOWN	F:peroxidase activity; P:cellular oxidant detoxification	F:peroxidase activity
CRV2G00005842	-1.93108	9.49671e-05	0.000608118	DOWN	F:zinc ion binding; F:oxidoreductase activity; P:oxidation-reduction process	F:zinc ion binding; F:oxidoreductase activity; P:oxidation-reduction process
CRV2G00017277	-1.93392	0.00873036	0.0292471	DOWN	F:NADPH-hemoprotein reductase activity; C:mitochondrial outer membrane; C:endoplasmic reticulum; C:endoplasmic reticulum membrane; C:cytosol; C:plasma membrane; P:ergosterol biosynthetic process; F:FMN binding; C:integral component of membrane; F:oxidoreductase activity, acting on paired donors, with incorporation or reduction of molecular oxygen, NAD(P)H as one donor, and incorporation of one at…	F:NADPH-hemoprotein reductase activity; F:FMN binding; F:oxidoreductase activity; P:oxidation-reduction process
CRV2G00013403	-1.93521	1.46167e-50	1.30457e-47	DOWN		no GO terms
CRV2G00007963	-1.94314	1.23019e-12	3.76581e-11	DOWN	F:zinc ion binding; F:oxidoreductase activity; P:oxidation-reduction process	F:zinc ion binding; F:oxidoreductase activity; P:oxidation-reduction process
CRV2G00009244	-1.95053	2.77811e-33	7.05182e-31	DOWN	F:hydrolase activity	F:hydrolase activity
CRV2G00019040	-1.95111	5.51396e-10	1.09993e-08	DOWN	F:O-methyltransferase activity	F:methyltransferase activity; F:O-methyltransferase activity
CRV2G00016055	-1.95161	8.46527e-06	7.11474e-05	DOWN	F:monooxygenase activity; F:iron ion binding; P:cellular metabolic process; F:2 iron, 2 sulfur cluster binding; P:oxidation-reduction process	F:iron ion binding; P:cellular metabolic process; F:2 iron, 2 sulfur cluster binding; P:oxidation-reduction process
CRV2G00016887	-1.95938	2.87661e-11	7.10625e-10	DOWN	P:DNA replication; F:ribonucleoside-triphosphate reductase activity; F:iron-sulfur cluster binding; P:oxidation-reduction process	F:catalytic activity; P:DNA replication; F:ribonucleoside-triphosphate reductase activity; F:oxidoreductase activity; F:iron-sulfur cluster binding; P:oxidation-reduction process
CRV2G00016490	-1.96465	4.6723e-05	0.000325707	DOWN	F:serine-type endopeptidase activity; P:proteolysis	F:serine-type endopeptidase activity; P:proteolysis; F:serine-type peptidase activity
CRV2G00009996	-1.96669	8.74569e-31	1.84714e-28	DOWN	F:beta-galactosidase activity; F:protein binding; P:carbohydrate metabolic process; P:nucleoside metabolic process; C:beta-galactosidase complex; F:carbohydrate binding	F:protein binding
CRV2G00008629	-1.96727	0.00164336	0.00721951	DOWN	F:carbon-sulfur lyase activity	F:carbon-sulfur lyase activity
CRV2G00016785	-1.96995	0.00198628	0.00846507	DOWN	C:extracellular region; F:feruloyl esterase activity	C:extracellular region; F:hydrolase activity; F:feruloyl esterase activity
CRV2G00018612	-1.99769	1.83895e-18	1.17767e-16	DOWN		no GO terms
CRV2G00014073	-1.99975	0.00424119	0.0160308	DOWN	F:shikimate 3-dehydrogenase (NADP+) activity; P:oxidation-reduction process	F:shikimate 3-dehydrogenase (NADP+) activity; P:oxidation-reduction process
CRV2G00017594	-2.00137	1.71219e-30	3.50909e-28	DOWN		no GO terms
CRV2G00008406	-2.00158	0.00273623	0.0111055	DOWN	F:hydrolase activity, hydrolyzing O-glycosyl compounds; P:carbohydrate metabolic process	F:hydrolase activity, hydrolyzing O-glycosyl compounds; P:carbohydrate metabolic process
CRV2G00014513	-2.00896	0.000120877	0.000751387	DOWN	C:membrane; C:integral component of membrane	no GO terms
CRV2G00012867	-2.0102	2.25263e-07	2.75655e-06	DOWN	F:oxidoreductase activity, acting on single donors with incorporation of molecular oxygen, incorporation of two atoms of oxygen; F:metal ion binding; P:oxidation-reduction process	F:oxidoreductase activity, acting on single donors with incorporation of molecular oxygen, incorporation of two atoms of oxygen; F:metal ion binding; P:oxidation-reduction process
CRV2G00011126	-2.01091	3.51514e-11	8.56135e-10	DOWN		no GO terms
CRV2G00014527	-2.01151	0.000701964	0.00347503	DOWN	F:binding; F:hydrolase activity; F:carboxy-lyase activity	F:hydrolase activity; F:carboxy-lyase activity
CRV2G00015876	-2.02495	6.62494e-15	2.74811e-13	DOWN	F:protein binding; F:ADP binding	F:protein binding
CRV2G00013326	-2.02584	1.14676e-05	9.31551e-05	DOWN		no GO terms
CRV2G00008414	-2.0378	2.19836e-15	9.66999e-14	DOWN	P:carbohydrate metabolic process; F:hydrolase activity, acting on carbon-nitrogen (but not peptide) bonds	F:catalytic activity; P:carbohydrate metabolic process; F:hydrolase activity, acting on carbon-nitrogen (but not peptide) bonds
CRV2G00018608	-2.04088	0.000208089	0.00120751	DOWN	P:proteolysis; F:dipeptidyl-peptidase activity	F:dipeptidyl-peptidase activity; F:hydrolase activity
CRV2G00004982	-2.04093	0.00140781	0.0063356	DOWN	C:membrane; C:integral component of membrane	no GO terms
CRV2G00011331	-2.04339	5.1888e-26	6.83637e-24	DOWN	F:ferric iron binding; P:catechol-containing compound metabolic process; F:catechol 1,2-dioxygenase activity; P:oxidation-reduction process	F:catalytic activity; F:iron ion binding; P:cellular aromatic compound metabolic process; F:ferric iron binding; P:catechol-containing compound metabolic process; F:oxidoreductase activity, acting on single donors with incorporation of molecular oxygen, incorporation of two atoms of oxygen; F:catechol 1,2-dioxygenase activity; P:oxidation-reduction process
CRV2G00012509	-2.05717	3.54384e-06	3.31814e-05	DOWN		no GO terms
CRV2G00015274	-2.06124	0.000375329	0.00202232	DOWN	F:methyltransferase activity	F:methyltransferase activity
CRV2G00014108	-2.06155	0.00141394	0.0063601	DOWN	C:membrane; C:integral component of membrane	no IPS match
CRV2G00008641	-2.06401	1.54668e-11	4.02573e-10	DOWN		no GO terms
CRV2G00018605	-2.06709	2.73257e-11	6.80511e-10	DOWN	F:protein binding	F:protein binding
CRV2G00014496	-2.06895	3.95548e-12	1.13409e-10	DOWN	F:inorganic phosphate transmembrane transporter activity; P:phosphate ion transport; C:integral component of membrane; P:transmembrane transport	F:inorganic phosphate transmembrane transporter activity; P:phosphate ion transport; C:membrane
CRV2G00013259	-2.07184	0.000281498	0.00157216	DOWN		no IPS match
CRV2G00016999	-2.07526	1.49248e-19	1.08383e-17	DOWN	F:serine-type carboxypeptidase activity; P:proteolysis	F:serine-type carboxypeptidase activity; P:proteolysis
CRV2G00008548	-2.0777	1.35311e-08	2.095e-07	DOWN	F:catalytic activity; P:metabolic process	no GO terms
CRV2G00016458	-2.08132	1.14282e-08	1.79554e-07	DOWN	C:integral component of membrane	no GO terms
CRV2G00003445	-2.08875	1.70752e-17	9.86297e-16	DOWN	F:RNA binding; F:ribonuclease T2 activity; P:RNA phosphodiester bond hydrolysis, endonucleolytic	F:RNA binding; F:ribonuclease T2 activity
CRV2G00014369	-2.09612	7.70221e-10	1.48092e-08	DOWN	C:integral component of membrane	no GO terms
CRV2G00010116	-2.10736	0.0140921	0.0433656	DOWN		no GO terms
CRV2G00017279	-2.11172	5.65374e-05	0.000385195	DOWN	F:homogentisate 1,2-dioxygenase activity; P:L-phenylalanine catabolic process; P:tyrosine metabolic process; P:oxidation-reduction process	F:homogentisate 1,2-dioxygenase activity; P:L-phenylalanine catabolic process; P:tyrosine metabolic process; P:oxidation-reduction process
CRV2G00004895	-2.11705	4.44254e-12	1.26587e-10	DOWN		no GO terms
CRV2G00005570	-2.11856	1.68129e-06	1.70458e-05	DOWN	C:membrane; C:integral component of membrane	no GO terms
CRV2G00005076	-2.11997	0.000158657	0.000954911	DOWN	F:zinc ion binding; C:integral component of membrane; F:oxidoreductase activity; F:transmembrane transporter activity; P:transmembrane transport; P:oxidation-reduction process	F:zinc ion binding; F:oxidoreductase activity; P:oxidation-reduction process
CRV2G00016065	-2.13765	2.1969e-09	3.87651e-08	DOWN	F:carbonate dehydratase activity; F:zinc ion binding	F:carbonate dehydratase activity; F:zinc ion binding
CRV2G00005839	-2.13983	1.64124e-20	1.32777e-18	DOWN	F:molecular_function; C:cellular_component; P:biological_process	no GO terms
CRV2G00019351	-2.1723	8.94282e-12	2.43533e-10	DOWN		no GO terms
CRV2G00007972	-2.17785	2.96896e-05	0.000218413	DOWN	C:integral component of membrane	no GO terms
CRV2G00017496	-2.18225	6.20923e-24	6.63309e-22	DOWN	P:oxidation-reduction process	P:oxidation-reduction process
CRV2G00019312	-2.18662	0.0142256	0.0437134	DOWN	F:monooxygenase activity; F:flavin adenine dinucleotide binding; F:NADP binding; P:oxidation-reduction process	F:flavin adenine dinucleotide binding; F:NADP binding; P:oxidation-reduction process
CRV2G00010315	-2.18867	2.21191e-11	5.6146e-10	DOWN		no GO terms
CRV2G00014371	-2.19254	1.12092e-15	5.1262e-14	DOWN	F:DNA-binding transcription factor activity, RNA polymerase II-specific; P:regulation of transcription by RNA polymerase II; F:zinc ion binding; C:host cell nucleus	F:DNA-binding transcription factor activity, RNA polymerase II-specific; P:regulation of transcription, DNA-templated; F:zinc ion binding
CRV2G00018731	-2.20117	2.62736e-18	1.64095e-16	DOWN	F:DNA-binding transcription factor activity; P:regulation of transcription, DNA-templated	no GO terms
CRV2G00012026	-2.20227	1.37331e-05	0.000109437	DOWN	C:integral component of membrane	no GO terms
CRV2G00004756	-2.2062	3.09537e-21	2.63516e-19	DOWN		no GO terms
CRV2G00012975	-2.20793	0.000237018	0.00135352	DOWN	F:hydrolase activity	F:hydrolase activity
CRV2G00008541	-2.20981	3.64265e-05	0.000261711	DOWN		no GO terms
CRV2G00013960	-2.22068	0.0082154	0.0277979	DOWN	F:monooxygenase activity; F:iron ion binding; C:integral component of membrane; F:oxidoreductase activity, acting on paired donors, with incorporation or reduction of molecular oxygen; F:heme binding; P:oxidation-reduction process	F:iron ion binding; F:oxidoreductase activity, acting on paired donors, with incorporation or reduction of molecular oxygen; F:heme binding; P:oxidation-reduction process
CRV2G00008458	-2.22187	3.27491e-26	4.39855e-24	DOWN	F:protein kinase activity; F:ATP binding; P:protein phosphorylation	no GO terms
CRV2G00016191	-2.22415	1.00787e-28	1.73203e-26	DOWN	F:monooxygenase activity; F:iron ion binding; C:integral component of membrane; F:oxidoreductase activity, acting on paired donors, with incorporation or reduction of molecular oxygen; F:heme binding; P:oxidation-reduction process	F:monooxygenase activity; F:iron ion binding; F:oxidoreductase activity, acting on paired donors, with incorporation or reduction of molecular oxygen; F:heme binding; P:oxidation-reduction process
CRV2G00010166	-2.24677	9.70215e-36	3.27365e-33	DOWN	C:integral component of membrane; F:isomerase activity	no GO terms
CRV2G00016755	-2.25	1.32486e-07	1.69783e-06	DOWN	F:nitronate monooxygenase activity; F:dioxygenase activity; P:oxidation-reduction process	F:catalytic activity; F:nitronate monooxygenase activity; P:oxidation-reduction process
CRV2G00008519	-2.25676	0.0100993	0.0329011	DOWN	F:DNA-binding transcription factor activity, RNA polymerase II-specific; F:protein kinase activity; F:ATP binding; P:regulation of transcription, DNA-templated; P:regulation of transcription by RNA polymerase II; P:protein phosphorylation; F:zinc ion binding; C:host cell nucleus	no IPS match
CRV2G00015972	-2.2571	4.89552e-17	2.65067e-15	DOWN	C:integral component of membrane; F:transmembrane transporter activity; P:transmembrane transport	F:transmembrane transporter activity; P:transmembrane transport
CRV2G00003342	-2.25806	0.000183364	0.00108242	DOWN	F:structural constituent of ribosome; C:ribosome; P:translation; F:zinc ion binding; F:oxidoreductase activity; P:oxidation-reduction process	P:oxidation-reduction process
CRV2G00019533	-2.26547	0.000454286	0.00239003	DOWN	F:oxidoreductase activity; P:oxidation-reduction process	F:oxidoreductase activity; P:oxidation-reduction process
CRV2G00010255	-2.27223	0.0063211	0.0223944	DOWN	F:peptidase activity; F:ligase activity	no GO terms
CRV2G00012694	-2.27284	0.000208235	0.0012081	DOWN	C:integral component of membrane; F:transmembrane transporter activity; P:transmembrane transport	F:transmembrane transporter activity; P:transmembrane transport
CRV2G00015413	-2.27981	4.63277e-05	0.000323278	DOWN	F:methyltransferase activity; F:oxidoreductase activity; F:transferase activity, transferring acyl groups; F:phosphopantetheine binding; P:methylation; P:oxidation-reduction process	F:oxidoreductase activity; F:transferase activity; F:transferase activity, transferring acyl groups; F:phosphopantetheine binding
CRV2G00016071	-2.28944	8.43446e-11	1.91754e-09	DOWN	P:proteolysis; F:serine-type peptidase activity	P:proteolysis; F:serine-type peptidase activity
CRV2G00009791	-2.30015	0.000425351	0.00225755	DOWN	F:transaminase activity; F:pyridoxal phosphate binding	F:catalytic activity; F:transaminase activity; F:pyridoxal phosphate binding
CRV2G00018255	-2.30619	0.000292918	0.00162871	DOWN	C:integral component of membrane	no GO terms
CRV2G00012363	-2.31198	0.0117088	0.0372753	DOWN		no GO terms
CRV2G00016914	-2.31749	8.51241e-17	4.41051e-15	DOWN	C:integral component of membrane	no GO terms
CRV2G00011405	-2.32502	7.43173e-07	8.14341e-06	DOWN		no GO terms
CRV2G00015905	-2.32717	0.000152371	0.000921485	DOWN		no IPS match
CRV2G00017577	-2.33354	3.33807e-06	3.15107e-05	DOWN		no GO terms
CRV2G00019555	-2.34462	0.00090027	0.0042983	DOWN		no GO terms
CRV2G00015879	-2.3522	1.36678e-18	8.89791e-17	DOWN	C:cytoplasm; F:transferase activity; F:carbon-sulfur lyase activity; P:transsulfuration; F:pyridoxal phosphate binding	F:catalytic activity; P:transsulfuration; F:pyridoxal phosphate binding
CRV2G00000066	-2.35385	3.81923e-07	4.44741e-06	DOWN	F:catalytic activity	no GO terms
CRV2G00017238	-2.35489	5.39251e-09	8.99337e-08	DOWN		no GO terms
CRV2G00012271	-2.35638	3.24966e-35	1.01024e-32	DOWN	C:membrane; C:integral component of membrane	no GO terms
CRV2G00017860	-2.36698	0.00543344	0.0197235	DOWN		no GO terms
CRV2G00016139	-2.36939	4.66743e-06	4.21883e-05	DOWN	F:serine-type endopeptidase activity; P:proteolysis	F:serine-type endopeptidase activity; P:proteolysis; F:serine-type peptidase activity
CRV2G00018523	-2.39524	1.52083e-12	4.58369e-11	DOWN	F:monooxygenase activity; F:iron ion binding; C:integral component of membrane; F:oxidoreductase activity, acting on paired donors, with incorporation or reduction of molecular oxygen; F:heme binding; P:oxidation-reduction process	F:iron ion binding; F:oxidoreductase activity, acting on paired donors, with incorporation or reduction of molecular oxygen; F:heme binding; P:oxidation-reduction process
CRV2G00004761	-2.39726	3.15954e-05	0.000230838	DOWN	F:N,N-dimethylaniline monooxygenase activity; F:flavin adenine dinucleotide binding; F:NADP binding; P:oxidation-reduction process	no GO terms
CRV2G00008771	-2.40119	6.84943e-29	1.19189e-26	DOWN	C:integral component of membrane; F:transmembrane transporter activity; P:transmembrane transport	F:transmembrane transporter activity; P:transmembrane transport
CRV2G00017250	-2.40799	0.00838087	0.0282542	DOWN	C:nucleus	C:nucleus
CRV2G00017344	-2.42581	9.6187e-06	7.97991e-05	DOWN	C:integral component of membrane	no GO terms
CRV2G00013048	-2.44111	0.0126432	0.0396432	DOWN	F:isomerase activity	no GO terms
CRV2G00017809	-2.44598	2.08237e-24	2.37099e-22	DOWN	F:homogentisate 1,2-dioxygenase activity; P:L-phenylalanine catabolic process; P:tyrosine metabolic process; P:oxidation-reduction process	F:homogentisate 1,2-dioxygenase activity; P:L-phenylalanine catabolic process; P:tyrosine metabolic process; P:oxidation-reduction process
CRV2G00004909	-2.46245	0.00047505	0.00247994	DOWN	P:oxidation-reduction process	P:oxidation-reduction process
CRV2G00019828	-2.46424	0.00428402	0.0161619	DOWN		no GO terms
CRV2G00015500	-2.46725	3.75602e-07	4.38117e-06	DOWN	F:stearoyl-CoA 9-desaturase activity; P:unsaturated fatty acid biosynthetic process; C:integral component of membrane; F:heme binding; F:metal ion binding; P:oxidation-reduction process	F:stearoyl-CoA 9-desaturase activity; P:lipid metabolic process; P:unsaturated fatty acid biosynthetic process; C:integral component of membrane; F:oxidoreductase activity, acting on paired donors, with oxidation of a pair of donors resulting in the reduction of molecular oxygen to two molecules of water; F:heme binding; P:oxidation-reduction process
CRV2G00003356	-2.46801	9.62512e-06	7.98285e-05	DOWN	P:proteolysis; F:metallopeptidase activity	F:metallopeptidase activity
CRV2G00001769	-2.47991	2.14461e-08	3.2144e-07	DOWN	F:UDP-glycosyltransferase activity	F:UDP-glycosyltransferase activity
CRV2G00016972	-2.48295	1.10673e-13	3.90575e-12	DOWN	F:monooxygenase activity; F:iron ion binding; F:oxidoreductase activity, acting on paired donors, with incorporation or reduction of molecular oxygen; F:heme binding; P:oxidation-reduction process	F:iron ion binding; F:oxidoreductase activity, acting on paired donors, with incorporation or reduction of molecular oxygen; F:heme binding; P:oxidation-reduction process
CRV2G00015338	-2.48357	4.2553e-11	1.02024e-09	DOWN	C:extracellular region; P:arabinan catabolic process; P:xylan catabolic process; P:L-arabinose metabolic process; F:alpha-L-arabinofuranosidase activity	P:arabinose metabolic process; P:arabinan metabolic process; P:L-arabinose metabolic process; F:alpha-L-arabinofuranosidase activity
CRV2G00005057	-2.48701	4.74954e-49	3.65028e-46	DOWN		no GO terms
CRV2G00010475	-2.49067	1.90413e-24	2.177e-22	DOWN	C:integral component of membrane	no GO terms
CRV2G00018333	-2.49383	0.00426789	0.0161119	DOWN	C:membrane; C:integral component of membrane	no GO terms
CRV2G00010515	-2.49422	0.000659892	0.00329734	DOWN		no GO terms
CRV2G00009783	-2.49717	0.00462938	0.0172383	DOWN	F:zinc ion binding; F:oxidoreductase activity; P:oxidation-reduction process	F:zinc ion binding; F:oxidoreductase activity; P:oxidation-reduction process
CRV2G00011381	-2.5008	0.0149144	0.0454313	DOWN	F:peptide-methionine (S)-S-oxide reductase activity; P:oxidation-reduction process	no GO terms
CRV2G00008638	-2.52488	9.62511e-05	0.000615313	DOWN	F:DNA binding; C:nucleus; P:transcription, DNA-templated; P:lipid metabolic process; F:zinc ion binding; C:membrane; C:integral component of membrane	no GO terms
CRV2G00019446	-2.52794	0.000310843	0.00171734	DOWN		no GO terms
CRV2G00008418	-2.53097	9.67403e-67	2.05893e-63	DOWN		no GO terms
CRV2G00008465	-2.53764	1.2309e-07	1.58477e-06	DOWN	C:integral component of membrane	no GO terms
CRV2G00017406	-2.57072	8.41381e-08	1.12244e-06	DOWN		no GO terms
CRV2G00014015	-2.57087	0.0109822	0.035295	DOWN	F:iron ion binding; C:cytoplasm; P:inositol catabolic process; F:inositol oxygenase activity; P:oxidation-reduction process	F:iron ion binding; C:cytoplasm; P:inositol catabolic process; F:inositol oxygenase activity; P:oxidation-reduction process
CRV2G00012849	-2.60638	0.00172432	0.00752379	DOWN	F:oxidoreductase activity	F:oxidoreductase activity
CRV2G00017495	-2.60907	1.7541e-11	4.52307e-10	DOWN	F:serine-type endopeptidase activity; P:proteolysis; C:membrane; F:metal ion binding	F:serine-type endopeptidase activity; P:proteolysis; F:serine-type peptidase activity
CRV2G00019574	-2.61849	2.14808e-21	1.84575e-19	DOWN	F:oxidoreductase activity; P:oxidation-reduction process	F:oxidoreductase activity
CRV2G00015417	-2.62111	0.0011993	0.00550467	DOWN	F:hydrolase activity	no GO terms
CRV2G00014061	-2.63301	4.40806e-05	0.000309942	DOWN	F:oxidoreductase activity; P:oxidation-reduction process	F:oxidoreductase activity; P:oxidation-reduction process
CRV2G00013767	-2.63985	1.96744e-05	0.000151419	DOWN	F:hydrolase activity, acting on glycosyl bonds	no GO terms
CRV2G00012180	-2.65172	2.05316e-20	1.65136e-18	DOWN	C:integral component of membrane; F:transmembrane transporter activity; P:transmembrane transport	C:integral component of membrane; F:transmembrane transporter activity; P:transmembrane transport
CRV2G00016056	-2.66765	5.29067e-08	7.34482e-07	DOWN	F:oxidoreductase activity, acting on the CH-NH group of donors, oxygen as acceptor; P:oxidation-reduction process	F:oxidoreductase activity; P:oxidation-reduction process
CRV2G00016096	-2.66936	4.19676e-17	2.30389e-15	DOWN	P:polysaccharide catabolic process; F:hydrolase activity, hydrolyzing O-glycosyl compounds; C:extracellular region; F:cellulose binding	C:extracellular region; P:carbohydrate metabolic process; F:cellulose binding
CRV2G00004701	-2.66945	0.000340043	0.00185715	DOWN		no GO terms
CRV2G00014004	-2.69589	0.000487998	0.00254034	DOWN		no GO terms
CRV2G00015415	-2.70348	4.69847e-05	0.000327202	DOWN	P:metabolic process; F:transferase activity, transferring acyl groups; F:FAD binding	F:transferase activity; F:transferase activity, transferring acyl groups; F:FAD binding
CRV2G00008404	-2.70648	1.48197e-06	1.52033e-05	DOWN	F:oxidoreductase activity; P:oxidation-reduction process	F:oxidoreductase activity; P:oxidation-reduction process
CRV2G00013526	-2.70883	0.00819566	0.0277413	DOWN	C:integral component of membrane; F:transmembrane transporter activity; P:transmembrane transport	F:transmembrane transporter activity; P:transmembrane transport
CRV2G00019554	-2.7212	4.30005e-12	1.2278e-10	DOWN		no IPS match
CRV2G00015798	-2.72614	1.75192e-46	1.24287e-43	DOWN		no GO terms
CRV2G00015845	-2.74665	4.26077e-20	3.27464e-18	DOWN	F:GTPase activity; F:GTP binding; P:signal transduction; C:membrane	F:GTPase activity; F:GTP binding; P:signal transduction; C:membrane
CRV2G00013481	-2.75554	3.55167e-16	1.72702e-14	DOWN		no GO terms
CRV2G00009718	-2.75672	3.81463e-20	2.95639e-18	DOWN	F:hydrolase activity, hydrolyzing O-glycosyl compounds; P:carbohydrate metabolic process	F:hydrolase activity, hydrolyzing O-glycosyl compounds; P:carbohydrate metabolic process
CRV2G00015321	-2.76031	2.47376e-52	2.44443e-49	DOWN		no GO terms
CRV2G00014062	-2.80119	0.000169689	0.00101294	DOWN	F:dipeptidyl-peptidase activity	F:dipeptidyl-peptidase activity; F:hydrolase activity
CRV2G00018181	-2.80259	0.0049207	0.0181407	DOWN		no GO terms
CRV2G00015420	-2.81399	0.00086125	0.00413689	DOWN	C:membrane; F:oxidoreductase activity; P:oxidation-reduction process; F:FAD binding	F:oxidoreductase activity; F:flavin adenine dinucleotide binding; P:oxidation-reduction process; F:FAD binding
CRV2G00019210	-2.82508	8.76515e-09	1.41079e-07	DOWN	F:iron ion binding; C:integral component of membrane; F:oxidoreductase activity, acting on paired donors, with incorporation or reduction of molecular oxygen; F:heme binding; P:oxidation-reduction process	F:iron ion binding; F:oxidoreductase activity, acting on paired donors, with incorporation or reduction of molecular oxygen; F:heme binding; P:oxidation-reduction process
CRV2G00014000	-2.84055	2.42632e-76	6.71313e-73	DOWN		no GO terms
CRV2G00008427	-2.84842	1.28642e-09	2.37127e-08	DOWN	F:iron ion binding; P:cellular metabolic process; F:2 iron, 2 sulfur cluster binding; P:oxidation-reduction process	F:iron ion binding; P:cellular metabolic process; F:2 iron, 2 sulfur cluster binding; P:oxidation-reduction process
CRV2G00016308	-2.85237	0.000997352	0.00469139	DOWN		no GO terms
CRV2G00015878	-2.87378	5.49244e-20	4.12948e-18	DOWN	F:dioxygenase activity; P:oxidation-reduction process	no GO terms
CRV2G00017964	-2.91362	1.01537e-06	1.07927e-05	DOWN	F:zinc ion binding; F:oxidoreductase activity; P:oxidation-reduction process	F:zinc ion binding; F:oxidoreductase activity; P:oxidation-reduction process
CRV2G00008388	-2.91945	7.06011e-16	3.31646e-14	DOWN		no GO terms
CRV2G00012041	-2.95533	4.3072e-16	2.06179e-14	DOWN		no GO terms
CRV2G00015943	-2.96603	1.2932e-05	0.000103801	DOWN	P:oxidation-reduction process	P:oxidation-reduction process
CRV2G00016646	-3.07306	6.21903e-07	6.92984e-06	DOWN	P:oxidation-reduction process	P:oxidation-reduction process
CRV2G00008405	-3.08971	0.000236706	0.00135202	DOWN	F:oxidoreductase activity; P:oxidation-reduction process	F:oxidoreductase activity; P:oxidation-reduction process
CRV2G00015965	-3.0957	2.04957e-54	2.46555e-51	DOWN	P:ion transport; F:N-acetyltransferase activity; P:metabolic process; P:cellular process	F:N-acetyltransferase activity
CRV2G00018065	-3.13455	0.000971959	0.00458519	DOWN		no GO terms
CRV2G00019211	-3.16665	2.5369e-06	2.4663e-05	DOWN	F:iron ion binding; C:integral component of membrane; F:oxidoreductase activity, acting on paired donors, with incorporation or reduction of molecular oxygen; F:heme binding; P:oxidation-reduction process	no GO terms
CRV2G00016510	-3.17348	1.3987e-05	0.000111268	DOWN	F:serine-type endopeptidase activity; P:proteolysis	F:serine-type endopeptidase activity; P:proteolysis
CRV2G00014507	-3.179	0.000161192	0.000967853	DOWN	F:serine-type endopeptidase activity; P:proteolysis	F:serine-type endopeptidase activity; P:proteolysis; F:serine-type peptidase activity
CRV2G00012097	-3.21386	0.0014162	0.00636923	DOWN	C:integral component of membrane	no GO terms
CRV2G00016284	-3.37539	7.85821e-09	1.27819e-07	DOWN	F:inorganic phosphate transmembrane transporter activity; P:phosphate ion transport; C:integral component of membrane; P:transmembrane transport	F:inorganic phosphate transmembrane transporter activity; P:phosphate ion transport; C:membrane
CRV2G00010199	-3.53353	5.02153e-130	6.94679e-126	DOWN		no GO terms
CRV2G00017678	-3.60501	7.59841e-14	2.75896e-12	DOWN		no GO terms
CRV2G00009499	-3.81962	4.0937e-09	6.95302e-08	DOWN		no GO terms
CRV2G00004771	-3.84554	2.11475e-10	4.52171e-09	DOWN	F:hydrolase activity	F:hydrolase activity
CRV2G00016910	-3.8861	1.06989e-11	2.87116e-10	DOWN		no GO terms
CRV2G00004611	-3.96889	0.0028392	0.0114495	DOWN	C:integral component of membrane; F:transmembrane transporter activity; P:transmembrane transport	no GO terms
CRV2G00003385	-4.0562	1.87659e-30	3.81776e-28	DOWN	F:ferric iron binding; P:catechol-containing compound metabolic process; F:catechol 1,2-dioxygenase activity; P:oxidation-reduction process	F:catalytic activity; F:iron ion binding; P:cellular aromatic compound metabolic process; F:ferric iron binding; P:catechol-containing compound metabolic process; F:oxidoreductase activity, acting on single donors with incorporation of molecular oxygen, incorporation of two atoms of oxygen; F:catechol 1,2-dioxygenase activity; P:oxidation-reduction process
CRV2G00000067	-4.13346	5.44849e-07	6.13049e-06	DOWN	C:integral component of membrane; F:transmembrane transporter activity; P:transmembrane transport	C:membrane; C:integral component of membrane; F:transmembrane transporter activity; P:transmembrane transport
CRV2G00018821	-4.14808	0.0016473	0.00723337	DOWN	C:integral component of membrane	no GO terms
CRV2G00005334	-5.43619	5.49803e-11	1.29463e-09	DOWN	F:DNA-binding transcription factor activity, RNA polymerase II-specific; P:regulation of transcription by RNA polymerase II; F:zinc ion binding; C:integral component of membrane; F:transmembrane transporter activity; C:host cell nucleus; P:transmembrane transport	F:transmembrane transporter activity; P:transmembrane transport
CRV2G00003237	-6.00223	8.12255e-30	1.53928e-27	DOWN	F:nucleotide binding; F:aspartic-type endopeptidase activity; P:proteolysis	F:aspartic-type endopeptidase activity; P:proteolysis
CRV2G00010565	-6.32528	9.65704e-10	1.82383e-08	DOWN	F:monooxygenase activity; F:iron ion binding; C:integral component of membrane; F:oxidoreductase activity, acting on paired donors, with incorporation or reduction of molecular oxygen; F:heme binding; P:oxidation-reduction process	F:iron ion binding; F:oxidoreductase activity, acting on paired donors, with incorporation or reduction of molecular oxygen; F:heme binding; P:oxidation-reduction process

## Sheet: Cr Δdcl2-Bc VS WT-Bc
DEGs (log2fold change 1.5) in Δdcl2 during Δdcl2-B. cinerea (Bc) interactions compared with C. rosea (Cr)-B. cinerea interaction
Gene	log2FoldChange	pvalue	padj	Upregulation	GO Names	InterPro GO Names
CRV2G00005061	9.53291	1.07642e-11	5.98324e-11	UP	C:nucleus; F:DNA binding, bending; F:kinase activity; P:phosphorylation; P:positive regulation of mating-type specific transcription, DNA-templated	no GO terms
CRV2G00008803	8.26277	2.44752e-50	8.01505e-49	UP	F:methyltransferase activity; P:methylation	F:methyltransferase activity; P:methylation
CRV2G00013629	7.45437	0	0	UP		no GO terms
CRV2G00013566	6.93328	2.07137e-248	1.26621e-245	UP	F:protein binding; P:nucleobase-containing compound metabolic process; F:hydrolase activity	F:protein binding
CRV2G00009214	6.34955	0	0	UP	F:GTP cyclohydrolase I activity; P:acyl-CoA metabolic process; P:tetrahydrofolate biosynthetic process; F:acyl-CoA hydrolase activity	F:GTP cyclohydrolase I activity; P:acyl-CoA metabolic process; P:tetrahydrofolate biosynthetic process; F:acyl-CoA hydrolase activity
CRV2G00018946	6.20671	1.20759e-45	3.4727e-44	UP	F:molecular_function; F:thiol-dependent ubiquitin-specific protease activity; C:cellular_component; C:nucleus; C:cytoplasm; P:biological_process; F:K63-linked polyubiquitin modification-dependent protein binding; P:protein deubiquitination involved in ubiquitin-dependent protein catabolic process	no GO terms
CRV2G00012300	6.11706	2.98884e-284	2.56928e-281	UP	F:GTPase activity; F:GTP binding	F:GTP binding
CRV2G00005691	5.88997	1.02259e-73	6.39304e-72	UP	F:nucleic acid binding; F:3'-5' exonuclease activity; P:nucleic acid phosphodiester bond hydrolysis	F:nucleic acid binding; P:nucleobase-containing compound metabolic process; F:3'-5' exonuclease activity
CRV2G00016443	5.76004	8.70759e-108	1.04929e-105	UP		no GO terms
CRV2G00000894	5.48163	0	0	UP		no GO terms
CRV2G00002083	5.39531	1.96064e-153	4.94801e-151	UP	F:DNA photolyase activity; P:DNA repair	F:DNA photolyase activity; P:DNA repair
CRV2G00019248	5.28831	0.0016703	0.00405137	UP		no GO terms
CRV2G00013746	5.26874	0	0	UP	C:integral component of membrane	C:integral component of membrane
CRV2G00014390	5.26123	0.00207262	0.00494052	UP
CRV2G00002084	5.23979	2.33776e-160	6.30463e-158	UP	F:farnesyl-diphosphate farnesyltransferase activity; P:biosynthetic process; C:integral component of membrane; F:intramolecular lyase activity; F:squalene synthase activity	F:farnesyl-diphosphate farnesyltransferase activity; P:biosynthetic process; F:transferase activity; F:transferase activity, transferring alkyl or aryl (other than methyl) groups; F:intramolecular lyase activity; F:squalene synthase activity
CRV2G00005311	5.17587	0.00248951	0.00585762	UP		no GO terms
CRV2G00008873	5.0886	4.58387e-111	5.78408e-109	UP	C:integral component of membrane	no GO terms
CRV2G00014450	4.84931	1.52684e-17	1.25562e-16	UP	F:protein binding	F:protein binding
CRV2G00009215	4.8378	2.11412e-129	3.68071e-127	UP	F:phosphomevalonate kinase activity; C:cytoplasm; P:cholesterol biosynthetic process; P:nucleoside metabolic process; P:phosphorylation; F:oxidoreductase activity; P:oxidation-reduction process; F:FAD binding	F:phosphomevalonate kinase activity; C:cytoplasm; P:cholesterol biosynthetic process; P:nucleoside metabolic process; F:oxidoreductase activity; F:flavin adenine dinucleotide binding; P:oxidation-reduction process; F:FAD binding
CRV2G00004823	4.77946	0.0101135	0.0213247	UP		no GO terms
CRV2G00002085	4.75912	8.09498e-274	6.18546e-271	UP	C:integral component of membrane; P:carotenoid biosynthetic process; F:oxidoreductase activity; P:oxidation-reduction process	P:carotenoid biosynthetic process; F:oxidoreductase activity; P:oxidation-reduction process
CRV2G00000632	4.6753	5.08449e-195	2.05683e-192	UP	F:nucleic acid binding; F:ATP binding	F:nucleic acid binding; F:ATP binding
CRV2G00000958	4.63519	0	0	UP	F:monooxygenase activity; F:iron ion binding; F:oxidoreductase activity, acting on paired donors, with incorporation or reduction of molecular oxygen; F:heme binding; F:metal ion binding; P:oxidation-reduction process	no GO terms
CRV2G00012930	4.60497	1.8181e-272	1.35169e-269	UP	F:protein binding	F:protein binding
CRV2G00018450	4.5937	1.2372e-32	2.1858e-31	UP	F:hydrolase activity	no GO terms
CRV2G00000060	4.5174	0	0	UP		no GO terms
CRV2G00003117	4.50404	7.59676e-308	7.20592e-305	UP	F:methyltransferase activity; P:methylation	F:methyltransferase activity; P:methylation
CRV2G00013567	4.49879	5.50813e-28	7.99144e-27	UP	C:integral component of membrane	C:integral component of membrane
CRV2G00014869	4.44597	2.42246e-06	8.35855e-06	UP		no GO terms
CRV2G00013341	4.321	0.0157181	0.0318671	UP	C:membrane; C:integral component of membrane	no GO terms
CRV2G00003378	4.30279	1.08271e-50	3.58832e-49	UP		no GO terms
CRV2G00009687	4.22903	0.00805278	0.0172924	UP		no GO terms
CRV2G00010865	4.17709	0	0	UP	P:pseudouridine synthesis; F:RNA binding; P:RNA modification; F:pseudouridine synthase activity	no GO terms
CRV2G00017511	4.08333	0.0174914	0.0351489	UP	F:oxidoreductase activity; P:oxidation-reduction process	F:oxidoreductase activity; P:oxidation-reduction process
CRV2G00019677	4.07688	0.0205207	0.0405597	UP		no IPS match
CRV2G00004845	4.07641	0.0129257	0.0266422	UP		no IPS match
CRV2G00019487	4.06851	0.0239555	0.0466559	UP	F:hydrolase activity	F:hydrolase activity
CRV2G00019436	4.04298	0.000344065	0.000920585	UP	F:DNA-binding transcription factor activity, RNA polymerase II-specific; P:regulation of transcription by RNA polymerase II; F:zinc ion binding; C:host cell nucleus	F:DNA-binding transcription factor activity, RNA polymerase II-specific; P:regulation of transcription, DNA-templated; F:zinc ion binding
CRV2G00013558	3.95745	0.0136723	0.0280565	UP	F:binding; C:cytoplasm; P:organelle organization; C:actin cytoskeleton; C:nuclear lumen; C:catalytic complex	no GO terms
CRV2G00009370	3.88659	0	0	UP	F:helicase activity; F:ATP binding	F:helicase activity; F:ATP binding; F:ATPase activity
CRV2G00016886	3.63634	2.32315e-70	1.32859e-68	UP	F:ATP binding; C:integral component of membrane; F:ATPase activity; F:ATPase-coupled transmembrane transporter activity; P:transmembrane transport	F:ATP binding; C:membrane; C:integral component of membrane; F:ATPase activity; F:ATPase-coupled transmembrane transporter activity; P:transmembrane transport
CRV2G00013019	3.56949	0	0	UP	C:integral component of membrane	no GO terms
CRV2G00018947	3.51393	3.32193e-44	9.12882e-43	UP	F:glutamate N-acetyltransferase activity; P:arginine biosynthetic process	no GO terms
CRV2G00018933	3.47555	2.05574e-49	6.5149e-48	UP		no IPS match
CRV2G00011964	3.45986	0.00113844	0.00282944	UP	F:transferase activity, transferring acyl groups	F:transferase activity, transferring acyl groups
CRV2G00003319	3.41037	3.57045e-224	1.81881e-221	UP		no IPS match
CRV2G00009177	3.17109	2.27376e-45	6.4748e-44	UP	F:phosphorelay sensor kinase activity; P:phosphorelay signal transduction system; F:protein binding; P:signal transduction by protein phosphorylation	F:phosphorelay sensor kinase activity; P:phosphorelay signal transduction system; F:protein binding; P:signal transduction; P:phosphorylation; F:transferase activity, transferring phosphorus-containing groups
CRV2G00010306	3.16898	2.8612e-20	2.76161e-19	UP	C:integral component of membrane	no GO terms
CRV2G00010185	3.15922	5.37842e-10	2.60245e-09	UP	C:integral component of membrane	no GO terms
CRV2G00013141	3.14096	1.58691e-222	7.93684e-220	UP		no GO terms
CRV2G00017303	3.11974	4.21945e-07	1.57147e-06	UP		no GO terms
CRV2G00002013	3.07487	4.17474e-12	2.40324e-11	UP	F:molecular_function; C:cellular_component; P:biological_process	no GO terms
CRV2G00012301	3.07078	1.15297e-81	8.83454e-80	UP		no GO terms
CRV2G00009934	3.06785	0.00157207	0.00382762	UP		no GO terms
CRV2G00017855	3.05982	2.57052e-10	1.2833e-09	UP	F:pyrroline-5-carboxylate reductase activity; P:proline biosynthetic process; P:oxidation-reduction process	F:pyrroline-5-carboxylate reductase activity; P:proline biosynthetic process; P:oxidation-reduction process
CRV2G00015526	3.00779	7.37542e-25	9.14299e-24	UP	C:integral component of membrane	no GO terms
CRV2G00009371	3.00016	9.02103e-90	8.1095e-88	UP		no GO terms
CRV2G00005485	2.93475	5.28605e-79	3.8165e-77	UP	F:oxidoreductase activity, acting on CH-OH group of donors; F:flavin adenine dinucleotide binding; P:oxidation-reduction process	no GO terms
CRV2G00015349	2.92354	0.00417746	0.00944781	UP	F:DNA binding; P:regulation of transcription, DNA-templated; F:zinc ion binding; C:cellular anatomical entity	F:DNA binding; P:transcription, DNA-templated; F:zinc ion binding
CRV2G00017616	2.90569	2.49565e-23	2.8533e-22	UP	F:protein binding	F:protein binding
CRV2G00007810	2.87274	3.41112e-67	1.7873e-65	UP		no GO terms
CRV2G00005722	2.86599	4.10715e-85	3.43403e-83	UP	F:hydrolase activity	no GO terms
CRV2G00008249	2.83611	1.04928e-05	3.37982e-05	UP		no GO terms
CRV2G00011989	2.83106	3.42891e-82	2.66448e-80	UP	P:proteolysis; F:serine-type peptidase activity	P:proteolysis; F:serine-type peptidase activity
CRV2G00017074	2.80851	0	0	UP		no GO terms
CRV2G00008549	2.79553	0.00713382	0.0154761	UP		no IPS match
CRV2G00000266	2.77548	3.05363e-09	1.38476e-08	UP	C:extracellular region; F:pectate lyase activity	C:extracellular region; F:pectate lyase activity
CRV2G00007816	2.7718	2.85525e-94	2.83546e-92	UP	F:phosphorelay sensor kinase activity; P:phosphorelay signal transduction system; P:MAPK cascade; F:nucleotide binding; P:activation of MAPKK activity; P:microtubule cytoskeleton organization; C:astral microtubule; F:DNA-binding transcription factor activity, RNA polymerase II-specific; P:microtubule bundle formation; P:eye development; F:complement binding; P:positive regulation of protein phosp…	no GO terms
CRV2G00009165	2.7442	2.5696e-05	7.92427e-05	UP	F:catalytic activity; P:base-excision repair	F:catalytic activity; P:DNA repair; P:base-excision repair
CRV2G00016355	2.7353	9.78386e-150	2.2808e-147	UP	P:recombinational repair; F:DNA binding; F:ATP binding; C:nucleus; P:DNA duplex unwinding; F:3'-5' DNA helicase activity	F:DNA binding; F:DNA helicase activity; F:ATP binding
CRV2G00008800	2.72374	0.00187765	0.00451293	UP	P:regulation of transcription, DNA-templated; C:integral component of membrane; F:oxidoreductase activity; P:oxidation-reduction process; F:FAD binding	F:oxidoreductase activity; F:flavin adenine dinucleotide binding; P:oxidation-reduction process; F:FAD binding
CRV2G00010601	2.71311	5.75375e-24	6.82217e-23	UP		no GO terms
CRV2G00017545	2.69092	6.64093e-61	2.97522e-59	UP	C:integral component of membrane	no GO terms
CRV2G00017326	2.66055	0.0113207	0.0236257	UP	F:endo-1,4-beta-xylanase activity; P:xylan catabolic process	F:hydrolase activity, hydrolyzing O-glycosyl compounds; P:carbohydrate metabolic process
CRV2G00017916	2.65405	1.66217e-45	4.7628e-44	UP	F:protein binding	F:protein binding
CRV2G00012216	2.64325	1.41416e-55	5.40289e-54	UP		no GO terms
CRV2G00013903	2.63701	1.64731e-59	7.14735e-58	UP		no GO terms
CRV2G00011564	2.61812	5.4732e-123	8.7533e-121	UP	F:lyase activity	no GO terms
CRV2G00018002	2.60296	4.29269e-87	3.71331e-85	UP	F:molecular_function; C:cellular_component; P:biological_process	no GO terms
CRV2G00019449	2.58769	1.1343e-10	5.83328e-10	UP	P:cell adhesion; C:integrin complex	no GO terms
CRV2G00011385	2.5819	1.35047e-15	9.7529e-15	UP	F:DNA-binding transcription factor activity, RNA polymerase II-specific; F:DNA binding; C:nucleus; P:regulation of transcription by RNA polymerase II; F:zinc ion binding; C:integral component of membrane; C:host cell nucleus	no GO terms
CRV2G00014907	2.56947	4.15991e-10	2.0336e-09	UP	F:N,N-dimethylaniline monooxygenase activity; F:flavin adenine dinucleotide binding; F:NADP binding; P:oxidation-reduction process	F:N,N-dimethylaniline monooxygenase activity; F:flavin adenine dinucleotide binding; F:NADP binding; P:oxidation-reduction process
CRV2G00015772	2.56878	2.76189e-06	9.46599e-06	UP		no IPS match
CRV2G00015277	2.54175	2.62623e-45	7.47077e-44	UP	F:DNA-binding transcription factor activity, RNA polymerase II-specific; F:DNA binding; C:nucleus; P:regulation of transcription by RNA polymerase II; F:zinc ion binding; C:host cell nucleus	F:DNA-binding transcription factor activity, RNA polymerase II-specific; F:DNA binding; P:transcription, DNA-templated; P:regulation of transcription, DNA-templated; F:zinc ion binding
CRV2G00004285	2.53291	0.0021013	0.00500411	UP	F:protein kinase binding	no GO terms
CRV2G00004714	2.52892	3.75076e-07	1.40395e-06	UP	P:regulation of transcription, DNA-templated	no IPS match
CRV2G00018209	2.51944	9.73002e-30	1.53559e-28	UP	F:oxidoreductase activity; P:oxidation-reduction process	F:oxidoreductase activity; P:oxidation-reduction process
CRV2G00013785	2.48207	5.37292e-11	2.83193e-10	UP	F:molecular_function; C:extracellular region; C:cell wall; P:sporulation resulting in formation of a cellular spore	no GO terms
CRV2G00001726	2.45855	1.01852e-14	6.96598e-14	UP		no IPS match
CRV2G00009509	2.45734	9.4443e-06	3.05892e-05	UP	C:integral component of membrane; F:transmembrane transporter activity; P:transmembrane transport	F:transmembrane transporter activity; P:transmembrane transport
CRV2G00006806	2.45194	1.31179e-139	2.75456e-137	UP	C:integral component of membrane; P:lipid droplet disassembly	C:integral component of membrane
CRV2G00019725	2.45031	6.05664e-07	2.21993e-06	UP		no GO terms
CRV2G00006603	2.42516	0.000158245	0.000443549	UP	F:nucleotide binding; F:DNA-binding transcription factor activity, RNA polymerase II-specific; F:nucleic acid binding; F:DNA binding; F:single-stranded DNA binding; F:DNA-binding transcription factor activity; F:RNA binding; F:RNA helicase activity; F:actin binding; F:lysozyme activity; F:DNA-directed DNA polymerase activity; F:DNA primase activity; F:DNA-directed 5'-3' RNA polymerase activity; F…	no GO terms
CRV2G00013380	2.41729	1.16464e-103	1.30763e-101	UP	F:protein binding; F:ATP binding; F:ATPase activity	F:protein binding; F:ATP binding; F:ATPase activity
CRV2G00015278	2.40572	3.75325e-25	4.73164e-24	UP	F:nucleotide binding; F:GTPase activity; F:GTP binding	no IPS match
CRV2G00000972	2.40524	5.27502e-31	8.79426e-30	UP	C:integral component of membrane; F:transmembrane transporter activity; P:transmembrane transport	F:transmembrane transporter activity; P:transmembrane transport
CRV2G00000893	2.39744	4.56892e-18	3.88506e-17	UP	F:damaged DNA binding; F:DNA-(apurinic or apyrimidinic site) endonuclease activity; P:base-excision repair; P:nucleotide-excision repair; F:zinc ion binding; F:hydrolase activity, hydrolyzing N-glycosyl compounds	F:nucleic acid binding; F:damaged DNA binding; F:DNA-(apurinic or apyrimidinic site) endonuclease activity; P:base-excision repair; P:nucleotide-excision repair; F:zinc ion binding; F:hydrolase activity, hydrolyzing N-glycosyl compounds
CRV2G00008697	2.3936	8.76094e-202	3.70763e-199	UP	F:helicase activity; F:metal ion binding	F:helicase activity; F:metal ion binding
CRV2G00010399	2.38812	0.0156995	0.0318364	UP	P:oxidation-reduction process	P:oxidation-reduction process
CRV2G00008529	2.38169	0.00379381	0.00863981	UP	P:metabolic process; F:peptidase activity	no GO terms
CRV2G00010186	2.36834	1.78186e-22	1.94892e-21	UP	C:integral component of membrane	C:integral component of membrane
CRV2G00016727	2.34936	1.40784e-10	7.17298e-10	UP		no GO terms
CRV2G00019463	2.30816	0.000102471	0.000293591	UP		no GO terms
CRV2G00011957	2.28068	3.64536e-16	2.73905e-15	UP		no GO terms
CRV2G00012249	2.28064	5.23909e-121	8.18846e-119	UP		no GO terms
CRV2G00000959	2.27848	0	0	UP		no GO terms
CRV2G00003738	2.26589	6.42824e-28	9.29206e-27	UP		no GO terms
CRV2G00010383	2.25965	9.65688e-87	8.27543e-85	UP	F:NAD+ ADP-ribosyltransferase activity	F:NAD+ ADP-ribosyltransferase activity
CRV2G00008344	2.25429	4.5749e-24	5.45734e-23	UP	C:membrane; C:integral component of membrane	no GO terms
CRV2G00011101	2.24629	1.60804e-07	6.25303e-07	UP	F:hydrolase activity, hydrolyzing O-glycosyl compounds; P:carbohydrate metabolic process; F:chitin binding	F:hydrolase activity, hydrolyzing O-glycosyl compounds; P:carbohydrate metabolic process; F:chitin binding
CRV2G00015225	2.24625	0.000466901	0.00122634	UP		no GO terms
CRV2G00001665	2.24	1.67787e-65	8.45328e-64	UP	F:heteroduplex DNA loop binding; F:DNA-binding transcription factor activity, RNA polymerase II-specific; F:structural constituent of ribosome; F:protein phosphatase inhibitor activity; C:nucleus; C:mitochondrion; C:ribosome; P:base-excision repair; P:nucleotide-excision repair; P:pyrimidine dimer repair; P:mismatch repair; P:regulation of transcription by RNA polymerase II; P:translation; F:zinc…	F:endonuclease activity; P:nucleotide-excision repair; P:response to UV
CRV2G00007929	2.23731	0.00024076	0.000657679	UP		no GO terms
CRV2G00018160	2.23385	1.44175e-12	8.61042e-12	UP	F:lyase activity; F:metal ion binding	no GO terms
CRV2G00008240	2.21885	3.74124e-06	1.2657e-05	UP	C:integral component of membrane; F:transmembrane transporter activity; P:transmembrane transport	F:transmembrane transporter activity; P:transmembrane transport
CRV2G00012134	2.21748	3.26404e-50	1.06636e-48	UP	F:DNA-binding transcription factor activity, RNA polymerase II-specific; P:regulation of transcription, DNA-templated; P:regulation of transcription by RNA polymerase II; F:zinc ion binding; C:host cell nucleus	no GO terms
CRV2G00005828	2.21649	0.0067628	0.0147293	UP		no IPS match
CRV2G00008329	2.20129	9.41743e-08	3.73654e-07	UP		no IPS match
CRV2G00015683	2.20091	4.23586e-111	5.36959e-109	UP		no GO terms
CRV2G00011965	2.18727	4.91395e-54	1.78564e-52	UP	F:ligase activity; F:phosphopantetheine binding	F:phosphopantetheine binding
CRV2G00000681	2.15218	0.0177703	0.0356651	UP		no GO terms
CRV2G00015403	2.14932	4.75882e-12	2.72436e-11	UP	C:integral component of membrane	no GO terms
CRV2G00005703	2.14496	3.06603e-08	1.26981e-07	UP	F:iron ion binding; F:FMN binding; F:oxidoreductase activity, acting on paired donors, with incorporation or reduction of molecular oxygen; F:heme binding; P:oxidation-reduction process	F:iron ion binding; F:FMN binding; F:oxidoreductase activity; F:oxidoreductase activity, acting on paired donors, with incorporation or reduction of molecular oxygen; F:heme binding; P:oxidation-reduction process
CRV2G00003591	2.1372	1.87034e-13	1.18301e-12	UP	P:glutamine metabolic process; F:transferase activity	no GO terms
CRV2G00007864	2.11022	2.11376e-63	1.00772e-61	UP	F:alternative oxidase activity; C:integral component of membrane; F:metal ion binding; P:oxidation-reduction process; C:respirasome	F:alternative oxidase activity; P:oxidation-reduction process
CRV2G00013378	2.10782	6.89175e-61	3.08257e-59	UP	F:GTP binding	F:GTP binding
CRV2G00008105	2.08971	1.1107e-113	1.48316e-111	UP	P:lipid transport; F:lipid binding; C:integral component of membrane; P:endoplasmic reticulum-plasma membrane tethering	F:lipid binding; P:endoplasmic reticulum-plasma membrane tethering
CRV2G00003267	2.081	4.83822e-17	3.86889e-16	UP		no GO terms
CRV2G00009433	2.08027	3.40881e-54	1.24528e-52	UP	F:oxidoreductase activity; P:oxidation-reduction process	F:oxidoreductase activity; P:oxidation-reduction process
CRV2G00001842	2.07394	9.47693e-16	6.90939e-15	UP		no GO terms
CRV2G00006662	2.06063	0.00956734	0.0202538	UP	C:integral component of membrane	no GO terms
CRV2G00017075	2.04975	7.70488e-45	2.16051e-43	UP	F:nucleic acid binding; C:membrane; F:hydrolase activity; P:primary metabolic process; P:organic substance metabolic process	F:nucleic acid binding
CRV2G00000896	2.0473	9.43645e-52	3.22057e-50	UP	P:double-strand break repair via homologous recombination; F:zinc ion binding; P:protein sumoylation; F:SUMO transferase activity; C:Smc5-Smc6 complex	P:double-strand break repair via homologous recombination; F:zinc ion binding; F:SUMO transferase activity; C:Smc5-Smc6 complex
CRV2G00001157	2.03367	1.28166e-31	2.18168e-30	UP		no GO terms
CRV2G00000787	2.03234	3.25944e-22	3.50237e-21	UP	F:electron transfer activity; F:heme binding; P:electron transport chain	no GO terms
CRV2G00008805	2.02711	5.73595e-115	7.88923e-113	UP	F:phosphorelay sensor kinase activity; P:phosphorelay signal transduction system; F:protein binding; P:signal transduction by protein phosphorylation	F:phosphorelay sensor kinase activity; P:phosphorelay signal transduction system; F:protein binding; P:signal transduction; P:phosphorylation; F:transferase activity, transferring phosphorus-containing groups
CRV2G00008878	2.02175	9.14425e-15	6.26813e-14	UP	P:phospholipid biosynthetic process; C:membrane; F:transferase activity; F:phosphotransferase activity, for other substituted phosphate groups	no GO terms
CRV2G00000505	2.01468	1.30175e-10	6.6633e-10	UP	F:DNA binding	no GO terms
CRV2G00015773	2.00926	0.00878502	0.0187405	UP		no IPS match
CRV2G00008462	2.00535	4.1874e-266	3.03123e-263	UP	F:GTPase activity; F:GTP binding	F:GTPase activity; F:GTP binding
CRV2G00010731	2.0003	1.49301e-30	2.44172e-29	UP	P:proteolysis; F:peptidase activity	no GO terms
CRV2G00002509	1.99258	3.39579e-08	1.40068e-07	UP		no GO terms
CRV2G00009884	1.99077	2.4152e-31	4.0759e-30	UP	F:DNA-binding transcription factor activity, RNA polymerase II-specific; P:regulation of transcription, DNA-templated; P:regulation of transcription by RNA polymerase II; F:zinc ion binding; C:host cell nucleus	no GO terms
CRV2G00005514	1.98511	1.19116e-05	3.81314e-05	UP	F:DNA-binding transcription factor activity, RNA polymerase II-specific; P:regulation of transcription by RNA polymerase II; F:zinc ion binding; C:host cell nucleus	no GO terms
CRV2G00003454	1.97498	0.0126441	0.0261161	UP	F:protein binding; F:transferase activity	F:protein binding
CRV2G00019526	1.97147	0.00187357	0.00450389	UP	F:MAP kinase activity; F:ATP binding; P:stress-activated MAPK cascade	no GO terms
CRV2G00017858	1.96915	8.28123e-07	2.99382e-06	UP	C:integral component of membrane; F:transmembrane transporter activity; P:transmembrane transport	F:transmembrane transporter activity; P:transmembrane transport
CRV2G00009030	1.96864	0.00100077	0.00251017	UP		no GO terms
CRV2G00022096	1.96171	0.017153	0.0345244	UP		no GO terms
CRV2G00014824	1.95503	2.05066e-19	1.88597e-18	UP		no GO terms
CRV2G00000111	1.95405	2.34205e-84	1.92314e-82	UP	F:DNA-binding transcription factor activity, RNA polymerase II-specific; F:DNA binding; C:nucleus; P:transcription, DNA-templated; P:regulation of transcription, DNA-templated; P:regulation of transcription by RNA polymerase II; F:zinc ion binding; C:host cell nucleus; F:metal ion binding	no GO terms
CRV2G00012656	1.95179	1.82252e-47	5.52743e-46	UP	F:ligase activity; F:phosphopantetheine binding	F:phosphopantetheine binding
CRV2G00011705	1.94987	1.0473e-54	3.8774e-53	UP	C:membrane; C:integral component of membrane	no GO terms
CRV2G00005605	1.94837	9.95111e-63	4.64746e-61	UP	F:catalytic activity; C:integral component of membrane; F:phosphopantetheine binding	F:phosphopantetheine binding
CRV2G00009819	1.9367	7.77044e-20	7.34029e-19	UP	C:integral component of membrane; P:transmembrane transport	C:integral component of membrane; P:transmembrane transport
CRV2G00001868	1.936	1.26127e-74	8.14437e-73	UP	F:ATP binding; F:metal ion binding	F:ATP binding; F:metal ion binding
CRV2G00017042	1.92742	3.18491e-34	6.00896e-33	UP	F:ATP binding; C:integral component of membrane; F:ATPase activity; F:ATPase-coupled transmembrane transporter activity; P:transmembrane transport	F:ATP binding; C:integral component of membrane; F:ATPase activity; F:ATPase-coupled transmembrane transporter activity; P:transmembrane transport
CRV2G00017879	1.91835	0.00135259	0.00332593	UP	F:monooxygenase activity; P:oxidation-reduction process; F:FAD binding	F:FAD binding
CRV2G00006865	1.91388	8.94474e-08	3.55823e-07	UP		no GO terms
CRV2G00013200	1.90458	9.63267e-05	0.000277026	UP	F:FAD binding	F:FAD binding
CRV2G00004704	1.87987	3.2527e-06	1.10614e-05	UP	F:DNA-binding transcription factor activity, RNA polymerase II-specific; P:regulation of transcription, DNA-templated; F:zinc ion binding	F:DNA-binding transcription factor activity, RNA polymerase II-specific; P:regulation of transcription, DNA-templated; F:zinc ion binding
CRV2G00009319	1.87172	1.36421e-12	8.15443e-12	UP		no GO terms
CRV2G00004638	1.86845	0.000497597	0.00130088	UP		no IPS match
CRV2G00007545	1.86631	6.48135e-119	9.48345e-117	UP	F:phospholipase D activity; P:phosphatidic acid biosynthetic process; P:lipid catabolic process; P:inositol lipid-mediated signaling; F:N-acylphosphatidylethanolamine-specific phospholipase D activity	F:catalytic activity; F:phospholipase D activity; P:phosphatidic acid biosynthetic process; P:inositol lipid-mediated signaling
CRV2G00001473	1.86443	1.82848e-09	8.44208e-09	UP	P:glutamine metabolic process; F:transferase activity	no GO terms
CRV2G00000578	1.842	2.06755e-23	2.38266e-22	UP	P:sporulation resulting in formation of a cellular spore; P:conidium formation	no GO terms
CRV2G00018330	1.84062	6.15056e-36	1.23767e-34	UP	C:integral component of membrane	no GO terms
CRV2G00006453	1.83889	1.80749e-37	3.85131e-36	UP	F:pyridoxamine-phosphate oxidase activity; P:pyridoxine biosynthetic process; F:FMN binding; F:transferase activity; P:pyridoxal phosphate biosynthetic process; P:primary metabolic process; P:oxidation-reduction process	F:pyridoxamine-phosphate oxidase activity; P:pyridoxine biosynthetic process; F:FMN binding
CRV2G00016326	1.83512	0.00390517	0.0088765	UP	C:membrane; C:integral component of membrane	no GO terms
CRV2G00018021	1.83262	0.0251462	0.0487369	UP	C:integral component of membrane; F:FAD binding	F:FAD binding
CRV2G00012765	1.83016	1.44444e-33	2.65599e-32	UP		no GO terms
CRV2G00007197	1.82467	2.84359e-05	8.71938e-05	UP	C:integral component of membrane; F:transmembrane transporter activity; P:transmembrane transport	F:transmembrane transporter activity; P:transmembrane transport
CRV2G00012131	1.82395	1.3356e-13	8.52189e-13	UP	C:membrane; C:integral component of membrane	no GO terms
CRV2G00002576	1.8233	4.00926e-39	9.14483e-38	UP	F:DNA binding	no GO terms
CRV2G00010701	1.81683	0.00365465	0.00834153	UP		no GO terms
CRV2G00012518	1.81251	2.08965e-08	8.78663e-08	UP		no GO terms
CRV2G00002266	1.80664	3.54808e-34	6.67126e-33	UP		no GO terms
CRV2G00014655	1.80061	3.69033e-09	1.66252e-08	UP		no GO terms
CRV2G00008433	1.79606	0.0144721	0.0295589	UP	F:hydrolase activity, hydrolyzing O-glycosyl compounds	F:hydrolase activity, hydrolyzing O-glycosyl compounds
CRV2G00009837	1.79147	3.13181e-25	3.96688e-24	UP		no GO terms
CRV2G00012259	1.79033	1.52747e-11	8.39178e-11	UP	C:membrane; C:integral component of membrane	no IPS match
CRV2G00011773	1.77877	3.81743e-10	1.87518e-09	UP	C:integral component of membrane	no GO terms
CRV2G00008007	1.77754	3.83721e-18	3.28113e-17	UP	C:proteasome complex	no GO terms
CRV2G00006383	1.77204	5.35071e-73	3.24917e-71	UP	F:DNA binding; F:protein binding; C:nucleus	F:protein binding
CRV2G00007815	1.76894	0.0102427	0.0215839	UP	C:integral component of membrane	no IPS match
CRV2G00007306	1.76492	5.08466e-12	2.90425e-11	UP	F:DNA binding	no GO terms
CRV2G00007089	1.7603	7.33471e-14	4.76081e-13	UP	F:protein binding	F:protein binding
CRV2G00002330	1.75719	0.0192416	0.0383106	UP		no GO terms
CRV2G00014321	1.75576	0.000366097	0.000975644	UP	F:DNA binding; C:nucleus; P:transcription, DNA-templated; F:zinc ion binding; F:oxidoreductase activity, acting on the aldehyde or oxo group of donors, NAD or NADP as acceptor; P:oxidation-reduction process	F:oxidoreductase activity; F:oxidoreductase activity, acting on the aldehyde or oxo group of donors, NAD or NADP as acceptor; P:oxidation-reduction process
CRV2G00002439	1.75526	1.02051e-19	9.55484e-19	UP	F:protein binding	F:protein binding
CRV2G00002670	1.75444	0.00410549	0.0092942	UP		no GO terms
CRV2G00002303	1.7443	0.00584217	0.0128933	UP		no IPS match
CRV2G00006001	1.74308	0.00319311	0.00737498	UP		no IPS match
CRV2G00010500	1.73527	2.77881e-31	4.67807e-30	UP	C:integral component of membrane; F:transmembrane transporter activity; P:transmembrane transport	F:transmembrane transporter activity; P:transmembrane transport
CRV2G00009031	1.72992	0.0188709	0.0376596	UP	F:phosphorelay sensor kinase activity; P:phosphorelay signal transduction system; P:MAPK cascade; F:nucleotide binding; P:activation of MAPKK activity; P:microtubule cytoskeleton organization; C:astral microtubule; F:DNA-binding transcription factor activity, RNA polymerase II-specific; P:microtubule bundle formation; P:eye development; F:complement binding; P:positive regulation of protein phosp…	no GO terms
CRV2G00014850	1.72599	0.00719008	0.0155847	UP	F:catalytic activity	F:catalytic activity
CRV2G00007653	1.72324	0.00189004	0.00453794	UP		no IPS match
CRV2G00014759	1.71504	2.764e-104	3.1289e-102	UP	F:hydrolase activity, hydrolyzing O-glycosyl compounds; P:carbohydrate metabolic process; C:integral component of membrane	F:hydrolase activity, hydrolyzing O-glycosyl compounds; P:carbohydrate metabolic process
CRV2G00013644	1.71028	3.33917e-07	1.25707e-06	UP	F:protein kinase activity; F:ATP binding; P:protein phosphorylation	F:protein kinase activity; F:ATP binding; P:protein phosphorylation
CRV2G00007664	1.69743	3.94939e-13	2.44299e-12	UP		no GO terms
CRV2G00002545	1.69187	0.000947565	0.00238587	UP	F:ammonia-lyase activity	F:catalytic activity; F:ammonia-lyase activity
CRV2G00011377	1.69007	0.00341075	0.00783425	UP	C:integral component of membrane	no GO terms
CRV2G00008988	1.68567	1.63385e-07	6.34802e-07	UP	F:protein binding	F:protein binding
CRV2G00007923	1.68074	6.7827e-142	1.46912e-139	UP		no GO terms
CRV2G00015408	1.67952	7.09593e-46	2.05468e-44	UP	F:catalytic activity; P:carbohydrate metabolic process	F:catalytic activity; P:carbohydrate metabolic process
CRV2G00009829	1.67785	5.09889e-54	1.8504e-52	UP		no GO terms
CRV2G00006270	1.67553	1.60594e-08	6.81942e-08	UP	F:nucleic acid binding	F:nucleic acid binding
CRV2G00010572	1.67228	6.84198e-74	4.29702e-72	UP		no GO terms
CRV2G00014206	1.6708	5.0614e-10	2.45597e-09	UP	C:membrane; C:integral component of membrane	no GO terms
CRV2G00018831	1.65263	7.32679e-09	3.21393e-08	UP	C:integral component of membrane; F:transferase activity	no GO terms
CRV2G00010571	1.65199	0.00068373	0.00175448	UP	C:membrane	no GO terms
CRV2G00016343	1.65042	2.26298e-20	2.19732e-19	UP	P:base-excision repair; F:hydrolase activity, acting on glycosyl bonds; F:metal ion binding; F:4 iron, 4 sulfur cluster binding	F:catalytic activity; P:DNA repair; P:base-excision repair; F:hydrolase activity; F:4 iron, 4 sulfur cluster binding
CRV2G00008944	1.64932	7.09655e-17	5.60631e-16	UP	F:lipid binding	no GO terms
CRV2G00009937	1.64622	3.95386e-113	5.25424e-111	UP	F:UDP-glucose 4-epimerase activity; P:galactose metabolic process	no GO terms
CRV2G00009630	1.64204	0.00434112	0.00978896	UP		no GO terms
CRV2G00019066	1.63956	2.18455e-32	3.83e-31	UP	C:extracellular region	C:extracellular region
CRV2G00017716	1.6346	9.94316e-05	0.000285418	UP	F:ATP binding; C:integral component of membrane; F:ATPase activity; F:ATPase-coupled transmembrane transporter activity; P:transmembrane transport	F:ATP binding; C:integral component of membrane; F:ATPase activity; F:ATPase-coupled transmembrane transporter activity; P:transmembrane transport
CRV2G00011774	1.62804	0.000375949	0.00100035	UP	C:integral component of membrane	no GO terms
CRV2G00009060	1.62494	2.05801e-25	2.63311e-24	UP	F:DNA binding; C:nucleus	no GO terms
CRV2G00004036	1.62231	5.33638e-28	7.74634e-27	UP		no GO terms
CRV2G00010674	1.62134	0.00366592	0.00836517	UP		no GO terms
CRV2G00014632	1.61893	0.00567782	0.0125682	UP		no GO terms
CRV2G00017595	1.61079	0.00853492	0.0182522	UP	F:protein binding	F:protein binding
CRV2G00008244	1.60229	0.00209278	0.00498554	UP	F:catalytic activity	no IPS match
CRV2G00017820	1.5991	5.2274e-16	3.88531e-15	UP	F:calcium transmembrane transporter activity, phosphorylative mechanism; F:ATP binding; C:integral component of membrane; P:calcium ion transmembrane transport	F:nucleotide binding; F:calcium transmembrane transporter activity, phosphorylative mechanism; F:ATP binding; C:membrane; C:integral component of membrane; P:calcium ion transmembrane transport
CRV2G00017877	1.59543	2.04503e-16	1.56393e-15	UP	P:proteolysis; F:dipeptidyl-peptidase activity	F:dipeptidyl-peptidase activity; F:hydrolase activity
CRV2G00004106	1.59356	5.93593e-17	4.71651e-16	UP	F:structural constituent of cell wall; C:integral component of membrane; P:fungal-type cell wall organization	F:structural constituent of cell wall; P:fungal-type cell wall organization
CRV2G00008513	1.58912	0.00213011	0.00506747	UP		no GO terms
CRV2G00012286	1.58433	0.0153705	0.0312154	UP		no GO terms
CRV2G00005884	1.58145	0.00144934	0.00354669	UP		no IPS match
CRV2G00014184	1.58136	2.51904e-05	7.78233e-05	UP		no GO terms
CRV2G00002304	1.57697	1.52272e-18	1.32806e-17	UP	F:DNA-binding transcription factor activity, RNA polymerase II-specific; F:DNA binding; C:nucleus; P:regulation of transcription, DNA-templated; F:zinc ion binding	F:DNA-binding transcription factor activity, RNA polymerase II-specific; F:DNA binding; P:transcription, DNA-templated; P:regulation of transcription, DNA-templated; F:zinc ion binding
CRV2G00018996	1.57551	1.24938e-05	3.99211e-05	UP	F:DNA-binding transcription factor activity; C:nucleus; P:regulation of transcription, DNA-templated; F:ADP binding; F:sequence-specific DNA binding	no GO terms
CRV2G00006558	1.57306	7.21926e-06	2.36724e-05	UP	F:hydrolase activity, hydrolyzing O-glycosyl compounds; P:carbohydrate metabolic process	F:hydrolase activity, hydrolyzing O-glycosyl compounds; P:carbohydrate metabolic process
CRV2G00004795	1.57301	4.96702e-18	4.21836e-17	UP		no GO terms
CRV2G00007808	1.56109	0.00098052	0.00246433	UP		no GO terms
CRV2G00012935	1.55314	0.000254883	0.000693709	UP	F:ATP binding; C:plasma membrane; C:integral component of membrane; F:ATPase activity; F:ATPase-coupled transmembrane transporter activity; P:transmembrane transport	F:ATP binding; C:membrane; C:integral component of membrane; F:ATPase activity; F:ATPase-coupled transmembrane transporter activity; P:transmembrane transport
CRV2G00009178	1.54417	2.94011e-19	2.67449e-18	UP	F:nucleic acid binding; F:RNA-DNA hybrid ribonuclease activity; P:RNA phosphodiester bond hydrolysis, endonucleolytic	no IPS match
CRV2G00012167	1.54253	1.87866e-18	1.63383e-17	UP		no GO terms
CRV2G00000802	1.53972	6.57688e-06	2.16875e-05	UP	F:ATP binding; C:integral component of membrane; F:ATPase activity; F:ATPase-coupled transmembrane transporter activity; P:transmembrane transport	no GO terms
CRV2G00008743	1.53963	2.45211e-12	1.43915e-11	UP	C:integral component of membrane	no GO terms
CRV2G00016418	1.53901	3.81906e-139	7.89885e-137	UP		no GO terms
CRV2G00019956	1.53834	2.17979e-14	1.45786e-13	UP	F:DNA-binding transcription factor activity, RNA polymerase II-specific; F:DNA binding; C:nucleus; P:regulation of transcription by RNA polymerase II; F:zinc ion binding; C:host cell nucleus	F:DNA-binding transcription factor activity, RNA polymerase II-specific; F:DNA binding; P:transcription, DNA-templated; P:regulation of transcription, DNA-templated; F:zinc ion binding
CRV2G00004164	1.52648	3.59543e-12	2.08437e-11	UP	C:integral component of membrane; P:transmembrane transport	P:transmembrane transport
CRV2G00007530	1.51101	5.74059e-78	3.99777e-76	UP	F:ferrochelatase activity; C:mitochondrial inner membrane; P:heme biosynthetic process	F:ferrochelatase activity; P:heme biosynthetic process
CRV2G00008211	1.50981	1.25814e-11	6.9496e-11	UP		no GO terms
CRV2G00002588	1.50924	1.87398e-06	6.53598e-06	UP	P:isoprenoid biosynthetic process; F:transferase activity	P:isoprenoid biosynthetic process
CRV2G00014006	1.50919	2.27968e-22	2.47277e-21	UP	F:hydrolase activity	F:hydrolase activity
CRV2G00004310	1.50339	4.67027e-05	0.000139778	UP		no GO terms
CRV2G00000966	1.50271	1.01319e-76	6.8311e-75	UP		no GO terms
CRV2G00016285	1.50081	5.22295e-54	1.89292e-52	UP	F:protein binding	F:protein binding
CRV2G00015318	-1.50004	3.5669e-05	0.000108167	DOWN		no GO terms
CRV2G00016272	-1.50042	2.11665e-30	3.44118e-29	DOWN	F:zinc ion binding; F:oxidoreductase activity; P:oxidation-reduction process	F:zinc ion binding; F:oxidoreductase activity; P:oxidation-reduction process
CRV2G00008639	-1.50046	5.63361e-30	8.94743e-29	DOWN	F:N-acetyltransferase activity	F:N-acetyltransferase activity
CRV2G00003170	-1.50082	4.14161e-38	9.07787e-37	DOWN	F:DNA-binding transcription factor activity, RNA polymerase II-specific; F:DNA binding; C:nucleus; P:regulation of transcription by RNA polymerase II; F:zinc ion binding; C:integral component of membrane; F:transmembrane transporter activity; C:host cell nucleus; P:transmembrane transport	C:membrane; F:transmembrane transporter activity; P:transmembrane transport
CRV2G00019093	-1.50179	5.28958e-07	1.95127e-06	DOWN	F:DNA-binding transcription factor activity, RNA polymerase II-specific; F:DNA binding; C:nucleus; P:regulation of transcription by RNA polymerase II; F:zinc ion binding; C:membrane; F:oxidoreductase activity; C:host cell nucleus	F:DNA-binding transcription factor activity, RNA polymerase II-specific; F:DNA binding; P:transcription, DNA-templated; P:regulation of transcription, DNA-templated; F:zinc ion binding
CRV2G00017465	-1.50191	1.35944e-29	2.13079e-28	DOWN	F:oxidoreductase activity; P:oxidation-reduction process	F:oxidoreductase activity; P:oxidation-reduction process
CRV2G00017240	-1.50198	0.000303486	0.000817017	DOWN	F:DNA binding; P:transcription, DNA-templated; F:zinc ion binding	F:DNA binding; P:transcription, DNA-templated; F:zinc ion binding
CRV2G00006305	-1.50527	4.03531e-06	1.3615e-05	DOWN	F:hydrolase activity, hydrolyzing O-glycosyl compounds; P:carbohydrate metabolic process; C:membrane	F:hydrolase activity, hydrolyzing O-glycosyl compounds; P:carbohydrate metabolic process
CRV2G00011890	-1.50535	1.45065e-18	1.26802e-17	DOWN	C:membrane; C:integral component of membrane	no GO terms
CRV2G00010093	-1.50575	0.00285893	0.00665286	DOWN	F:catalytic activity	F:catalytic activity
CRV2G00004555	-1.50694	2.74513e-58	1.14936e-56	DOWN	F:helicase activity	no IPS match
CRV2G00004240	-1.50703	8.74477e-103	9.73891e-101	DOWN	F:fatty-acyl-CoA binding	F:fatty-acyl-CoA binding
CRV2G00005755	-1.50718	0.00573007	0.0126727	DOWN	C:integral component of membrane; F:transmembrane transporter activity; P:transmembrane transport	C:membrane; F:transmembrane transporter activity; P:transmembrane transport
CRV2G00003277	-1.50732	2.06046e-05	6.42402e-05	DOWN	F:DNA-binding transcription factor activity, RNA polymerase II-specific; P:regulation of transcription by RNA polymerase II; F:zinc ion binding; C:host cell nucleus	F:DNA-binding transcription factor activity, RNA polymerase II-specific; P:regulation of transcription, DNA-templated; F:zinc ion binding
CRV2G00010711	-1.50756	9.48527e-57	3.75426e-55	DOWN		no GO terms
CRV2G00015868	-1.50817	2.06333e-07	7.93487e-07	DOWN	F:lyase activity	F:catalytic activity; F:lyase activity
CRV2G00016491	-1.50857	8.00457e-22	8.41704e-21	DOWN	F:hydrolase activity	F:hydrolase activity
CRV2G00009979	-1.50866	6.47826e-08	2.60837e-07	DOWN	F:protein kinase activity; P:protein phosphorylation	no GO terms
CRV2G00017720	-1.50927	7.13125e-11	3.72798e-10	DOWN	F:serine-type endopeptidase activity; P:proteolysis	F:serine-type endopeptidase activity; P:proteolysis
CRV2G00002163	-1.50935	0.00031918	0.000857211	DOWN	F:zinc ion binding; F:oxidoreductase activity; P:oxidation-reduction process	F:oxidoreductase activity; P:oxidation-reduction process
CRV2G00002786	-1.50963	2.23148e-74	1.42752e-72	DOWN	F:kinase activity; P:phosphorylation	no GO terms
CRV2G00016486	-1.50966	5.21843e-18	4.42369e-17	DOWN	P:amino acid transport; C:integral component of membrane; P:transmembrane transport	C:membrane; P:transmembrane transport
CRV2G00005280	-1.50987	0.00653057	0.0142778	DOWN	C:membrane; C:integral component of membrane	no IPS match
CRV2G00015557	-1.51018	4.09362e-18	3.4917e-17	DOWN		no GO terms
CRV2G00006626	-1.51056	0.000377719	0.00100477	DOWN	C:kinetochore; P:kinetochore assembly	C:kinetochore; P:kinetochore assembly
CRV2G00010556	-1.51057	1.97773e-11	1.07708e-10	DOWN	F:protein binding	F:protein binding
CRV2G00011093	-1.51133	0.00208238	0.00496249	DOWN	C:integral component of membrane	no GO terms
CRV2G00018598	-1.51179	2.16186e-08	9.0764e-08	DOWN	C:integral component of membrane; F:transmembrane transporter activity; P:transmembrane transport	C:membrane; C:integral component of membrane; F:transmembrane transporter activity; P:transmembrane transport
CRV2G00003389	-1.51185	1.94371e-05	6.08415e-05	DOWN	C:integral component of membrane; F:transmembrane transporter activity; P:transmembrane transport	F:transmembrane transporter activity; P:transmembrane transport
CRV2G00002904	-1.51234	1.04705e-08	4.52011e-08	DOWN	F:aspartic-type endopeptidase activity; P:proteolysis	F:aspartic-type endopeptidase activity; P:proteolysis
CRV2G00007527	-1.51331	2.95909e-10	1.46612e-09	DOWN	C:chromosome, centromeric region	no GO terms
CRV2G00011195	-1.51333	8.14546e-05	0.000236806	DOWN		no GO terms
CRV2G00008190	-1.51393	3.23614e-09	1.4639e-08	DOWN	F:mannosyltransferase activity; F:D-amino-acid oxidase activity; C:peroxisome; C:integral component of endoplasmic reticulum membrane; P:cell redox homeostasis; P:D-amino acid metabolic process; P:oxidation-reduction process; F:FAD binding; P:mannosylation	F:D-amino-acid oxidase activity; F:oxidoreductase activity; P:D-amino acid metabolic process; P:oxidation-reduction process; F:FAD binding
CRV2G00016344	-1.51485	1.54233e-19	1.42875e-18	DOWN	F:actin binding	F:actin binding
CRV2G00018491	-1.5151	4.66166e-06	1.56115e-05	DOWN	F:hydrolase activity	no GO terms
CRV2G00002057	-1.51514	3.96322e-51	1.33277e-49	DOWN	F:ATP binding; F:ligase activity; F:metal ion binding	F:ATP binding; F:metal ion binding
CRV2G00018299	-1.51532	1.07745e-77	7.42821e-76	DOWN	C:vacuolar proton-transporting V-type ATPase complex; F:ATPase-coupled transmembrane transporter activity; P:proton transmembrane transport	C:vacuolar proton-transporting V-type ATPase complex; F:ATPase-coupled transmembrane transporter activity; P:proton transmembrane transport
CRV2G00003467	-1.51557	4.4192e-18	3.75892e-17	DOWN		no GO terms
CRV2G00008917	-1.51577	5.19144e-10	2.51508e-09	DOWN	F:hydrolase activity	no GO terms
CRV2G00001340	-1.51621	2.74543e-36	5.59002e-35	DOWN	F:GDP-Man:Man3GlcNAc2-PP-Dol alpha-1,2-mannosyltransferase activity; C:endoplasmic reticulum; C:endoplasmic reticulum membrane; P:protein glycosylation; C:integral component of membrane; F:oxidoreductase activity; P:oxidation-reduction process; P:mannosylation	F:GDP-Man:Man3GlcNAc2-PP-Dol alpha-1,2-mannosyltransferase activity
CRV2G00014477	-1.51676	0.000282323	0.000763181	DOWN	P:protein glycosylation; C:integral component of membrane; F:transferase activity, transferring glycosyl groups	P:protein glycosylation; F:transferase activity, transferring glycosyl groups
CRV2G00013330	-1.51691	2.21662e-11	1.201e-10	DOWN		no GO terms
CRV2G00001302	-1.51701	0.0132579	0.0272651	DOWN		no GO terms
CRV2G00013638	-1.51756	0.0183525	0.0367103	DOWN	F:catalytic activity	F:catalytic activity
CRV2G00018717	-1.51764	0.000317169	0.000852103	DOWN	F:oxidoreductase activity; F:oxidoreductase activity, acting on the aldehyde or oxo group of donors, NAD or NADP as acceptor; P:oxidation-reduction process	no GO terms
CRV2G00006899	-1.51967	1.06579e-92	1.01096e-90	DOWN	F:protein binding	F:protein binding
CRV2G00018060	-1.52079	4.89569e-17	3.91257e-16	DOWN	F:protein binding; C:integral component of membrane	F:protein binding
CRV2G00006278	-1.52096	1.47422e-73	9.17486e-72	DOWN	F:RNA binding; F:structural constituent of ribosome; C:ribosome; P:translation	F:nucleic acid binding; F:RNA binding; F:structural constituent of ribosome; C:ribosome; P:translation
CRV2G00016752	-1.52102	1.04652e-26	1.42021e-25	DOWN	C:membrane; F:protein-membrane adaptor activity	no GO terms
CRV2G00007674	-1.52125	2.8139e-32	4.91458e-31	DOWN	F:actin binding; C:cytoplasm; C:F-actin capping protein complex; P:barbed-end actin filament capping	C:F-actin capping protein complex; P:barbed-end actin filament capping
CRV2G00003822	-1.52139	3.22337e-68	1.73519e-66	DOWN	C:integral component of membrane	no GO terms
CRV2G00003764	-1.52154	2.88134e-15	2.04278e-14	DOWN		no IPS match
CRV2G00007035	-1.52258	3.04293e-40	7.29136e-39	DOWN	P:cellular component organization or biogenesis	no GO terms
CRV2G00014536	-1.52287	1.56024e-08	6.63663e-08	DOWN	F:3-oxo-5-alpha-steroid 4-dehydrogenase activity; P:steroid metabolic process; C:integral component of membrane; P:oxidation-reduction process	F:3-oxo-5-alpha-steroid 4-dehydrogenase activity; P:lipid metabolic process; P:steroid metabolic process; C:membrane; F:oxidoreductase activity, acting on the CH-CH group of donors; P:oxidation-reduction process
CRV2G00005473	-1.52322	1.03273e-87	9.04728e-86	DOWN		no GO terms
CRV2G00005079	-1.5233	2.28087e-06	7.88714e-06	DOWN	F:oxidoreductase activity; P:oxidation-reduction process	F:oxidoreductase activity; P:oxidation-reduction process
CRV2G00015718	-1.52339	0.00292905	0.00680222	DOWN	P:amino acid transport; C:integral component of membrane; F:transmembrane transporter activity; P:transmembrane transport	P:amino acid transport; C:membrane; C:integral component of membrane; F:transmembrane transporter activity; P:transmembrane transport
CRV2G00002446	-1.52427	2.53776e-29	3.93954e-28	DOWN		no GO terms
CRV2G00010408	-1.52442	5.73791e-15	3.98481e-14	DOWN	C:integral component of membrane	no GO terms
CRV2G00010928	-1.52456	3.3452e-28	4.92348e-27	DOWN	F:transferase activity	no GO terms
CRV2G00010964	-1.52473	5.37743e-27	7.43329e-26	DOWN	C:membrane	no GO terms
CRV2G00015382	-1.52531	0.00953597	0.0201968	DOWN	F:DNA-binding transcription factor activity, RNA polymerase II-specific; F:DNA binding; C:nucleus; P:regulation of transcription by RNA polymerase II; F:zinc ion binding; C:host cell nucleus	F:DNA-binding transcription factor activity, RNA polymerase II-specific; F:DNA binding; P:transcription, DNA-templated; P:regulation of transcription, DNA-templated; F:zinc ion binding
CRV2G00010131	-1.52532	0.0227427	0.0445334	DOWN		no GO terms
CRV2G00013551	-1.52595	3.2501e-06	1.10539e-05	DOWN	F:serine-type endopeptidase activity; C:cell wall; P:proteolysis; C:membrane	F:serine-type endopeptidase activity; C:cell wall; P:proteolysis; F:serine-type peptidase activity; C:membrane
CRV2G00013737	-1.52604	7.04493e-05	0.000206403	DOWN	F:oxidoreductase activity; P:oxidation-reduction process	F:oxidoreductase activity; P:oxidation-reduction process
CRV2G00007116	-1.52635	1.22883e-14	8.36078e-14	DOWN		no GO terms
CRV2G00008163	-1.52673	0.00317523	0.00733614	DOWN	C:integral component of membrane	no GO terms
CRV2G00004295	-1.52687	3.47621e-21	3.51946e-20	DOWN	F:aminopeptidase activity; P:proteolysis; F:metal ion binding	F:aminopeptidase activity; P:proteolysis
CRV2G00012555	-1.52705	4.79922e-15	3.34813e-14	DOWN	C:Golgi membrane; P:GPI anchor biosynthetic process; C:integral component of membrane; F:transferase activity, transferring glycosyl groups	C:Golgi membrane; P:GPI anchor biosynthetic process; F:transferase activity, transferring glycosyl groups
CRV2G00000637	-1.52743	1.81858e-54	6.68791e-53	DOWN		no GO terms
CRV2G00011486	-1.52768	1.27936e-14	8.69385e-14	DOWN	C:membrane; C:integral component of membrane	no GO terms
CRV2G00019039	-1.52795	0.000498491	0.00130297	DOWN	F:DNA binding	F:nucleic acid binding; F:DNA binding
CRV2G00016153	-1.52801	0.0142758	0.0291904	DOWN	C:extracellular region; F:endo-1,4-beta-xylanase activity; P:xylan catabolic process	F:hydrolase activity, hydrolyzing O-glycosyl compounds; P:carbohydrate metabolic process
CRV2G00015503	-1.52835	8.51415e-05	0.000246794	DOWN	C:integral component of membrane; F:hydrolase activity, acting on glycosyl bonds	no GO terms
CRV2G00013121	-1.53073	1.6084e-07	6.25355e-07	DOWN	F:DNA-binding transcription factor activity, RNA polymerase II-specific; P:regulation of transcription by RNA polymerase II; F:zinc ion binding; C:host cell nucleus	F:DNA-binding transcription factor activity, RNA polymerase II-specific; P:regulation of transcription, DNA-templated; F:zinc ion binding
CRV2G00010980	-1.53119	2.08637e-45	5.9597e-44	DOWN		no IPS match
CRV2G00019018	-1.53384	4.32575e-81	3.26007e-79	DOWN		no IPS match
CRV2G00004788	-1.53387	1.83378e-05	5.75841e-05	DOWN	F:thiol-dependent ubiquitin-specific protease activity; P:ubiquitin-dependent protein catabolic process	no GO terms
CRV2G00016780	-1.5339	1.31811e-109	1.63326e-107	DOWN	P:proteolysis; F:serine-type peptidase activity	P:proteolysis; F:serine-type peptidase activity
CRV2G00015769	-1.53405	9.86859e-35	1.88911e-33	DOWN	F:peptidase activity	F:hydrolase activity
CRV2G00015446	-1.53418	9.70719e-13	5.85197e-12	DOWN		no GO terms
CRV2G00020924	-1.53423	0.000391927	0.00104025	DOWN		no GO terms
CRV2G00001878	-1.53434	7.74102e-106	8.98481e-104	DOWN	F:hydrolase activity, hydrolyzing O-glycosyl compounds; F:protein binding; P:carbohydrate metabolic process; C:integral component of membrane	F:hydrolase activity, hydrolyzing O-glycosyl compounds; F:protein binding; P:carbohydrate metabolic process
CRV2G00003050	-1.53444	0.000233847	0.00064013	DOWN	P:cellular aromatic compound metabolic process; F:ferric iron binding; F:oxidoreductase activity, acting on single donors with incorporation of molecular oxygen, incorporation of two atoms of oxygen; P:oxidation-reduction process	F:catalytic activity; F:iron ion binding; P:cellular aromatic compound metabolic process; F:ferric iron binding; F:oxidoreductase activity, acting on single donors with incorporation of molecular oxygen, incorporation of two atoms of oxygen; P:oxidation-reduction process
CRV2G00000460	-1.535	1.72564e-11	9.44092e-11	DOWN	C:integral component of membrane; F:isomerase activity; C:Ino80 complex	no GO terms
CRV2G00000725	-1.53541	1.81553e-43	4.87235e-42	DOWN	F:ornithine decarboxylase inhibitor activity; P:negative regulation of catalytic activity	no IPS match
CRV2G00002472	-1.53552	5.89675e-62	2.70798e-60	DOWN	F:acid phosphatase activity; P:dephosphorylation; F:metal ion binding	F:acid phosphatase activity; F:metal ion binding
CRV2G00008819	-1.53555	1.41286e-32	2.49135e-31	DOWN	F:3-beta-hydroxy-delta5-steroid dehydrogenase activity; P:steroid biosynthetic process; P:oxidation-reduction process	F:3-beta-hydroxy-delta5-steroid dehydrogenase activity; P:steroid biosynthetic process; F:oxidoreductase activity, acting on the CH-OH group of donors, NAD or NADP as acceptor; P:oxidation-reduction process
CRV2G00000268	-1.53602	1.00165e-67	5.36056e-66	DOWN		no GO terms
CRV2G00016961	-1.53604	1.58739e-07	6.17796e-07	DOWN	F:RNA binding; F:methyltransferase activity; F:transferase activity; P:methylation	no GO terms
CRV2G00008496	-1.53689	0.00186498	0.00448522	DOWN	C:integral component of membrane	no GO terms
CRV2G00010725	-1.53767	5.06073e-13	3.10807e-12	DOWN	P:carbohydrate metabolic process; F:raffinose alpha-galactosidase activity	F:catalytic activity; F:hydrolase activity, hydrolyzing O-glycosyl compounds; P:carbohydrate metabolic process
CRV2G00014516	-1.53784	0.000117037	0.000333554	DOWN	F:NAD binding; P:oxidation-reduction process	F:NAD binding; P:oxidation-reduction process
CRV2G00016214	-1.53823	3.4566e-23	3.921e-22	DOWN	F:peroxidase activity; P:response to oxidative stress; F:heme binding; P:oxidation-reduction process; P:cellular oxidant detoxification	F:peroxidase activity; P:response to oxidative stress; F:oxidoreductase activity; F:heme binding; P:oxidation-reduction process
CRV2G00015715	-1.5398	3.10723e-06	1.05863e-05	DOWN	C:membrane; C:integral component of membrane; F:kinase activity; P:phosphorylation	no GO terms
CRV2G00003502	-1.53989	3.40061e-09	1.53603e-08	DOWN		no GO terms
CRV2G00012804	-1.54008	0.000236338	0.000646498	DOWN	F:DNA-binding transcription factor activity, RNA polymerase II-specific; P:regulation of transcription, DNA-templated; F:zinc ion binding	F:DNA-binding transcription factor activity, RNA polymerase II-specific; P:regulation of transcription, DNA-templated; F:zinc ion binding
CRV2G00013299	-1.54018	0.0102513	0.0216004	DOWN	P:carbohydrate transport; C:integral component of membrane; F:transmembrane transporter activity; P:transmembrane transport	C:membrane; C:integral component of membrane; F:transmembrane transporter activity; P:transmembrane transport
CRV2G00000273	-1.54024	3.31518e-50	1.0805e-48	DOWN		no GO terms
CRV2G00001074	-1.54037	2.93176e-27	4.10625e-26	DOWN	C:integral component of membrane	no GO terms
CRV2G00018395	-1.54093	4.37653e-57	1.7524e-55	DOWN		no GO terms
CRV2G00007676	-1.54105	5.76251e-05	0.000170887	DOWN		no GO terms
CRV2G00004468	-1.54264	1.12759e-91	1.03738e-89	DOWN	C:proton-transporting V-type ATPase, V1 domain; F:proton-transporting ATPase activity, rotational mechanism; P:proton transmembrane transport	C:proton-transporting V-type ATPase, V1 domain; P:ion transmembrane transport; F:proton-transporting ATPase activity, rotational mechanism; P:proton transmembrane transport
CRV2G00015561	-1.54381	8.76904e-05	0.000253815	DOWN	F:protein binding	F:protein binding
CRV2G00015120	-1.54396	1.2911e-86	1.10297e-84	DOWN	C:integral component of membrane	C:integral component of membrane
CRV2G00011683	-1.5445	9.01979e-114	1.21032e-111	DOWN	C:cellular anatomical entity	no GO terms
CRV2G00015501	-1.54451	4.59755e-15	3.21233e-14	DOWN	F:FAD binding	F:FAD binding
CRV2G00005700	-1.5451	3.1877e-12	1.85503e-11	DOWN	F:protein binding	F:protein binding
CRV2G00005439	-1.54522	7.63285e-12	4.30079e-11	DOWN	F:binding; P:nitrogen compound metabolic process; F:hydrolase activity	F:catalytic activity
CRV2G00000957	-1.54535	3.51801e-36	7.12618e-35	DOWN	F:catalytic activity	no GO terms
CRV2G00005373	-1.5454	3.66755e-09	1.6528e-08	DOWN		no GO terms
CRV2G00009942	-1.54557	6.94489e-08	2.79094e-07	DOWN	F:kinase activity; P:phosphorylation	no IPS match
CRV2G00001084	-1.54722	3.2222e-72	1.92688e-70	DOWN	C:integral component of membrane; F:oxidoreductase activity; P:oxidation-reduction process	no GO terms
CRV2G00001824	-1.54724	6.11874e-05	0.00018075	DOWN	F:monooxygenase activity; F:oxidoreductase activity, acting on paired donors, with incorporation or reduction of molecular oxygen; P:oxidation-reduction process	F:monooxygenase activity; F:oxidoreductase activity, acting on paired donors, with incorporation or reduction of molecular oxygen; P:oxidation-reduction process
CRV2G00014996	-1.54774	1.69911e-09	7.86587e-09	DOWN	F:transferase activity, transferring acyl groups other than amino-acyl groups	F:transferase activity, transferring acyl groups other than amino-acyl groups
CRV2G00002487	-1.5481	0.00478976	0.0107285	DOWN	C:integral component of membrane	no GO terms
CRV2G00017230	-1.54831	6.17799e-05	0.000182344	DOWN		no GO terms
CRV2G00017969	-1.54836	2.17227e-08	9.11453e-08	DOWN	C:integral component of membrane	no GO terms
CRV2G00006550	-1.54841	1.37961e-36	2.84486e-35	DOWN	P:mRNA splicing, via spliceosome; F:RNA binding; C:spliceosomal complex; C:U6 snRNP; C:U4/U6 x U5 tri-snRNP complex	P:mRNA splicing, via spliceosome; C:U6 snRNP; C:U4/U6 x U5 tri-snRNP complex
CRV2G00005384	-1.54861	8.7707e-11	4.55044e-10	DOWN	F:dioxygenase activity; P:oxidation-reduction process	no GO terms
CRV2G00009238	-1.54863	1.28322e-10	6.57333e-10	DOWN	F:ferric iron binding; P:catechol-containing compound metabolic process; F:catechol 1,2-dioxygenase activity; P:oxidation-reduction process	F:catalytic activity; F:iron ion binding; P:cellular aromatic compound metabolic process; F:ferric iron binding; P:catechol-containing compound metabolic process; F:oxidoreductase activity, acting on single donors with incorporation of molecular oxygen, incorporation of two atoms of oxygen; F:catechol 1,2-dioxygenase activity; P:oxidation-reduction process
CRV2G00000248	-1.54945	1.77071e-07	6.85846e-07	DOWN	F:N,N-dimethylaniline monooxygenase activity; F:flavin adenine dinucleotide binding; F:NADP binding; P:oxidation-reduction process	F:N,N-dimethylaniline monooxygenase activity; F:flavin adenine dinucleotide binding; F:NADP binding; P:oxidation-reduction process
CRV2G00001428	-1.55009	3.80482e-28	5.56718e-27	DOWN	P:DNA repair; C:membrane; F:protein heterodimerization activity; P:kinetochore assembly	P:DNA repair; P:kinetochore assembly
CRV2G00000264	-1.5501	5.29664e-30	8.43171e-29	DOWN	F:zinc ion binding; F:oxidoreductase activity; P:oxidation-reduction process	F:zinc ion binding; F:oxidoreductase activity; P:oxidation-reduction process
CRV2G00015324	-1.55061	1.00923e-13	6.49854e-13	DOWN	F:DNA-binding transcription factor activity, RNA polymerase II-specific; P:regulation of transcription by RNA polymerase II; F:zinc ion binding; C:integral component of membrane; F:kinase activity; P:phosphorylation; F:transmembrane transporter activity; C:host cell nucleus; P:transmembrane transport	F:transmembrane transporter activity; P:transmembrane transport
CRV2G00003830	-1.55176	1.05404e-09	4.97419e-09	DOWN		no GO terms
CRV2G00015742	-1.55195	0.000764763	0.00194932	DOWN	F:triglyceride lipase activity; P:lipid catabolic process	F:triglyceride lipase activity; P:lipid catabolic process
CRV2G00003214	-1.55201	7.79409e-09	3.40479e-08	DOWN	C:integral component of membrane; P:transmembrane transport	C:membrane; P:transmembrane transport
CRV2G00015458	-1.55205	2.95683e-05	9.05146e-05	DOWN	C:integral component of membrane	no GO terms
CRV2G00003385	-1.5524	0.00286218	0.00665986	DOWN	F:ferric iron binding; P:catechol-containing compound metabolic process; F:catechol 1,2-dioxygenase activity; P:oxidation-reduction process	F:catalytic activity; F:iron ion binding; P:cellular aromatic compound metabolic process; F:ferric iron binding; P:catechol-containing compound metabolic process; F:oxidoreductase activity, acting on single donors with incorporation of molecular oxygen, incorporation of two atoms of oxygen; F:catechol 1,2-dioxygenase activity; P:oxidation-reduction process
CRV2G00012754	-1.55273	2.48992e-08	1.03997e-07	DOWN	C:integral component of membrane; F:transmembrane transporter activity; P:transmembrane transport	F:transmembrane transporter activity; P:transmembrane transport
CRV2G00007668	-1.55318	1.44419e-18	1.26277e-17	DOWN	F:nucleic acid binding; P:transcription, DNA-templated; F:kinase activity; P:phosphorylation; F:lyase activity	F:catalytic activity
CRV2G00013204	-1.55335	6.57144e-39	1.4878e-37	DOWN	F:methyltransferase activity; P:methylation	no GO terms
CRV2G00015556	-1.55349	1.6994e-11	9.30704e-11	DOWN	F:DNA-binding transcription factor activity, RNA polymerase II-specific; P:regulation of transcription, DNA-templated; P:regulation of transcription by RNA polymerase II; F:zinc ion binding; C:host cell nucleus	no GO terms
CRV2G00019060	-1.55381	0.0202279	0.0400396	DOWN		no GO terms
CRV2G00016319	-1.55386	4.15694e-05	0.000125259	DOWN	C:plasma membrane; C:membrane; F:transferase activity; C:anchored component of membrane	no IPS match
CRV2G00017171	-1.55417	1.79358e-13	1.13582e-12	DOWN	F:hydrolase activity	no GO terms
CRV2G00008596	-1.55438	2.77559e-05	8.53083e-05	DOWN	C:membrane; C:integral component of membrane; F:hydrolase activity	no GO terms
CRV2G00014417	-1.55443	6.94524e-06	2.28119e-05	DOWN	C:integral component of membrane; F:transmembrane transporter activity; P:transmembrane transport	F:transmembrane transporter activity; P:transmembrane transport
CRV2G00018983	-1.55495	0.00029761	0.000802141	DOWN	F:DNA-binding transcription factor activity, RNA polymerase II-specific; P:regulation of transcription, DNA-templated; P:regulation of transcription by RNA polymerase II; F:zinc ion binding; C:host cell nucleus	no GO terms
CRV2G00008450	-1.55497	3.25291e-05	9.91699e-05	DOWN	F:oxidoreductase activity; F:transferase activity	F:oxidoreductase activity
CRV2G00014267	-1.55501	0.000283367	0.000765778	DOWN	F:protein binding	F:protein binding
CRV2G00001090	-1.55619	6.851e-40	1.60781e-38	DOWN	C:cytoplasm; F:protein-lysine N-methyltransferase activity; P:peptidyl-lysine methylation	no GO terms
CRV2G00004806	-1.55656	1.35387e-18	1.18606e-17	DOWN		no GO terms
CRV2G00015397	-1.55687	4.47867e-06	1.50371e-05	DOWN		no GO terms
CRV2G00003003	-1.55752	1.09216e-22	1.20849e-21	DOWN	C:integral component of membrane; F:hydrolase activity	F:hydrolase activity
CRV2G00004886	-1.55806	9.89148e-50	3.16022e-48	DOWN	F:zinc ion binding; F:oxidoreductase activity; P:oxidation-reduction process	F:zinc ion binding; F:oxidoreductase activity; P:oxidation-reduction process
CRV2G00013272	-1.55826	8.13214e-51	2.71809e-49	DOWN	F:DNA-binding transcription factor activity, RNA polymerase II-specific; F:DNA binding; C:nucleus; P:regulation of transcription by RNA polymerase II; F:zinc ion binding; C:host cell nucleus	F:DNA-binding transcription factor activity, RNA polymerase II-specific; F:DNA binding; P:transcription, DNA-templated; P:regulation of transcription, DNA-templated; F:zinc ion binding
CRV2G00013961	-1.55835	2.91251e-10	1.44408e-09	DOWN	P:carbohydrate metabolic process; F:raffinose alpha-galactosidase activity	F:catalytic activity; F:hydrolase activity, hydrolyzing O-glycosyl compounds; P:carbohydrate metabolic process
CRV2G00011407	-1.5604	3.31202e-08	1.36715e-07	DOWN	F:dioxygenase activity; P:oxidation-reduction process	no GO terms
CRV2G00004742	-1.56112	0.0144463	0.029515	DOWN		no GO terms
CRV2G00002905	-1.56187	1.12977e-11	6.27325e-11	DOWN	F:hydrolase activity; F:hydrolase activity, acting on carbon-nitrogen (but not peptide) bonds, in linear amidines	no GO terms
CRV2G00017947	-1.5623	9.24072e-05	0.000266339	DOWN	C:membrane; F:oxidoreductase activity; P:oxidation-reduction process; F:FAD binding	F:oxidoreductase activity; F:flavin adenine dinucleotide binding; P:oxidation-reduction process; F:FAD binding
CRV2G00014215	-1.56354	2.96026e-05	9.06097e-05	DOWN	F:oxidoreductase activity; F:metal ion binding; P:oxidation-reduction process	F:oxidoreductase activity; P:oxidation-reduction process
CRV2G00006813	-1.56403	2.41834e-05	7.48634e-05	DOWN		no GO terms
CRV2G00001154	-1.56441	3.07318e-25	3.89751e-24	DOWN	F:protein binding; P:transport; C:membrane	F:protein binding
CRV2G00009635	-1.56507	0.0200473	0.0397248	DOWN	C:integral component of membrane	no GO terms
CRV2G00017148	-1.5651	9.78408e-10	4.63077e-09	DOWN	C:integral component of membrane	no GO terms
CRV2G00000037	-1.56518	3.61563e-33	6.56926e-32	DOWN	F:catalase activity; C:extracellular region; P:response to oxidative stress; F:heme binding; P:hydrogen peroxide catabolic process; F:metal ion binding; P:oxidation-reduction process; P:cellular oxidant detoxification	F:catalase activity; F:peroxidase activity; P:response to oxidative stress; F:heme binding; P:oxidation-reduction process
CRV2G00005019	-1.56565	1.06521e-09	5.02516e-09	DOWN	F:catalytic activity; P:nucleoside metabolic process; C:integral component of membrane	no GO terms
CRV2G00016393	-1.56568	4.4462e-15	3.10816e-14	DOWN	C:integral component of membrane; F:transmembrane transporter activity; P:transmembrane transport	C:membrane; C:integral component of membrane; F:transmembrane transporter activity; P:transmembrane transport
CRV2G00001764	-1.56709	8.90098e-09	3.86562e-08	DOWN	F:DNA-binding transcription factor activity, RNA polymerase II-specific; P:regulation of transcription by RNA polymerase II; F:zinc ion binding; C:host cell nucleus	no GO terms
CRV2G00017126	-1.56729	4.43476e-84	3.63069e-82	DOWN	C:integral component of membrane; F:transmembrane transporter activity; P:transmembrane transport	C:membrane; F:transmembrane transporter activity; P:transmembrane transport
CRV2G00002327	-1.56851	3.52942e-06	1.19684e-05	DOWN	P:oxidation-reduction process	P:oxidation-reduction process
CRV2G00019495	-1.56859	0.00419814	0.00949067	DOWN	F:nucleic acid binding	F:nucleic acid binding
CRV2G00003576	-1.56867	1.0534e-08	4.54468e-08	DOWN		no GO terms
CRV2G00012632	-1.56967	0.00142743	0.0034965	DOWN		no GO terms
CRV2G00011457	-1.57003	6.76352e-10	3.2481e-09	DOWN	F:aminopeptidase activity; P:proteolysis; F:metal ion binding	no GO terms
CRV2G00013376	-1.57037	4.88165e-71	2.839e-69	DOWN	C:integral component of membrane	no GO terms
CRV2G00014305	-1.57048	6.3946e-07	2.33696e-06	DOWN	P:MAPK cascade; F:nucleotide binding; P:protein polyubiquitination; P:regulation of alternative mRNA splicing, via spliceosome; P:mRNA splicing, via spliceosome; F:transcription regulatory region sequence-specific DNA binding; F:RNA polymerase II transcription regulatory region sequence-specific DNA binding; F:DNA-binding transcription factor activity, RNA polymerase II-specific; P:transcription,…	no GO terms
CRV2G00010945	-1.57055	2.37432e-24	2.87089e-23	DOWN	C:mitochondrion; P:proteolysis; F:metallopeptidase activity; C:integral component of membrane; F:oxidoreductase activity, acting on the CH-OH group of donors, NAD or NADP as acceptor; P:mitochondrial cytochrome c oxidase assembly; F:NAD binding; P:oxidation-reduction process	no GO terms
CRV2G00008690	-1.57061	1.64046e-15	1.17822e-14	DOWN		no GO terms
CRV2G00013153	-1.57062	1.24446e-87	1.08675e-85	DOWN	F:oxidoreductase activity, acting on CH-OH group of donors; F:flavin adenine dinucleotide binding; P:oxidation-reduction process	F:oxidoreductase activity, acting on CH-OH group of donors; F:flavin adenine dinucleotide binding; P:oxidation-reduction process
CRV2G00008193	-1.57101	1.00926e-42	2.64408e-41	DOWN	C:integral component of membrane; F:transmembrane transporter activity; P:transmembrane transport	F:transmembrane transporter activity; P:transmembrane transport
CRV2G00001167	-1.57197	3.5261e-08	1.45225e-07	DOWN	F:transcription coregulator activity; P:regulation of transcription by RNA polymerase II; C:mediator complex	F:transcription coregulator activity; P:regulation of transcription by RNA polymerase II; C:mediator complex
CRV2G00006426	-1.57222	1.21849e-19	1.13698e-18	DOWN	C:integral component of membrane	no GO terms
CRV2G00009781	-1.5729	0.000181679	0.000504606	DOWN		no GO terms
CRV2G00002024	-1.57363	0.00495361	0.011064	DOWN		no IPS match
CRV2G00002920	-1.57436	1.12609e-11	6.25411e-11	DOWN	C:membrane; C:integral component of membrane	no GO terms
CRV2G00008457	-1.57444	0.000105777	0.000302781	DOWN	F:iron ion binding; F:oxidoreductase activity, acting on paired donors, with incorporation or reduction of molecular oxygen; F:heme binding; P:oxidation-reduction process	no GO terms
CRV2G00005505	-1.57508	0.000326969	0.000876805	DOWN		no IPS match
CRV2G00001455	-1.57544	7.69597e-33	1.3729e-31	DOWN		no GO terms
CRV2G00014072	-1.57568	3.84092e-11	2.0468e-10	DOWN	C:membrane; F:oxidoreductase activity, acting on the aldehyde or oxo group of donors, NAD or NADP as acceptor; P:oxidation-reduction process	F:oxidoreductase activity; F:oxidoreductase activity, acting on the aldehyde or oxo group of donors, NAD or NADP as acceptor; P:oxidation-reduction process
CRV2G00015442	-1.57578	1.78674e-08	7.56381e-08	DOWN	C:integral component of membrane	no GO terms
CRV2G00018539	-1.57601	5.14786e-39	1.16934e-37	DOWN	F:O-methyltransferase activity	F:methyltransferase activity; F:O-methyltransferase activity
CRV2G00018674	-1.57673	0.0011579	0.00287328	DOWN	C:integral component of membrane; F:transmembrane transporter activity; P:transmembrane transport	F:transmembrane transporter activity; P:transmembrane transport
CRV2G00014939	-1.57722	0.0242251	0.0471075	DOWN	F:hydrolase activity	no GO terms
CRV2G00005875	-1.58167	3.82957e-34	7.18089e-33	DOWN		no GO terms
CRV2G00003913	-1.58217	1.39674e-11	7.69353e-11	DOWN		no GO terms
CRV2G00007942	-1.58226	4.09301e-54	1.49324e-52	DOWN	C:membrane	no GO terms
CRV2G00011368	-1.58236	0.00219983	0.00521797	DOWN	F:DNA-binding transcription factor activity, RNA polymerase II-specific; F:DNA binding; C:nucleus; P:regulation of transcription by RNA polymerase II; F:zinc ion binding; C:integral component of membrane; C:host cell nucleus	C:integral component of membrane
CRV2G00019616	-1.58355	0.00353542	0.00809087	DOWN		no IPS match
CRV2G00018311	-1.58362	4.7565e-21	4.77699e-20	DOWN	C:integral component of membrane	no GO terms
CRV2G00012343	-1.58365	1.56596e-54	5.77432e-53	DOWN	P:cellular aromatic compound metabolic process; F:ferric iron binding; C:integral component of membrane; F:oxidoreductase activity, acting on single donors with incorporation of molecular oxygen, incorporation of two atoms of oxygen; P:oxidation-reduction process	F:catalytic activity; F:iron ion binding; P:cellular aromatic compound metabolic process; F:ferric iron binding; F:oxidoreductase activity, acting on single donors with incorporation of molecular oxygen, incorporation of two atoms of oxygen; P:oxidation-reduction process
CRV2G00002769	-1.58378	8.65333e-05	0.000250749	DOWN	F:nucleotide binding; C:RecQ family helicase-topoisomerase III complex	F:nucleotide binding; C:RecQ family helicase-topoisomerase III complex
CRV2G00011677	-1.58427	2.26416e-07	8.67082e-07	DOWN	F:protein binding	F:protein binding
CRV2G00000338	-1.58527	1.74879e-05	5.50158e-05	DOWN		no IPS match
CRV2G00000080	-1.58535	2.07619e-08	8.73134e-08	DOWN	F:binding; F:oxidoreductase activity; P:oxidation-reduction process	F:catalytic activity; F:oxidoreductase activity
CRV2G00006917	-1.586	2.93052e-77	1.98553e-75	DOWN	C:vacuolar membrane; F:calcium:proton antiporter activity; C:integral component of membrane; P:calcium ion transmembrane transport	P:calcium ion transport; F:calcium:proton antiporter activity; C:integral component of membrane; P:transmembrane transport
CRV2G00008505	-1.58615	0.000528208	0.00137477	DOWN	P:carbohydrate transport; C:integral component of membrane; F:transmembrane transporter activity; P:transmembrane transport	C:integral component of membrane; F:transmembrane transporter activity; P:transmembrane transport
CRV2G00016500	-1.58621	5.51667e-28	7.9996e-27	DOWN	C:extracellular region; F:isochorismatase activity; P:pathogenesis; C:integral component of membrane; C:host cell cytoplasm; C:host cell nucleus	no GO terms
CRV2G00015656	-1.58648	9.35239e-34	1.72777e-32	DOWN	C:integral component of membrane; F:transmembrane transporter activity; P:transmembrane transport	F:transmembrane transporter activity; P:transmembrane transport
CRV2G00005001	-1.58664	2.69274e-19	2.45759e-18	DOWN	F:oxidoreductase activity; P:oxidation-reduction process	F:oxidoreductase activity; P:oxidation-reduction process
CRV2G00000514	-1.58814	4.36665e-06	1.46843e-05	DOWN	P:regulation of transcription, DNA-templated; F:metal ion binding; P:oxidation-reduction process; C:cellular anatomical entity	P:oxidation-reduction process
CRV2G00010341	-1.5886	2.84743e-22	3.07165e-21	DOWN		no GO terms
CRV2G00018609	-1.58915	0.0015422	0.00375789	DOWN	C:integral component of membrane	no GO terms
CRV2G00006755	-1.58973	1.57851e-15	1.1352e-14	DOWN	F:protein binding	F:protein binding
CRV2G00018754	-1.59017	1.75288e-05	5.51254e-05	DOWN	F:catalytic activity; F:protein binding; P:nucleoside metabolic process	F:protein binding
CRV2G00015846	-1.59035	1.56258e-27	2.21722e-26	DOWN	F:protein binding	F:protein binding
CRV2G00002547	-1.59109	3.5522e-06	1.20426e-05	DOWN	F:hydrolase activity, hydrolyzing O-glycosyl compounds; P:carbohydrate metabolic process; F:hydrolase activity	no GO terms
CRV2G00013775	-1.5912	5.10111e-09	2.26873e-08	DOWN		no GO terms
CRV2G00004203	-1.5914	6.27557e-06	2.07237e-05	DOWN	F:catalytic activity; C:membrane; F:molybdenum ion binding; F:pyridoxal phosphate binding	F:catalytic activity; F:molybdenum ion binding; F:pyridoxal phosphate binding
CRV2G00016621	-1.59355	2.42502e-06	8.36564e-06	DOWN	F:dioxygenase activity; P:oxidation-reduction process	no GO terms
CRV2G00006792	-1.59358	4.46434e-08	1.82555e-07	DOWN	F:ATP binding; P:phosphorylation; P:D-gluconate catabolic process; F:gluconokinase activity	P:carbohydrate metabolic process; F:kinase activity
CRV2G00002061	-1.59408	3.93942e-76	2.61752e-74	DOWN	F:DNA binding; F:protein serine/threonine kinase activity; F:protein binding; F:ATP binding; P:protein phosphorylation; F:zinc ion binding	F:protein serine/threonine kinase activity; F:protein binding; F:kinase activity
CRV2G00004025	-1.59408	6.6021e-24	7.80785e-23	DOWN	C:membrane; C:integral component of membrane	no GO terms
CRV2G00007130	-1.59439	0.00775401	0.0167135	DOWN	F:hydrolase activity	no GO terms
CRV2G00002907	-1.59473	0.000399232	0.00105841	DOWN		no GO terms
CRV2G00011483	-1.59571	0.000121294	0.000344951	DOWN		no GO terms
CRV2G00008765	-1.59573	4.1389e-62	1.90389e-60	DOWN	C:integral component of membrane; F:transmembrane transporter activity; P:transmembrane transport	C:membrane; F:transmembrane transporter activity; P:transmembrane transport
CRV2G00009974	-1.59679	9.3475e-19	8.25196e-18	DOWN		no IPS match
CRV2G00015410	-1.59785	1.62751e-09	7.54586e-09	DOWN	F:2 iron, 2 sulfur cluster binding; P:oxidation-reduction process; C:cellular anatomical entity	F:2 iron, 2 sulfur cluster binding; P:oxidation-reduction process
CRV2G00000936	-1.59831	9.11368e-44	2.47238e-42	DOWN	P:cellular glucose homeostasis; F:hexokinase activity; F:ATP binding; F:glucose binding; P:carbohydrate phosphorylation	P:cellular glucose homeostasis; F:hexokinase activity; F:ATP binding; F:glucose binding; P:carbohydrate metabolic process; F:phosphotransferase activity, alcohol group as acceptor
CRV2G00000822	-1.59851	2.4479e-17	1.99162e-16	DOWN	F:homogentisate 1,2-dioxygenase activity; P:L-phenylalanine catabolic process; P:tyrosine metabolic process; P:oxidation-reduction process	F:homogentisate 1,2-dioxygenase activity; P:L-phenylalanine catabolic process; P:tyrosine metabolic process; P:oxidation-reduction process
CRV2G00008117	-1.59851	2.7665e-68	1.4951e-66	DOWN		no GO terms
CRV2G00007947	-1.59908	0.00122211	0.00302236	DOWN	P:oxidation-reduction process	P:oxidation-reduction process
CRV2G00013569	-1.60032	4.95072e-26	6.50356e-25	DOWN	C:integral component of membrane; F:transmembrane transporter activity; P:transmembrane transport	F:transmembrane transporter activity; P:transmembrane transport
CRV2G00005004	-1.60043	0.0102152	0.021531	DOWN		no GO terms
CRV2G00012786	-1.60066	5.34324e-08	2.16596e-07	DOWN	F:carbohydrate binding	no GO terms
CRV2G00010038	-1.60066	3.842e-29	5.92409e-28	DOWN	C:integral component of membrane; P:oxidation-reduction process	P:oxidation-reduction process
CRV2G00012661	-1.60067	6.66185e-08	2.68074e-07	DOWN	C:integral component of membrane; F:transferase activity	no GO terms
CRV2G00003253	-1.60088	1.71187e-28	2.56342e-27	DOWN	P:proteolysis; F:metallopeptidase activity	F:metallopeptidase activity
CRV2G00008086	-1.60137	1.06368e-12	6.39838e-12	DOWN	C:membrane	no GO terms
CRV2G00009389	-1.60322	3.79807e-05	0.000114861	DOWN	F:catalytic activity	no GO terms
CRV2G00008299	-1.60382	0.0150704	0.0306602	DOWN	F:cis-stilbene-oxide hydrolase activity	F:catalytic activity; F:cis-stilbene-oxide hydrolase activity
CRV2G00017687	-1.60432	4.15556e-13	2.56763e-12	DOWN		no GO terms
CRV2G00019281	-1.60487	0.00422029	0.00953604	DOWN	F:oxidoreductase activity; P:oxidation-reduction process	F:oxidoreductase activity; P:oxidation-reduction process
CRV2G00000855	-1.60563	1.9907e-05	6.22415e-05	DOWN	F:DNA-binding transcription factor activity, RNA polymerase II-specific; P:regulation of transcription, DNA-templated; P:regulation of transcription by RNA polymerase II; F:zinc ion binding; C:membrane; C:integral component of membrane; C:host cell nucleus	no GO terms
CRV2G00005435	-1.60828	0.000770607	0.00196349	DOWN	F:hydrolase activity	no GO terms
CRV2G00005182	-1.60844	3.46618e-08	1.42822e-07	DOWN		no GO terms
CRV2G00001612	-1.60846	0.00115329	0.00286299	DOWN	F:RNA binding; F:RNA helicase activity; F:ATP binding	no GO terms
CRV2G00000091	-1.60898	2.30171e-18	1.98855e-17	DOWN	P:proteolysis; F:serine-type peptidase activity	P:proteolysis; F:serine-type peptidase activity
CRV2G00000251	-1.60905	3.86874e-27	5.39114e-26	DOWN	F:glycerol-3-phosphate dehydrogenase [NAD+] activity; P:carbohydrate metabolic process; C:glycerol-3-phosphate dehydrogenase complex; F:3-phytase activity; P:dephosphorylation; P:glycerol-3-phosphate catabolic process; F:NAD binding; P:oxidation-reduction process	F:3-phytase activity
CRV2G00002059	-1.60912	1.70846e-06	5.98071e-06	DOWN	F:gamma-glutamylcyclotransferase activity; C:integral component of membrane; F:transferase activity	F:gamma-glutamylcyclotransferase activity
CRV2G00007516	-1.60945	8.41691e-35	1.61911e-33	DOWN	C:integral component of membrane	no GO terms
CRV2G00006444	-1.60976	5.72904e-55	2.14999e-53	DOWN		no GO terms
CRV2G00004385	-1.61074	6.60293e-26	8.64098e-25	DOWN	F:monooxygenase activity; F:iron ion binding; P:lipid biosynthetic process; C:integral component of membrane; P:oxidation-reduction process	F:iron ion binding; P:lipid biosynthetic process; F:oxidoreductase activity; P:oxidation-reduction process
CRV2G00003516	-1.61106	2.30916e-07	8.83455e-07	DOWN	F:oxidoreductase activity; P:oxidation-reduction process; F:FAD binding	F:oxidoreductase activity; F:flavin adenine dinucleotide binding; P:oxidation-reduction process; F:FAD binding
CRV2G00001711	-1.61122	4.48237e-07	1.66555e-06	DOWN	F:oxidoreductase activity; P:oxidation-reduction process	F:oxidoreductase activity; P:oxidation-reduction process
CRV2G00018537	-1.61209	2.22122e-06	7.6915e-06	DOWN	F:O-methyltransferase activity	F:methyltransferase activity; F:O-methyltransferase activity
CRV2G00019190	-1.61253	9.60908e-05	0.000276377	DOWN	C:membrane; C:integral component of membrane; F:hydrolase activity	no IPS match
CRV2G00014082	-1.61291	3.0849e-19	2.80341e-18	DOWN	P:regulation of transcription, DNA-templated; C:membrane; F:lyase activity; C:periplasmic space	F:lyase activity; C:periplasmic space
CRV2G00013581	-1.61371	1.22596e-05	3.92091e-05	DOWN	F:hydrolase activity	no GO terms
CRV2G00012878	-1.61425	0.00244145	0.00575389	DOWN
CRV2G00012838	-1.61429	1.44584e-13	9.2044e-13	DOWN	F:FAD binding	F:FAD binding
CRV2G00002228	-1.61605	4.58711e-40	1.08484e-38	DOWN	F:racemase and epimerase activity, acting on carbohydrates and derivatives	F:racemase and epimerase activity, acting on carbohydrates and derivatives
CRV2G00002325	-1.61644	2.18999e-41	5.45179e-40	DOWN	F:protein binding	F:protein binding
CRV2G00016960	-1.61682	0.00479261	0.010734	DOWN	F:oxidoreductase activity; P:oxidation-reduction process	F:oxidoreductase activity; P:oxidation-reduction process
CRV2G00012822	-1.61712	3.7406e-05	0.000113197	DOWN	F:binding	no GO terms
CRV2G00004032	-1.61744	2.63794e-05	8.12682e-05	DOWN	C:integral component of membrane	no GO terms
CRV2G00019145	-1.61899	0.0252996	0.0489927	DOWN		no GO terms
CRV2G00011058	-1.61972	0.00113965	0.00283219	DOWN	P:proteolysis; F:peptidase activity; F:cysteine-type peptidase activity	no GO terms
CRV2G00013830	-1.61985	1.32274e-26	1.78713e-25	DOWN	C:outer membrane	C:outer membrane
CRV2G00017298	-1.62038	0.00676615	0.0147354	DOWN	P:oxidation-reduction process	P:oxidation-reduction process
CRV2G00012552	-1.62044	8.28829e-14	5.36079e-13	DOWN	C:integral component of membrane; P:plasma membrane fusion involved in cytogamy	C:membrane; P:plasma membrane fusion involved in cytogamy
CRV2G00013996	-1.62076	2.69782e-07	1.02488e-06	DOWN		no GO terms
CRV2G00000257	-1.62115	1.32133e-11	7.29129e-11	DOWN	C:integral component of membrane; F:transmembrane transporter activity; P:transmembrane transport	C:membrane; F:transmembrane transporter activity; P:transmembrane transport
CRV2G00012620	-1.62117	4.18689e-78	2.97605e-76	DOWN		no GO terms
CRV2G00014164	-1.62169	9.0185e-10	4.28095e-09	DOWN		no GO terms
CRV2G00007345	-1.62174	7.28418e-13	4.42618e-12	DOWN	P:mitotic sister chromatid cohesion; C:Ctf18 RFC-like complex	P:mitotic sister chromatid cohesion; C:Ctf18 RFC-like complex
CRV2G00011139	-1.62241	0.00332604	0.00765628	DOWN	C:membrane; C:integral component of membrane	no IPS match
CRV2G00006707	-1.62243	2.1033e-94	2.09629e-92	DOWN	C:nucleus; P:regulation of transcription, DNA-templated; F:sequence-specific DNA binding; F:protein heterodimerization activity	C:nucleus; P:regulation of transcription, DNA-templated; F:sequence-specific DNA binding; F:protein heterodimerization activity
CRV2G00011815	-1.62356	6.11669e-87	5.27454e-85	DOWN	P:cytoplasmic translation; F:structural constituent of ribosome; C:cytosolic large ribosomal subunit	F:structural constituent of ribosome; C:ribosome; P:translation
CRV2G00006372	-1.62373	5.20817e-20	4.96935e-19	DOWN	F:zinc ion binding; F:isomerase activity	no GO terms
CRV2G00007093	-1.62499	1.02383e-77	7.07628e-76	DOWN	F:alpha-1,6-mannosyltransferase activity; C:integral component of membrane; P:mannosylation	F:alpha-1,6-mannosyltransferase activity
CRV2G00012154	-1.62501	1.48421e-15	1.06851e-14	DOWN	C:integral component of membrane; F:transmembrane transporter activity; P:transmembrane transport	F:transmembrane transporter activity; P:transmembrane transport
CRV2G00013990	-1.62507	1.99934e-10	1.00618e-09	DOWN	F:alpha-galactosidase activity; F:iron ion binding; F:transaminase activity; C:integral component of membrane; P:carbohydrate catabolic process; F:oxidoreductase activity, acting on paired donors, with incorporation or reduction of molecular oxygen; F:heme binding; F:transmembrane transporter activity; F:pyridoxal phosphate binding; P:transmembrane transport; P:oxidation-reduction process	F:transmembrane transporter activity; P:transmembrane transport
CRV2G00010246	-1.62615	2.20795e-07	8.46854e-07	DOWN		no GO terms
CRV2G00009273	-1.62825	1.68307e-15	1.20819e-14	DOWN		no GO terms
CRV2G00016503	-1.62923	4.44629e-25	5.57723e-24	DOWN	F:hydrolase activity, acting on glycosyl bonds	F:hydrolase activity, acting on glycosyl bonds
CRV2G00013766	-1.62932	1.93617e-10	9.75461e-10	DOWN	C:integral component of membrane; F:FAD binding	F:FAD binding
CRV2G00013059	-1.62947	2.2563e-08	9.457e-08	DOWN	F:antiporter activity; C:integral component of membrane; P:xenobiotic transport; F:xenobiotic transmembrane transporter activity; P:transmembrane transport	F:antiporter activity; C:membrane; F:xenobiotic transmembrane transporter activity; P:transmembrane transport
CRV2G00017311	-1.62997	0.000439502	0.00115858	DOWN	C:integral component of membrane; F:transmembrane transporter activity; P:transmembrane transport	F:transmembrane transporter activity; P:transmembrane transport
CRV2G00010254	-1.63043	0.0142727	0.0291863	DOWN		no GO terms
CRV2G00008623	-1.63081	0.000998765	0.00250653	DOWN	F:catalytic activity	no GO terms
CRV2G00009419	-1.63109	0.000240528	0.000657176	DOWN		no IPS match
CRV2G00015486	-1.63168	0.002496	0.00587088	DOWN	C:integral component of membrane; F:transmembrane transporter activity; P:transmembrane transport	F:transmembrane transporter activity; P:transmembrane transport
CRV2G00012589	-1.63239	1.51669e-84	1.25289e-82	DOWN	F:structural constituent of ribosome; C:ribosome; P:translational elongation	F:structural constituent of ribosome; C:ribosome; P:translational elongation
CRV2G00003254	-1.6324	5.78075e-07	2.12305e-06	DOWN		no GO terms
CRV2G00016913	-1.63286	0.0158757	0.032163	DOWN	F:hydrolase activity	F:catalytic activity; F:hydrolase activity
CRV2G00000285	-1.63296	0.000491327	0.00128632	DOWN	C:integral component of membrane	no GO terms
CRV2G00009520	-1.6338	0.00971501	0.0205443	DOWN	C:integral component of membrane; F:transmembrane transporter activity; P:transmembrane transport	C:membrane; C:integral component of membrane; F:transmembrane transporter activity; P:transmembrane transport
CRV2G00019706	-1.63404	0.00820062	0.0175881	DOWN	P:generation of precursor metabolites and energy; C:integral component of membrane; F:oxidoreductase activity, acting on the CH-CH group of donors; P:primary metabolic process; P:oxidation-reduction process	C:membrane; F:oxidoreductase activity, acting on the CH-CH group of donors
CRV2G00004049	-1.63412	0.00688946	0.014985	DOWN		no GO terms
CRV2G00004632	-1.63493	2.4476e-07	9.33435e-07	DOWN	C:integral component of membrane; F:transmembrane transporter activity; P:transmembrane transport	F:transmembrane transporter activity; P:transmembrane transport
CRV2G00012033	-1.63532	2.31358e-177	7.57644e-175	DOWN	F:calcium-dependent cysteine-type endopeptidase activity; P:proteolysis	F:calcium-dependent cysteine-type endopeptidase activity; P:proteolysis
CRV2G00018709	-1.63562	2.8074e-24	3.38413e-23	DOWN	C:integral component of membrane; F:transferase activity, transferring glycosyl groups	no GO terms
CRV2G00010378	-1.63571	2.64552e-11	1.42525e-10	DOWN	F:kinase activity; P:phosphorylation	no GO terms
CRV2G00008486	-1.63581	0.00188246	0.00452212	DOWN	F:oxidoreductase activity; P:oxidation-reduction process; F:FAD binding	F:oxidoreductase activity; F:flavin adenine dinucleotide binding; P:oxidation-reduction process; F:FAD binding
CRV2G00017505	-1.63625	0.00542545	0.0120445	DOWN	F:DNA binding; C:nucleus; P:transcription, DNA-templated; F:zinc ion binding; F:carbon-sulfur lyase activity	F:carbon-sulfur lyase activity
CRV2G00014060	-1.63655	1.82367e-08	7.71303e-08	DOWN	F:5-methyltetrahydropteroyltriglutamate-homocysteine S-methyltransferase activity; F:zinc ion binding; P:methionine biosynthetic process	F:5-methyltetrahydropteroyltriglutamate-homocysteine S-methyltransferase activity; F:zinc ion binding; P:methionine biosynthetic process
CRV2G00013631	-1.63714	9.1251e-96	9.36616e-94	DOWN	C:integral component of membrane	no GO terms
CRV2G00011413	-1.63738	3.44095e-06	1.16813e-05	DOWN	P:tRNA wobble adenosine to inosine editing; F:tRNA-specific adenosine deaminase activity	P:tRNA wobble adenosine to inosine editing; F:catalytic activity; F:tRNA-specific adenosine deaminase activity
CRV2G00001182	-1.63753	9.82359e-14	6.33296e-13	DOWN	F:aspartic-type endopeptidase activity; P:proteolysis; C:integral component of membrane	no GO terms
CRV2G00006079	-1.63802	4.88239e-19	4.3719e-18	DOWN	P:carbohydrate metabolic process; F:beta-glucosidase activity	F:hydrolase activity, hydrolyzing O-glycosyl compounds; P:carbohydrate metabolic process
CRV2G00005442	-1.63809	0.00342238	0.00785767	DOWN	F:DNA binding; C:nucleus; P:transcription, DNA-templated; P:lipid metabolic process; F:zinc ion binding; C:membrane; C:integral component of membrane	no GO terms
CRV2G00008082	-1.63814	2.21407e-13	1.39402e-12	DOWN	F:hydrolase activity	no GO terms
CRV2G00011282	-1.63814	2.7213e-07	1.0328e-06	DOWN	F:sulfuric ester hydrolase activity; C:integral component of membrane; F:transmembrane transporter activity; P:transmembrane transport	F:catalytic activity; F:sulfuric ester hydrolase activity
CRV2G00012660	-1.63824	3.4668e-09	1.56464e-08	DOWN	F:oxidoreductase activity; P:oxidation-reduction process	F:oxidoreductase activity; P:oxidation-reduction process
CRV2G00008467	-1.63836	9.62119e-06	3.11364e-05	DOWN	P:proteolysis; F:metallopeptidase activity	F:metallopeptidase activity
CRV2G00009915	-1.63891	2.89013e-11	1.55125e-10	DOWN	F:alpha,alpha-trehalase activity; P:trehalose metabolic process	F:alpha,alpha-trehalase activity; P:carbohydrate metabolic process; P:trehalose metabolic process
CRV2G00001603	-1.63978	6.27594e-12	3.56397e-11	DOWN	C:membrane; F:hydrolase activity	F:hydrolase activity
CRV2G00017294	-1.64036	5.37603e-06	1.78755e-05	DOWN	F:hydrolase activity	no GO terms
CRV2G00006628	-1.64122	6.73546e-07	2.455e-06	DOWN	F:nucleotide binding; F:magnesium ion binding; C:proteasome complex; F:DNA-binding transcription factor activity, RNA polymerase II-specific; F:nucleic acid binding; F:DNA binding; F:DNA helicase activity; F:transcription coactivator activity; F:DNA-directed DNA polymerase activity; F:dUTP diphosphatase activity; F:metalloendopeptidase activity; F:threonine-type endopeptidase activity; F:helicase…	no IPS match
CRV2G00003857	-1.64209	1.2438e-16	9.65965e-16	DOWN	P:cellular amino acid catabolic process; P:carbohydrate catabolic process; F:L-fuconate dehydratase activity	P:cellular amino acid catabolic process; P:carbohydrate catabolic process; F:L-fuconate dehydratase activity
CRV2G00006803	-1.64372	3.67354e-28	5.39231e-27	DOWN	F:oxidoreductase activity; F:heme binding; F:metal ion binding; P:oxidation-reduction process	F:catalytic activity; F:oxidoreductase activity; F:heme binding
CRV2G00017402	-1.64384	0.0091051	0.0193584	DOWN		no GO terms
CRV2G00012671	-1.64443	1.75834e-10	8.89781e-10	DOWN	P:cellular amino acid metabolic process; F:transferase activity; F:lyase activity	F:catalytic activity; P:cellular amino acid metabolic process; F:lyase activity
CRV2G00000217	-1.64613	1.74365e-13	1.10491e-12	DOWN	F:transmembrane transporter activity; P:transmembrane transport; C:integral component of fungal-type vacuolar membrane	F:transmembrane transporter activity; P:transmembrane transport
CRV2G00005369	-1.64615	6.83724e-06	2.24894e-05	DOWN	P:carbohydrate transport; C:integral component of membrane; F:oxidoreductase activity; F:transmembrane transporter activity; P:transmembrane transport; P:oxidation-reduction process	C:membrane; C:integral component of membrane; F:transmembrane transporter activity; P:transmembrane transport
CRV2G00016957	-1.64702	2.50032e-20	2.42264e-19	DOWN	F:hydrolase activity, hydrolyzing O-glycosyl compounds; C:cell wall; P:carbohydrate metabolic process; P:tryptophan catabolic process to kynurenine; F:heme binding; F:metal ion binding; P:cell wall organization	F:hydrolase activity, hydrolyzing O-glycosyl compounds; P:carbohydrate metabolic process
CRV2G00004758	-1.64739	4.65018e-33	8.39352e-32	DOWN	F:vanillyl-alcohol oxidase activity; P:oxidation-reduction process; F:FAD binding	F:catalytic activity; F:oxidoreductase activity; F:flavin adenine dinucleotide binding; P:oxidation-reduction process; F:FAD binding
CRV2G00009485	-1.64764	3.01456e-17	2.43896e-16	DOWN	F:oxidoreductase activity, acting on the CH-OH group of donors, NAD or NADP as acceptor; F:NAD binding; P:oxidation-reduction process	F:oxidoreductase activity, acting on the CH-OH group of donors, NAD or NADP as acceptor; F:NAD binding; P:oxidation-reduction process
CRV2G00011610	-1.64765	2.34711e-23	2.69242e-22	DOWN	F:zinc ion binding; F:oxidoreductase activity; P:oxidation-reduction process	F:zinc ion binding; F:oxidoreductase activity; P:oxidation-reduction process
CRV2G00016900	-1.64799	6.68463e-17	5.29306e-16	DOWN	F:DNA-binding transcription factor activity, RNA polymerase II-specific; F:DNA binding; C:nucleus; P:regulation of transcription by RNA polymerase II; F:zinc ion binding; C:host cell nucleus	F:DNA-binding transcription factor activity, RNA polymerase II-specific; F:DNA binding; P:transcription, DNA-templated; P:regulation of transcription, DNA-templated; F:zinc ion binding
CRV2G00009995	-1.64919	1.98366e-130	3.52041e-128	DOWN		no IPS match
CRV2G00003339	-1.64991	4.58857e-06	1.5378e-05	DOWN	F:DNA-binding transcription factor activity, RNA polymerase II-specific; P:regulation of transcription by RNA polymerase II; F:zinc ion binding; P:carbohydrate transport; C:integral component of membrane; F:transmembrane transporter activity; C:host cell nucleus; P:transmembrane transport	C:membrane; C:integral component of membrane; F:transmembrane transporter activity; P:transmembrane transport
CRV2G00009778	-1.65042	1.52323e-06	5.36161e-06	DOWN	F:DNA-binding transcription factor activity, RNA polymerase II-specific; P:regulation of transcription by RNA polymerase II; F:zinc ion binding; C:membrane; C:host cell nucleus	F:DNA-binding transcription factor activity, RNA polymerase II-specific; P:regulation of transcription, DNA-templated; F:zinc ion binding
CRV2G00011029	-1.65063	2.56298e-124	4.24714e-122	DOWN	F:structural constituent of ribosome; C:ribosome; P:translational elongation	F:structural constituent of ribosome; C:ribosome; P:translational elongation
CRV2G00006617	-1.65111	5.62637e-17	4.4796e-16	DOWN	F:protein binding	F:protein binding
CRV2G00008381	-1.65177	8.94755e-20	8.41613e-19	DOWN	F:oxidoreductase activity; P:oxidation-reduction process	F:oxidoreductase activity; P:oxidation-reduction process
CRV2G00015297	-1.65264	1.7655e-12	1.04779e-11	DOWN	F:DNA-binding transcription factor activity, RNA polymerase II-specific; P:regulation of transcription by RNA polymerase II; F:zinc ion binding; F:oxidoreductase activity; C:host cell nucleus	F:DNA-binding transcription factor activity, RNA polymerase II-specific; P:regulation of transcription, DNA-templated; F:zinc ion binding
CRV2G00000214	-1.65708	0.00895353	0.0190689	DOWN	F:transferase activity	no GO terms
CRV2G00010293	-1.65738	1.62895e-20	1.59067e-19	DOWN	C:integral component of membrane; F:transmembrane transporter activity; P:transmembrane transport	C:membrane; F:transmembrane transporter activity; P:transmembrane transport
CRV2G00010339	-1.65742	4.04739e-07	1.51045e-06	DOWN	C:integral component of membrane; P:sterol metabolic process; F:cholestenol delta-isomerase activity	C:integral component of membrane; P:sterol metabolic process; F:cholestenol delta-isomerase activity
CRV2G00010059	-1.65788	1.78213e-18	1.55086e-17	DOWN	P:lipid metabolic process; F:phosphoric diester hydrolase activity	P:lipid metabolic process; F:phosphoric diester hydrolase activity
CRV2G00014968	-1.65856	6.134e-12	3.48913e-11	DOWN	F:metallocarboxypeptidase activity; P:proteolysis; F:zinc ion binding	F:metallocarboxypeptidase activity; P:proteolysis; F:zinc ion binding
CRV2G00002619	-1.66082	6.00176e-07	2.20092e-06	DOWN		no IPS match
CRV2G00019528	-1.66113	1.1031e-64	5.44779e-63	DOWN	C:integral component of membrane; F:transmembrane transporter activity; P:transmembrane transport	F:transmembrane transporter activity; P:transmembrane transport
CRV2G00010918	-1.66173	0.000269881	0.000731417	DOWN	F:molecular_function; C:cellular_component; P:biological_process	no GO terms
CRV2G00004477	-1.66188	3.74999e-25	4.7297e-24	DOWN	F:hydrolase activity	F:hydrolase activity
CRV2G00004895	-1.66195	1.5655e-06	5.49984e-06	DOWN		no GO terms
CRV2G00017006	-1.66201	1.31969e-10	6.75135e-10	DOWN	F:dioxygenase activity; P:oxidation-reduction process	F:oxidoreductase activity; P:oxidation-reduction process
CRV2G00002495	-1.6622	5.40079e-20	5.14778e-19	DOWN	F:DNA binding; C:nucleus; P:transcription, DNA-templated; F:zinc ion binding; F:oxidoreductase activity, acting on the aldehyde or oxo group of donors, NAD or NADP as acceptor; P:oxidation-reduction process	F:oxidoreductase activity; F:oxidoreductase activity, acting on the aldehyde or oxo group of donors, NAD or NADP as acceptor; P:oxidation-reduction process
CRV2G00002792	-1.66279	1.3626e-07	5.33555e-07	DOWN	C:integral component of membrane; F:transmembrane transporter activity; P:transmembrane transport	F:transmembrane transporter activity; P:transmembrane transport
CRV2G00006375	-1.66376	2.86848e-09	1.30402e-08	DOWN		no GO terms
CRV2G00013344	-1.66439	1.18759e-06	4.22836e-06	DOWN	F:nucleotide binding; C:membrane; F:L-lysine oxidase activity; P:oxidation-reduction process	F:oxidoreductase activity; P:oxidation-reduction process
CRV2G00002159	-1.66488	1.19584e-83	9.56253e-82	DOWN	F:translation initiation factor activity; P:translational initiation	F:RNA binding; F:translation initiation factor activity; P:translational initiation
CRV2G00019157	-1.66553	0.00721196	0.0156275	DOWN	F:oxidoreductase activity; P:oxidation-reduction process	F:oxidoreductase activity; P:oxidation-reduction process
CRV2G00005924	-1.66562	2.35501e-16	1.79301e-15	DOWN	C:integral component of membrane	no GO terms
CRV2G00014415	-1.66595	4.61237e-12	2.64162e-11	DOWN	C:integral component of membrane	no GO terms
CRV2G00002350	-1.6662	7.44774e-19	6.6024e-18	DOWN	F:FMN binding; F:oxidoreductase activity; P:oxidation-reduction process	F:catalytic activity; F:FMN binding; F:oxidoreductase activity; P:oxidation-reduction process
CRV2G00000595	-1.66644	3.0619e-93	2.92454e-91	DOWN	F:structural constituent of ribosome; C:ribosome; P:translation	F:structural constituent of ribosome; C:ribosome; P:translation
CRV2G00013608	-1.66645	2.34125e-10	1.17289e-09	DOWN	F:5-methyltetrahydropteroyltriglutamate-homocysteine S-methyltransferase activity; F:zinc ion binding; P:methionine biosynthetic process	F:5-methyltetrahydropteroyltriglutamate-homocysteine S-methyltransferase activity; F:zinc ion binding; P:methionine biosynthetic process
CRV2G00016537	-1.66799	0.000123705	0.000351355	DOWN	F:peroxidase activity; P:response to oxidative stress; F:heme binding; F:metal ion binding; P:oxidation-reduction process; P:cellular oxidant detoxification	F:peroxidase activity; P:response to oxidative stress; F:heme binding; P:oxidation-reduction process
CRV2G00011332	-1.66834	4.31491e-13	2.66251e-12	DOWN	C:integral component of membrane	no GO terms
CRV2G00008668	-1.6684	1.74658e-150	4.17783e-148	DOWN	F:molecular_function; C:cellular_component; P:biological_process	no IPS match
CRV2G00010069	-1.66857	0.000740002	0.00189112	DOWN		no IPS match
CRV2G00019574	-1.66863	0.000673826	0.00173117	DOWN	F:oxidoreductase activity; P:oxidation-reduction process	F:oxidoreductase activity
CRV2G00002645	-1.66894	1.66113e-10	8.42292e-10	DOWN	P:mitotic sister chromatid segregation; C:kinetochore	P:mitotic sister chromatid segregation; C:kinetochore
CRV2G00018307	-1.66958	8.62685e-76	5.66366e-74	DOWN	F:hydrolase activity, hydrolyzing O-glycosyl compounds; P:carbohydrate metabolic process	F:hydrolase activity, hydrolyzing O-glycosyl compounds; P:carbohydrate metabolic process
CRV2G00016626	-1.66999	0.00230788	0.00545827	DOWN	P:nitrogen compound metabolic process; F:transferase activity, transferring acyl groups	P:nitrogen compound metabolic process
CRV2G00015903	-1.67008	9.66639e-07	3.46724e-06	DOWN	C:integral component of membrane; F:transmembrane transporter activity; P:transmembrane transport	F:transmembrane transporter activity; P:transmembrane transport
CRV2G00011050	-1.67174	0.000800353	0.00203495	DOWN		no GO terms
CRV2G00012037	-1.67212	1.16272e-73	7.25262e-72	DOWN	C:integral component of membrane; F:transmembrane transporter activity; P:transmembrane transport	C:integral component of membrane; F:transmembrane transporter activity; P:transmembrane transport
CRV2G00000116	-1.67217	1.50049e-63	7.19085e-62	DOWN	F:RNA binding; F:endoribonuclease activity; P:RNA phosphodiester bond hydrolysis, endonucleolytic	F:RNA binding; F:endoribonuclease activity; F:ribonuclease activity
CRV2G00017005	-1.67242	2.13873e-16	1.63332e-15	DOWN	F:catalytic activity	no GO terms
CRV2G00019782	-1.67264	3.18695e-06	1.08485e-05	DOWN	F:DNA binding; P:transposition, DNA-mediated; P:DNA integration	F:DNA binding; P:transposition, DNA-mediated; P:DNA integration
CRV2G00018040	-1.67282	0.000150181	0.000421893	DOWN	F:DNA-binding transcription factor activity, RNA polymerase II-specific; P:regulation of transcription by RNA polymerase II; F:zinc ion binding; C:host cell nucleus	no GO terms
CRV2G00013804	-1.6731	6.72042e-05	0.000197464	DOWN	F:protein serine/threonine kinase activity; F:ATP binding; P:protein phosphorylation; P:transsulfuration; F:pyridoxal phosphate binding	F:protein kinase activity; F:ATP binding; P:protein phosphorylation
CRV2G00015679	-1.67344	0.0189027	0.0377095	DOWN	C:integral component of membrane; F:hydrolase activity; F:transmembrane transporter activity; P:transmembrane transport	F:hydrolase activity
CRV2G00007885	-1.67445	0.00614629	0.0135106	DOWN		no GO terms
CRV2G00000868	-1.67478	0.000530968	0.00138169	DOWN	F:protein binding	F:protein binding
CRV2G00017279	-1.67681	0.00165437	0.0040152	DOWN	F:homogentisate 1,2-dioxygenase activity; P:L-phenylalanine catabolic process; P:tyrosine metabolic process; P:oxidation-reduction process	F:homogentisate 1,2-dioxygenase activity; P:L-phenylalanine catabolic process; P:tyrosine metabolic process; P:oxidation-reduction process
CRV2G00013405	-1.67721	4.35013e-05	0.000130723	DOWN	F:DNA-binding transcription factor activity; P:regulation of transcription, DNA-templated	F:DNA-binding transcription factor activity; P:regulation of transcription, DNA-templated
CRV2G00015524	-1.67736	1.03142e-13	6.63835e-13	DOWN		no GO terms
CRV2G00012944	-1.67773	2.73963e-16	2.07494e-15	DOWN	F:DNA-binding transcription factor activity, RNA polymerase II-specific; F:DNA binding; C:nucleus; P:regulation of transcription by RNA polymerase II; F:zinc ion binding; C:host cell nucleus	F:DNA-binding transcription factor activity, RNA polymerase II-specific; F:DNA binding; P:transcription, DNA-templated; P:regulation of transcription, DNA-templated; F:zinc ion binding
CRV2G00015286	-1.67783	0.000111125	0.00031736	DOWN	C:integral component of membrane	no GO terms
CRV2G00006839	-1.67824	1.68149e-05	5.30015e-05	DOWN		no GO terms
CRV2G00003062	-1.6787	0.000279907	0.000757023	DOWN	F:oxidoreductase activity; F:metal ion binding; P:oxidation-reduction process	F:oxidoreductase activity; F:metal ion binding; P:oxidation-reduction process
CRV2G00005085	-1.67876	2.90145e-13	1.81228e-12	DOWN	C:cellular anatomical entity	no GO terms
CRV2G00019241	-1.67895	9.66118e-38	2.08276e-36	DOWN		no GO terms
CRV2G00005750	-1.6803	1.30686e-13	8.34474e-13	DOWN	C:integral component of membrane; F:transmembrane transporter activity; P:transmembrane transport	F:transmembrane transporter activity; P:transmembrane transport
CRV2G00016807	-1.6804	0.00231925	0.00548327	DOWN	C:integral component of membrane; F:transmembrane transporter activity; P:transmembrane transport	F:transmembrane transporter activity; P:transmembrane transport
CRV2G00015528	-1.68046	0.00268134	0.00627357	DOWN	F:oxidoreductase activity; P:oxidation-reduction process	F:oxidoreductase activity; P:oxidation-reduction process
CRV2G00018742	-1.6815	0.000605793	0.00156647	DOWN	F:peroxidase activity; F:iron ion binding; P:response to oxidative stress; F:oxidoreductase activity, acting on CH-OH group of donors; F:oxidoreductase activity, acting on paired donors, with incorporation or reduction of molecular oxygen; F:heme binding; P:oxidation-reduction process; F:FAD binding; P:cellular oxidant detoxification	F:oxidoreductase activity, acting on CH-OH group of donors; F:flavin adenine dinucleotide binding; P:oxidation-reduction process
CRV2G00018741	-1.68235	3.65468e-39	8.3638e-38	DOWN	F:carbon-sulfur lyase activity	F:carbon-sulfur lyase activity
CRV2G00014023	-1.68259	0.0115075	0.0239737	DOWN		no IPS match
CRV2G00015881	-1.68271	1.34025e-50	4.41529e-49	DOWN	C:integral component of membrane; F:transmembrane transporter activity; P:transmembrane transport	F:transmembrane transporter activity; P:transmembrane transport
CRV2G00010170	-1.683	0.0166575	0.033599	DOWN	F:chitin binding	no GO terms
CRV2G00016493	-1.6831	0.000508191	0.00132581	DOWN	F:metallocarboxypeptidase activity; P:proteolysis; F:zinc ion binding	F:metallocarboxypeptidase activity; P:proteolysis; F:zinc ion binding
CRV2G00005220	-1.68378	1.20996e-12	7.25762e-12	DOWN	F:endonuclease activity; F:exonuclease activity; P:nucleic acid phosphodiester bond hydrolysis	no GO terms
CRV2G00005213	-1.68517	6.43209e-23	7.19829e-22	DOWN	F:nucleotide binding; C:integral component of membrane	no GO terms
CRV2G00002357	-1.68519	2.17366e-10	1.09072e-09	DOWN	C:integral component of membrane; F:transmembrane transporter activity; P:transmembrane transport	F:transmembrane transporter activity; P:transmembrane transport
CRV2G00016935	-1.68559	0.000215074	0.000591862	DOWN	F:DNA-binding transcription factor activity, RNA polymerase II-specific; F:DNA binding; C:nucleus; P:regulation of transcription by RNA polymerase II; P:proteolysis; F:peptidase activity; F:zinc ion binding; C:host cell nucleus	F:DNA-binding transcription factor activity, RNA polymerase II-specific; F:DNA binding; P:transcription, DNA-templated; P:regulation of transcription, DNA-templated; F:zinc ion binding
CRV2G00015564	-1.68602	1.49971e-21	1.55265e-20	DOWN	F:pantothenate kinase activity; F:ATP binding; P:coenzyme A biosynthetic process	F:pantothenate kinase activity; F:ATP binding; P:coenzyme A biosynthetic process
CRV2G00018470	-1.68633	2.52779e-22	2.73327e-21	DOWN	F:oxidoreductase activity; P:oxidation-reduction process	F:oxidoreductase activity; P:oxidation-reduction process
CRV2G00009546	-1.68829	3.54372e-17	2.85281e-16	DOWN	F:dioxygenase activity; P:oxidation-reduction process	F:oxidoreductase activity; P:oxidation-reduction process
CRV2G00009824	-1.6905	1.22205e-30	2.00574e-29	DOWN	F:catalytic activity	F:catalytic activity
CRV2G00015630	-1.6911	0.000151429	0.000425268	DOWN	F:UDP-glycosyltransferase activity	F:UDP-glycosyltransferase activity
CRV2G00011079	-1.6927	1.23492e-25	1.59186e-24	DOWN		no GO terms
CRV2G00018506	-1.69292	5.80085e-30	9.20771e-29	DOWN	P:carbohydrate metabolic process; F:hydrolase activity, acting on carbon-nitrogen (but not peptide) bonds	F:catalytic activity; P:carbohydrate metabolic process; F:hydrolase activity, acting on carbon-nitrogen (but not peptide) bonds
CRV2G00008548	-1.69302	0.000275435	0.000745663	DOWN	F:catalytic activity; P:metabolic process	no GO terms
CRV2G00009234	-1.69335	0.000503477	0.00131476	DOWN	F:hydrolase activity; C:cellular anatomical entity	no GO terms
CRV2G00009036	-1.69468	1.15812e-78	8.29625e-77	DOWN		no GO terms
CRV2G00007299	-1.69551	7.36388e-24	8.68635e-23	DOWN	F:calcium ion binding	F:calcium ion binding
CRV2G00018161	-1.69566	8.08247e-15	5.56249e-14	DOWN	F:ATP binding; C:integral component of membrane; F:ATPase activity; F:ATPase-coupled transmembrane transporter activity; P:transmembrane transport	F:ATP binding; C:integral component of membrane; F:ATPase activity; F:ATPase-coupled transmembrane transporter activity; P:transmembrane transport
CRV2G00005469	-1.69567	1.3187e-41	3.3007e-40	DOWN	P:oxidation-reduction process	P:oxidation-reduction process
CRV2G00007788	-1.69609	2.03158e-30	3.30484e-29	DOWN	F:nucleic acid binding; F:RNA-DNA hybrid ribonuclease activity; P:RNA phosphodiester bond hydrolysis, endonucleolytic	no IPS match
CRV2G00016062	-1.6962	0.0119349	0.024774	DOWN	C:integral component of membrane; F:transmembrane transporter activity; P:transmembrane transport	C:integral component of membrane; F:transmembrane transporter activity; P:transmembrane transport
CRV2G00016992	-1.69739	9.54045e-06	3.08824e-05	DOWN	C:integral component of membrane	no GO terms
CRV2G00009762	-1.69853	1.21672e-14	8.28455e-14	DOWN	P:transcription, RNA-templated; F:RNA-directed 5'-3' RNA polymerase activity; F:protein serine/threonine kinase activity; P:protein phosphorylation; F:methyltransferase activity; P:methylation	no GO terms
CRV2G00017827	-1.69863	0.000677365	0.00173955	DOWN		no GO terms
CRV2G00013367	-1.70025	0.0227297	0.0445143	DOWN		no IPS match
CRV2G00007623	-1.70045	1.87e-29	2.91609e-28	DOWN	C:membrane; C:integral component of membrane	no GO terms
CRV2G00002437	-1.7006	3.97662e-52	1.36907e-50	DOWN	P:carbohydrate transport; C:integral component of membrane; F:transmembrane transporter activity; P:transmembrane transport	C:membrane; C:integral component of membrane; F:transmembrane transporter activity; P:transmembrane transport
CRV2G00018543	-1.701	4.35085e-22	4.64428e-21	DOWN	F:O-methyltransferase activity; P:methylation	F:methyltransferase activity; F:O-methyltransferase activity
CRV2G00013777	-1.70106	2.07694e-40	4.9941e-39	DOWN	C:membrane; C:integral component of membrane	no GO terms
CRV2G00015124	-1.70194	5.51582e-180	1.82806e-177	DOWN	C:membrane	no GO terms
CRV2G00009585	-1.70312	0.0217593	0.0427997	DOWN	F:iron ion binding; F:zinc ion binding; F:oxidoreductase activity, acting on paired donors, with incorporation or reduction of molecular oxygen; F:heme binding; P:oxidation-reduction process; F:FAD binding	F:catalytic activity; F:oxidoreductase activity; F:flavin adenine dinucleotide binding; P:oxidation-reduction process; F:FAD binding
CRV2G00004500	-1.70482	6.34995e-39	1.44002e-37	DOWN	F:zinc ion binding; C:integral component of membrane; F:oxidoreductase activity; P:oxidation-reduction process	F:zinc ion binding; F:oxidoreductase activity; P:oxidation-reduction process
CRV2G00005899	-1.70504	2.07244e-08	8.71694e-08	DOWN	F:DNA binding; C:nucleus; P:transcription, DNA-templated; F:zinc ion binding	no GO terms
CRV2G00007107	-1.70596	1.3451e-16	1.04287e-15	DOWN	C:membrane; C:integral component of membrane; F:transmembrane transporter activity; P:transmembrane transport	no GO terms
CRV2G00011153	-1.70617	7.65664e-12	4.31331e-11	DOWN	F:GTPase activity; P:G protein-coupled receptor signaling pathway; F:guanyl nucleotide binding; F:G-protein beta/gamma-subunit complex binding	F:GTPase activity; P:signal transduction; P:G protein-coupled receptor signaling pathway; F:guanyl nucleotide binding; F:G-protein beta/gamma-subunit complex binding
CRV2G00001026	-1.70631	1.5697e-47	4.77121e-46	DOWN	F:phosphoglycerate dehydrogenase activity; P:L-serine biosynthetic process; C:integral component of membrane; F:NAD binding; P:oxidation-reduction process	F:phosphoglycerate dehydrogenase activity; P:L-serine biosynthetic process; F:oxidoreductase activity, acting on the CH-OH group of donors, NAD or NADP as acceptor; F:NAD binding; P:oxidation-reduction process
CRV2G00014497	-1.7064	6.5503e-07	2.39005e-06	DOWN	C:membrane; C:integral component of membrane	no GO terms
CRV2G00019279	-1.70768	2.26543e-05	7.03358e-05	DOWN	F:peroxiredoxin activity; P:oxidation-reduction process; P:cellular oxidant detoxification	F:peroxiredoxin activity; P:oxidation-reduction process
CRV2G00009523	-1.70815	2.29709e-23	2.63724e-22	DOWN	F:acetyltransferase activity	F:acetyltransferase activity
CRV2G00015876	-1.70828	6.00237e-07	2.20092e-06	DOWN	F:protein binding; F:ADP binding	F:protein binding
CRV2G00003036	-1.70843	0.0173486	0.0348926	DOWN	F:transferase activity, transferring acyl groups other than amino-acyl groups	F:transferase activity, transferring acyl groups; F:transferase activity, transferring acyl groups other than amino-acyl groups
CRV2G00010610	-1.70902	1.93489e-27	2.73509e-26	DOWN	F:ATP binding; C:Arp2/3 protein complex; F:oxidoreductase activity; P:Arp2/3 complex-mediated actin nucleation; P:oxidation-reduction process	F:oxidoreductase activity; P:oxidation-reduction process
CRV2G00006105	-1.70937	4.39113e-78	3.10517e-76	DOWN	F:structural constituent of ribosome; P:translation; C:cytosolic small ribosomal subunit	F:structural constituent of ribosome; C:ribosome; P:translation
CRV2G00013869	-1.70954	0.0162546	0.0328628	DOWN		no GO terms
CRV2G00012999	-1.70966	3.6676e-27	5.11864e-26	DOWN	F:catalytic activity; F:protein binding; P:nucleoside metabolic process	F:catalytic activity; F:protein binding; P:nucleoside metabolic process
CRV2G00006319	-1.71192	1.38732e-80	1.03421e-78	DOWN	C:endoplasmic reticulum; C:Golgi apparatus; P:endoplasmic reticulum to Golgi vesicle-mediated transport; C:integral component of membrane; C:COPII-coated ER to Golgi transport vesicle	no GO terms
CRV2G00009461	-1.71231	0.000111759	0.000319107	DOWN	F:DNA binding; C:nucleus; P:transcription, DNA-templated; F:zinc ion binding; F:hydrolase activity; F:isomerase activity	F:catalytic activity
CRV2G00019236	-1.7125	0.00648412	0.0141852	DOWN		no GO terms
CRV2G00003233	-1.71349	2.19015e-05	6.80985e-05	DOWN	P:carbohydrate transport; C:integral component of membrane; F:transmembrane transporter activity; P:transmembrane transport	C:integral component of membrane; F:transmembrane transporter activity; P:transmembrane transport
CRV2G00011257	-1.71352	7.73175e-27	1.05866e-25	DOWN		no GO terms
CRV2G00001932	-1.71363	2.28344e-06	7.89504e-06	DOWN	F:peroxidase activity; P:cellular oxidant detoxification	no GO terms
CRV2G00018505	-1.71457	6.17607e-35	1.1939e-33	DOWN	F:oxidoreductase activity; P:oxidation-reduction process	F:oxidoreductase activity; P:oxidation-reduction process
CRV2G00009569	-1.71483	2.52321e-06	8.68474e-06	DOWN		no IPS match
CRV2G00009013	-1.71633	2.76731e-08	1.15146e-07	DOWN	C:integral component of membrane; F:oxidoreductase activity; F:transmembrane transporter activity; P:transmembrane transport; P:oxidation-reduction process	F:oxidoreductase activity
CRV2G00007078	-1.71653	2.84274e-09	1.29317e-08	DOWN	F:oxidoreductase activity; P:oxidation-reduction process	F:oxidoreductase activity; P:oxidation-reduction process
CRV2G00016284	-1.71666	1.22147e-09	5.72403e-09	DOWN	F:inorganic phosphate transmembrane transporter activity; P:phosphate ion transport; C:integral component of membrane; P:transmembrane transport	F:inorganic phosphate transmembrane transporter activity; P:phosphate ion transport; C:membrane
CRV2G00007629	-1.71672	2.50081e-29	3.88656e-28	DOWN	F:transaminase activity; F:pyridoxal phosphate binding	F:catalytic activity; F:transaminase activity; F:pyridoxal phosphate binding
CRV2G00019111	-1.71692	0.00289398	0.00673215	DOWN	P:proteolysis; F:cysteine-type peptidase activity	P:proteolysis; F:cysteine-type peptidase activity
CRV2G00014722	-1.71725	2.59672e-40	6.23304e-39	DOWN	C:integral component of membrane; F:lyase activity; F:transmembrane transporter activity; P:transmembrane transport	F:catalytic activity; F:lyase activity
CRV2G00008298	-1.71735	7.43321e-08	2.97979e-07	DOWN	P:DNA repair; C:membrane; C:integral component of membrane; F:DNA N-glycosylase activity	no GO terms
CRV2G00012005	-1.71782	1.32486e-20	1.30158e-19	DOWN	P:oxidation-reduction process	P:oxidation-reduction process
CRV2G00005709	-1.71838	0.00234198	0.00553369	DOWN	F:beta-glucosidase activity; P:cellulose catabolic process; F:scopolin beta-glucosidase activity	no GO terms
CRV2G00016132	-1.71846	9.69464e-21	9.58126e-20	DOWN	F:ion channel activity; C:integral component of membrane; P:ion transmembrane transport	F:ion channel activity; P:ion transport; C:membrane; P:transmembrane transport
CRV2G00019862	-1.71868	2.07043e-07	7.95883e-07	DOWN	F:DNA-binding transcription factor activity, RNA polymerase II-specific; F:DNA binding; C:nucleus; P:regulation of transcription by RNA polymerase II; F:zinc ion binding; F:succinate-semialdehyde dehydrogenase [NAD(P)+] activity; P:gamma-aminobutyric acid catabolic process; F:hydrolase activity; C:host cell nucleus; P:oxidation-reduction process	no GO terms
CRV2G00012191	-1.71883	7.18691e-18	6.05134e-17	DOWN	F:metalloendopeptidase activity; C:extracellular space; P:proteolysis; F:zinc ion binding	F:metalloendopeptidase activity; C:extracellular space; F:zinc ion binding
CRV2G00000923	-1.71909	3.87416e-08	1.59013e-07	DOWN	F:catalytic activity; P:carbohydrate metabolic process	P:carbohydrate metabolic process
CRV2G00001062	-1.7203	0.000329757	0.000883937	DOWN	F:N-acetyltransferase activity	F:N-acetyltransferase activity
CRV2G00003529	-1.72053	0.0119347	0.024774	DOWN	F:isomerase activity	no GO terms
CRV2G00017882	-1.72352	1.13053e-16	8.81231e-16	DOWN	C:integral component of membrane	no GO terms
CRV2G00015812	-1.7243	1.13176e-22	1.2508e-21	DOWN	C:membrane; F:hydrolase activity	F:hydrolase activity
CRV2G00001854	-1.72434	5.01235e-11	2.64695e-10	DOWN	C:cytosol; P:Mo-molybdopterin cofactor biosynthetic process; C:molybdopterin synthase complex; F:molybdopterin synthase activity	C:cytosol; P:Mo-molybdopterin cofactor biosynthetic process; C:molybdopterin synthase complex; F:molybdopterin synthase activity
CRV2G00002853	-1.72556	9.01338e-59	3.83808e-57	DOWN	F:thiol oxidase activity; P:oxidation-reduction process	F:thiol oxidase activity; P:oxidation-reduction process
CRV2G00006326	-1.72653	5.43781e-17	4.33575e-16	DOWN	P:oxidation-reduction process	P:oxidation-reduction process
CRV2G00017723	-1.72673	8.16698e-19	7.23301e-18	DOWN		no GO terms
CRV2G00013084	-1.72692	0.0127136	0.0262418	DOWN		no GO terms
CRV2G00014418	-1.72703	1.46979e-05	4.66062e-05	DOWN		no GO terms
CRV2G00000001	-1.72709	1.831e-09	8.45229e-09	DOWN	C:membrane; P:metal ion transport; F:metal ion transmembrane transporter activity; P:transmembrane transport	C:membrane; P:metal ion transport; F:metal ion transmembrane transporter activity; P:transmembrane transport
CRV2G00014672	-1.72943	1.04758e-19	9.80166e-19	DOWN		no GO terms
CRV2G00008009	-1.72964	3.11587e-58	1.29866e-56	DOWN		no GO terms
CRV2G00017966	-1.73107	3.18215e-07	1.20025e-06	DOWN	P:carbohydrate metabolic process	P:carbohydrate metabolic process
CRV2G00011468	-1.73113	8.03498e-18	6.74478e-17	DOWN	F:ATP binding; C:integral component of membrane; F:ATPase activity; F:ATPase-coupled transmembrane transporter activity; P:transmembrane transport	F:ATP binding; C:integral component of membrane; F:ATPase activity; F:ATPase-coupled transmembrane transporter activity; P:transmembrane transport
CRV2G00005910	-1.73155	0.00571026	0.0126333	DOWN		no GO terms
CRV2G00005926	-1.732	3.83921e-25	4.83557e-24	DOWN		no GO terms
CRV2G00000004	-1.73208	2.81243e-17	2.28146e-16	DOWN	C:integral component of membrane; F:transmembrane transporter activity; P:transmembrane transport	F:transmembrane transporter activity; P:transmembrane transport
CRV2G00022078	-1.73218	2.28978e-14	1.52845e-13	DOWN		no GO terms
CRV2G00011281	-1.73229	6.85604e-40	1.60781e-38	DOWN	F:deaminase activity	no GO terms
CRV2G00007110	-1.73251	9.18767e-05	0.000265004	DOWN	F:DNA-binding transcription factor activity, RNA polymerase II-specific; F:DNA binding; C:nucleus; P:carbohydrate metabolic process; P:regulation of transcription by RNA polymerase II; F:zinc ion binding; F:hydrolase activity, acting on carbon-nitrogen (but not peptide) bonds; F:isomerase activity; C:host cell nucleus	F:catalytic activity
CRV2G00011270	-1.73264	5.99165e-09	2.64429e-08	DOWN	F:O-methyltransferase activity; P:methylation	F:O-methyltransferase activity
CRV2G00015495	-1.73292	5.51427e-23	6.19382e-22	DOWN	C:integral component of membrane	no GO terms
CRV2G00002089	-1.73465	7.60955e-13	4.61879e-12	DOWN	C:membrane; C:integral component of membrane	no GO terms
CRV2G00004747	-1.73745	0.0237494	0.0463036	DOWN	F:DNA-binding transcription factor activity, RNA polymerase II-specific; F:DNA binding; F:hydrolase activity, hydrolyzing O-glycosyl compounds; C:nucleus; P:carbohydrate metabolic process; P:regulation of transcription by RNA polymerase II; F:zinc ion binding; C:host cell nucleus	F:hydrolase activity, hydrolyzing O-glycosyl compounds; P:carbohydrate metabolic process
CRV2G00000700	-1.73764	2.50286e-14	1.66623e-13	DOWN	F:hydrolase activity	no GO terms
CRV2G00010310	-1.73999	4.17012e-32	7.2191e-31	DOWN	C:membrane; C:integral component of membrane	no GO terms
CRV2G00005734	-1.74039	6.17696e-15	4.28431e-14	DOWN		no GO terms
CRV2G00012772	-1.74123	8.51204e-17	6.68616e-16	DOWN		no IPS match
CRV2G00004921	-1.74135	3.79176e-41	9.3546e-40	DOWN	F:catalytic activity	F:catalytic activity
CRV2G00011572	-1.74191	2.63235e-08	1.09746e-07	DOWN	F:secondary active sulfate transmembrane transporter activity; C:integral component of membrane; P:sulfate transmembrane transport	F:secondary active sulfate transmembrane transporter activity; P:sulfate transport; F:sulfate transmembrane transporter activity; C:membrane; C:integral component of membrane; P:transmembrane transport
CRV2G00003210	-1.74258	0.000361398	0.000964054	DOWN		no GO terms
CRV2G00001248	-1.74289	7.99875e-38	1.72979e-36	DOWN	P:polysaccharide catabolic process; C:extracellular region; F:chitosanase activity	F:chitosanase activity
CRV2G00013606	-1.74356	0.000512184	0.00133547	DOWN	F:endo-1,4-beta-xylanase activity; P:xylan catabolic process	F:hydrolase activity, hydrolyzing O-glycosyl compounds; P:carbohydrate metabolic process
CRV2G00016980	-1.74371	6.37185e-08	2.56703e-07	DOWN	C:membrane	no GO terms
CRV2G00002171	-1.74428	6.81592e-28	9.82665e-27	DOWN	F:oxidoreductase activity; P:oxidation-reduction process; F:FAD binding	F:catalytic activity; F:oxidoreductase activity; F:flavin adenine dinucleotide binding; P:oxidation-reduction process; F:FAD binding
CRV2G00010112	-1.74587	4.35342e-19	3.9097e-18	DOWN		no IPS match
CRV2G00005013	-1.74594	5.32868e-10	2.5793e-09	DOWN	F:oxidoreductase activity; P:oxidation-reduction process	F:oxidoreductase activity; P:oxidation-reduction process
CRV2G00015670	-1.74667	3.32824e-67	1.7472e-65	DOWN		no GO terms
CRV2G00008065	-1.74669	1.09178e-30	1.79621e-29	DOWN		no IPS match
CRV2G00010286	-1.74722	0.0151499	0.0308105	DOWN	C:integral component of membrane; F:transmembrane transporter activity; P:transmembrane transport	C:membrane; C:integral component of membrane; F:transmembrane transporter activity; P:transmembrane transport
CRV2G00013674	-1.74743	1.47903e-08	6.30776e-08	DOWN	C:integral component of membrane; F:FAD binding	F:FAD binding
CRV2G00012496	-1.74849	0.00615243	0.013523	DOWN	P:amino acid transport; C:integral component of membrane; F:transmembrane transporter activity; P:transmembrane transport	C:membrane; F:transmembrane transporter activity; P:transmembrane transport
CRV2G00001156	-1.74858	9.51559e-17	7.45103e-16	DOWN	C:integral component of membrane; F:transmembrane transporter activity; P:transmembrane transport	no GO terms
CRV2G00002485	-1.75019	1.11249e-26	1.509e-25	DOWN	C:integral component of membrane; F:transmembrane transporter activity; P:transmembrane transport	C:integral component of membrane; F:transmembrane transporter activity; P:transmembrane transport
CRV2G00004759	-1.75081	6.3028e-10	3.03532e-09	DOWN	F:DNA-binding transcription factor activity, RNA polymerase II-specific; F:DNA binding; C:nucleus; P:regulation of transcription by RNA polymerase II; F:zinc ion binding; C:host cell nucleus	F:DNA binding; P:transcription, DNA-templated; F:zinc ion binding
CRV2G00006320	-1.75127	1.83948e-120	2.78024e-118	DOWN	C:membrane; C:integral component of membrane	no GO terms
CRV2G00003742	-1.75212	7.12443e-05	0.000208599	DOWN	F:oxidoreductase activity; P:oxidation-reduction process	F:oxidoreductase activity; P:oxidation-reduction process
CRV2G00010350	-1.75216	1.78726e-12	1.06025e-11	DOWN	F:magnesium ion binding; F:oxidoreductase activity, acting on the aldehyde or oxo group of donors, NAD or NADP as acceptor; F:thiamine pyrophosphate binding; P:oxidation-reduction process	F:magnesium ion binding; F:catalytic activity; F:thiamine pyrophosphate binding
CRV2G00004996	-1.7527	5.14564e-23	5.79633e-22	DOWN	C:integral component of membrane; F:transmembrane transporter activity; P:transmembrane transport	F:transmembrane transporter activity; P:transmembrane transport
CRV2G00016165	-1.75349	0.00597449	0.0131645	DOWN		no GO terms
CRV2G00006100	-1.75358	1.1782e-05	3.77253e-05	DOWN	F:monooxygenase activity; P:oxidation-reduction process	no GO terms
CRV2G00006589	-1.75369	0.0192261	0.0382825	DOWN	F:metal ion binding	F:metal ion binding
CRV2G00000154	-1.75429	0.0236902	0.0461949	DOWN	F:catalytic activity; F:sedoheptulose-7-phosphate:D-glyceraldehyde-3-phosphate glyceronetransferase activity; P:carbohydrate metabolic process; P:pentose-phosphate shunt; F:transferase activity	no GO terms
CRV2G00000930	-1.75474	3.67739e-45	1.04072e-43	DOWN	C:integral component of membrane; F:N-acylsphingosine amidohydrolase activity; P:ceramide catabolic process; F:ceramidase activity	F:N-acylsphingosine amidohydrolase activity; P:ceramide catabolic process
CRV2G00017960	-1.75685	5.0653e-06	1.68892e-05	DOWN		no GO terms
CRV2G00011010	-1.75718	1.12855e-09	5.31122e-09	DOWN	F:DNA-binding transcription factor activity, RNA polymerase II-specific; P:regulation of transcription by RNA polymerase II; F:zinc ion binding; C:host cell nucleus	no GO terms
CRV2G00018273	-1.75841	1.89772e-08	8.01266e-08	DOWN	C:membrane; C:integral component of membrane; F:transmembrane transporter activity; P:transmembrane transport	no GO terms
CRV2G00005720	-1.75851	8.84436e-58	3.61502e-56	DOWN	C:nucleus	C:nucleus
CRV2G00002927	-1.75937	4.11358e-19	3.70219e-18	DOWN	F:beta-N-acetylhexosaminidase activity; P:carbohydrate metabolic process; P:nucleoside metabolic process; F:oxidoreductase activity; F:oxygen binding; F:heme binding; P:oxidation-reduction process	F:hydrolase activity, hydrolyzing O-glycosyl compounds; F:beta-N-acetylhexosaminidase activity; P:carbohydrate metabolic process
CRV2G00001274	-1.76027	8.29408e-05	0.000240922	DOWN		no IPS match
CRV2G00007422	-1.76186	8.34014e-47	2.4856e-45	DOWN	F:hydrolase activity	no GO terms
CRV2G00007149	-1.76429	0.00135551	0.0033328	DOWN	C:extracellular region; C:membrane; F:cutinase activity	F:hydrolase activity
CRV2G00013664	-1.76469	6.33585e-35	1.22392e-33	DOWN	F:manganese ion transmembrane transporter activity; C:cytoplasm; C:integral component of membrane; P:cellular manganese ion homeostasis; C:intracellular membrane-bounded organelle; P:manganese ion transmembrane transport	F:manganese ion transmembrane transporter activity; P:cellular manganese ion homeostasis
CRV2G00003031	-1.7647	5.10763e-35	9.89441e-34	DOWN	C:integral component of membrane	no GO terms
CRV2G00010077	-1.76597	0.000159781	0.000447627	DOWN	C:integral component of membrane	no GO terms
CRV2G00005733	-1.7663	9.95923e-44	2.69644e-42	DOWN	F:protein binding	F:protein binding
CRV2G00007700	-1.7684	1.51008e-104	1.72362e-102	DOWN		no GO terms
CRV2G00015600	-1.7701	0.0145571	0.0297103	DOWN		no GO terms
CRV2G00007669	-1.77038	1.79152e-17	1.47064e-16	DOWN	P:oxidation-reduction process	no GO terms
CRV2G00008664	-1.7707	0.000365841	0.000975056	DOWN		no GO terms
CRV2G00002378	-1.77077	1.12926e-05	3.623e-05	DOWN	P:carbohydrate metabolic process; F:hydrolase activity	P:carbohydrate metabolic process
CRV2G00015972	-1.77082	7.79758e-08	3.11812e-07	DOWN	C:integral component of membrane; F:transmembrane transporter activity; P:transmembrane transport	F:transmembrane transporter activity; P:transmembrane transport
CRV2G00009987	-1.77084	4.04567e-06	1.36466e-05	DOWN		no IPS match
CRV2G00005927	-1.77121	0.000491919	0.00128751	DOWN	C:membrane; C:integral component of membrane	no GO terms
CRV2G00006321	-1.77152	7.80568e-33	1.39157e-31	DOWN	F:ATP binding; P:peroxisome organization; P:pathogenesis; P:protein ubiquitination; F:ubiquitin conjugating enzyme activity	no GO terms
CRV2G00002620	-1.77197	1.51847e-96	1.57623e-94	DOWN	P:cell morphogenesis; P:post-chaperonin tubulin folding pathway; F:tubulin binding	P:cell morphogenesis; P:post-chaperonin tubulin folding pathway; F:tubulin binding
CRV2G00004267	-1.77262	2.76939e-69	1.52666e-67	DOWN		no GO terms
CRV2G00010410	-1.77373	1.19806e-131	2.16818e-129	DOWN	F:monooxygenase activity; F:iron ion binding; C:integral component of membrane; F:oxidoreductase activity, acting on paired donors, with incorporation or reduction of molecular oxygen; F:heme binding; P:oxidation-reduction process	F:iron ion binding; F:oxidoreductase activity, acting on paired donors, with incorporation or reduction of molecular oxygen; F:heme binding; P:oxidation-reduction process
CRV2G00012229	-1.7752	1.90954e-30	3.11182e-29	DOWN	P:regulation of transcription, DNA-templated; P:regulation of transcription by RNA polymerase II; C:membrane; C:integral component of membrane; F:hydrolase activity; P:regulation of DNA-templated transcription, elongation	no GO terms
CRV2G00016835	-1.77524	6.69887e-08	2.69523e-07	DOWN	F:protein binding	F:protein binding
CRV2G00016434	-1.77575	1.12725e-70	6.50069e-69	DOWN	F:copper ion transmembrane transporter activity; P:cellular copper ion homeostasis; C:integral component of membrane; P:copper ion transmembrane transport	F:copper ion transmembrane transporter activity; C:integral component of membrane; P:copper ion transmembrane transport
CRV2G00007535	-1.77613	2.24732e-77	1.53018e-75	DOWN	P:mRNA splicing, via spliceosome; P:nuclear-transcribed mRNA catabolic process; F:RNA binding; C:spliceosomal complex	P:mRNA splicing, via spliceosome; P:nuclear-transcribed mRNA catabolic process; P:RNA processing
CRV2G00018534	-1.77696	0.0181749	0.0363895	DOWN	P:biosynthetic process; F:transferase activity; F:hydrolase activity; F:pyridoxal phosphate binding	F:catalytic activity; P:biosynthetic process; F:pyridoxal phosphate binding
CRV2G00009162	-1.77728	1.39937e-20	1.37233e-19	DOWN	F:N-acetyltransferase activity	F:N-acetyltransferase activity
CRV2G00016465	-1.77756	3.76009e-25	4.73809e-24	DOWN	C:integral component of membrane; P:transmembrane transport	C:membrane; P:transmembrane transport
CRV2G00016924	-1.77766	2.84604e-06	9.74227e-06	DOWN	F:DNA-binding transcription factor activity, RNA polymerase II-specific; P:regulation of transcription by RNA polymerase II; F:zinc ion binding; C:host cell nucleus	no GO terms
CRV2G00011962	-1.77766	0.0144762	0.0295649	DOWN	C:membrane; C:integral component of membrane	no GO terms
CRV2G00016458	-1.77823	2.36704e-34	4.48125e-33	DOWN	C:integral component of membrane	no GO terms
CRV2G00005192	-1.77833	2.69541e-115	3.74472e-113	DOWN	C:integral component of membrane	no GO terms
CRV2G00016837	-1.77882	0.00725423	0.015709	DOWN	F:alpha-L-fucosidase activity; P:carbohydrate metabolic process	F:alpha-L-fucosidase activity; P:carbohydrate metabolic process
CRV2G00005281	-1.78141	0.0010871	0.00270944	DOWN	C:membrane; C:integral component of membrane	no GO terms
CRV2G00004973	-1.78151	4.33863e-10	2.11796e-09	DOWN	C:membrane; F:oxidoreductase activity; P:primary metabolic process; F:metal ion binding; P:oxidation-reduction process; P:organic substance metabolic process	F:oxidoreductase activity; P:oxidation-reduction process
CRV2G00002060	-1.78225	1.05949e-52	3.69853e-51	DOWN		no GO terms
CRV2G00015913	-1.78355	1.91302e-13	1.20917e-12	DOWN	C:membrane; C:integral component of membrane	no GO terms
CRV2G00013207	-1.78366	2.19757e-07	8.43107e-07	DOWN	F:DNA binding; F:ATP binding; C:nucleus; P:transcription, DNA-templated; F:zinc ion binding; C:integral component of membrane; F:ATPase activity; F:peroxiredoxin activity; P:oxidation-reduction process; P:cellular oxidant detoxification	F:peroxiredoxin activity; P:oxidation-reduction process
CRV2G00014461	-1.7839	4.09708e-10	2.00503e-09	DOWN	F:GTPase activity; P:signal transduction; P:G protein-coupled receptor signaling pathway; F:guanyl nucleotide binding; F:G-protein beta/gamma-subunit complex binding	no IPS match
CRV2G00004542	-1.78464	0.00200416	0.00478647	DOWN		no GO terms
CRV2G00000009	-1.78557	1.44932e-24	1.77586e-23	DOWN		no GO terms
CRV2G00016394	-1.78671	3.33312e-69	1.83375e-67	DOWN	F:DNA binding; C:nucleus; P:transcription, DNA-templated; F:zinc ion binding; C:integral component of membrane	no GO terms
CRV2G00013488	-1.78705	0.000460335	0.00121025	DOWN	F:protein binding	F:protein binding
CRV2G00014007	-1.78809	0.00075338	0.0019228	DOWN		no IPS match
CRV2G00004947	-1.78896	3.29577e-29	5.09612e-28	DOWN	F:oxidoreductase activity; P:oxidation-reduction process	F:oxidoreductase activity; P:oxidation-reduction process
CRV2G00001674	-1.78928	2.95869e-13	1.8472e-12	DOWN	F:DNA-binding transcription factor activity, RNA polymerase II-specific; F:serine-type carboxypeptidase activity; F:ATP binding; P:regulation of transcription by RNA polymerase II; P:proteolysis; F:zinc ion binding; F:ATPase activity; C:host cell nucleus	F:serine-type carboxypeptidase activity; P:proteolysis
CRV2G00009564	-1.7899	2.85958e-21	2.91123e-20	DOWN	F:oxidoreductase activity; P:oxidation-reduction process	F:oxidoreductase activity; P:oxidation-reduction process
CRV2G00008128	-1.79126	6.25341e-70	3.51776e-68	DOWN	C:integral component of membrane; F:transmembrane transporter activity; P:transmembrane transport	F:transmembrane transporter activity; P:transmembrane transport
CRV2G00005005	-1.79131	0.000487419	0.00127658	DOWN	F:molecular_function; C:cellular_component; P:biological_process; F:betaine-aldehyde dehydrogenase activity; F:oxidoreductase activity; P:oxidation-reduction process	no GO terms
CRV2G00003993	-1.79174	1.9541e-08	8.23932e-08	DOWN	C:integral component of membrane; F:transferase activity, transferring glycosyl groups	C:integral component of membrane; F:transferase activity, transferring glycosyl groups
CRV2G00001178	-1.79218	2.86958e-36	5.8385e-35	DOWN		no GO terms
CRV2G00000803	-1.79266	0.000835517	0.00211887	DOWN		no IPS match
CRV2G00008689	-1.79275	1.67288e-05	5.27483e-05	DOWN		no GO terms
CRV2G00012038	-1.79292	3.82185e-27	5.3285e-26	DOWN	C:integral component of membrane; F:transmembrane transporter activity; P:transmembrane transport	no GO terms
CRV2G00001896	-1.79346	1.15717e-14	7.8908e-14	DOWN		no GO terms
CRV2G00001307	-1.79358	8.30478e-76	5.46526e-74	DOWN	F:monooxygenase activity	no GO terms
CRV2G00005389	-1.79358	0.000458705	0.00120666	DOWN	C:integral component of membrane; F:transmembrane transporter activity; P:transmembrane transport	F:transmembrane transporter activity; P:transmembrane transport
CRV2G00003520	-1.79422	2.45447e-07	9.35922e-07	DOWN	C:integral component of membrane; F:transmembrane transporter activity; P:transmembrane transport	C:integral component of membrane; F:transmembrane transporter activity; P:transmembrane transport
CRV2G00008370	-1.7944	1.11684e-05	3.58525e-05	DOWN		no GO terms
CRV2G00018365	-1.79497	5.11136e-06	1.70304e-05	DOWN	F:DNA-binding transcription factor activity, RNA polymerase II-specific; P:regulation of transcription by RNA polymerase II; F:zinc ion binding; F:oxidoreductase activity; C:host cell nucleus; P:oxidation-reduction process	F:oxidoreductase activity; P:oxidation-reduction process
CRV2G00004922	-1.79534	5.82968e-182	1.97979e-179	DOWN		no GO terms
CRV2G00009157	-1.79616	3.69042e-23	4.18106e-22	DOWN	C:integral component of membrane; F:transmembrane transporter activity; P:transmembrane transport	C:membrane; C:integral component of membrane; F:transmembrane transporter activity; P:transmembrane transport
CRV2G00017701	-1.79624	1.88862e-15	1.35046e-14	DOWN	C:membrane	no GO terms
CRV2G00008354	-1.79633	0.0117057	0.0243424	DOWN	F:hydrolase activity, acting on carbon-nitrogen (but not peptide) bonds, in linear amidines; F:metal ion binding	F:hydrolase activity, acting on carbon-nitrogen (but not peptide) bonds, in linear amidines; F:metal ion binding
CRV2G00016426	-1.80076	0.00283474	0.00660272	DOWN	F:oxidoreductase activity; P:oxidation-reduction process	P:oxidation-reduction process
CRV2G00000156	-1.80083	2.10069e-06	7.28973e-06	DOWN	F:nucleotide binding; C:integral component of membrane; F:anion binding	no GO terms
CRV2G00000950	-1.80231	4.49988e-124	7.36801e-122	DOWN	C:incipient cellular bud site; C:cellular bud tip; C:F-actin capping protein complex; C:actin cortical patch; F:actin filament binding; P:barbed-end actin filament capping	C:F-actin capping protein complex; P:barbed-end actin filament capping
CRV2G00000625	-1.8046	1.38651e-129	2.42931e-127	DOWN	C:integral component of membrane	C:membrane
CRV2G00017818	-1.80473	1.69504e-33	3.10641e-32	DOWN	F:nitronate monooxygenase activity; F:dioxygenase activity; P:oxidation-reduction process	F:catalytic activity; F:nitronate monooxygenase activity; P:oxidation-reduction process
CRV2G00010649	-1.80484	1.90138e-08	8.0269e-08	DOWN	F:hydrolase activity, hydrolyzing O-glycosyl compounds; P:carbohydrate metabolic process	F:hydrolase activity, hydrolyzing O-glycosyl compounds; P:carbohydrate metabolic process
CRV2G00009392	-1.80646	1.85807e-150	4.40619e-148	DOWN	P:oligopeptide transport; C:integral component of membrane; F:transmembrane transporter activity; P:transmembrane transport	P:oligopeptide transport; C:membrane; F:transmembrane transporter activity; P:transmembrane transport
CRV2G00015315	-1.80684	1.43683e-19	1.33393e-18	DOWN	C:integral component of membrane	no GO terms
CRV2G00012161	-1.80707	2.51122e-52	8.71104e-51	DOWN	C:integral component of membrane; P:transmembrane transport	P:transmembrane transport
CRV2G00009753	-1.80762	0.00379724	0.0086469	DOWN	C:integral component of membrane	no GO terms
CRV2G00003749	-1.80791	1.14127e-05	3.65813e-05	DOWN	F:D-xylulose reductase activity	no GO terms
CRV2G00013445	-1.80792	7.25804e-10	3.47406e-09	DOWN	P:nucleic acid metabolic process	no GO terms
CRV2G00005137	-1.80885	0.000406426	0.00107624	DOWN	C:integral component of membrane; F:transmembrane transporter activity; P:transmembrane transport	no GO terms
CRV2G00008108	-1.81168	4.59905e-06	1.54112e-05	DOWN	C:membrane; C:integral component of membrane	no GO terms
CRV2G00003772	-1.81453	1.56378e-16	1.20562e-15	DOWN	F:monooxygenase activity; C:integral component of membrane; P:oxidation-reduction process; F:FAD binding	F:FAD binding
CRV2G00003429	-1.81605	0.00398108	0.00903413	DOWN	F:protein kinase activity; F:ATP binding; P:protein phosphorylation	no GO terms
CRV2G00012861	-1.81655	0.00601497	0.0132453	DOWN	C:membrane; C:integral component of membrane	no GO terms
CRV2G00015050	-1.8166	2.89005e-37	6.12004e-36	DOWN	F:hydrolase activity	F:hydrolase activity
CRV2G00004751	-1.81711	2.74605e-55	1.04335e-53	DOWN	C:cellular anatomical entity	no GO terms
CRV2G00004236	-1.81749	5.439e-55	2.04393e-53	DOWN	C:membrane; C:integral component of membrane	no GO terms
CRV2G00009444	-1.81756	6.81538e-05	0.000200147	DOWN		no GO terms
CRV2G00004134	-1.81818	1.44524e-41	3.61088e-40	DOWN	F:oxidoreductase activity; P:oxidation-reduction process	F:oxidoreductase activity; P:oxidation-reduction process
CRV2G00019239	-1.81934	6.13438e-30	9.72591e-29	DOWN	F:oxidoreductase activity; P:oxidation-reduction process	F:oxidoreductase activity; P:oxidation-reduction process
CRV2G00018244	-1.81955	0.00143004	0.00350228	DOWN	C:integral component of membrane	no GO terms
CRV2G00008452	-1.82047	2.69323e-14	1.7908e-13	DOWN	F:monooxygenase activity; F:iron ion binding; C:integral component of membrane; F:oxidoreductase activity, acting on paired donors, with incorporation or reduction of molecular oxygen; F:heme binding; P:oxidation-reduction process	F:iron ion binding; F:oxidoreductase activity, acting on paired donors, with incorporation or reduction of molecular oxygen; F:heme binding; P:oxidation-reduction process
CRV2G00001688	-1.8214	2.4156e-73	1.48987e-71	DOWN	P:amino acid transport; C:integral component of membrane; P:transmembrane transport	P:amino acid transport; C:membrane; C:integral component of membrane; P:transmembrane transport
CRV2G00005227	-1.8228	1.13985e-64	5.61915e-63	DOWN		no GO terms
CRV2G00009171	-1.82319	9.30424e-18	7.78647e-17	DOWN		no GO terms
CRV2G00008918	-1.82334	3.77849e-17	3.04004e-16	DOWN		no GO terms
CRV2G00014736	-1.82578	8.37879e-07	3.0279e-06	DOWN	F:protein binding	F:protein binding
CRV2G00008753	-1.82776	1.36815e-60	6.08983e-59	DOWN	F:methylmalonate-semialdehyde dehydrogenase (acylating) activity; P:oxidation-reduction process	F:methylmalonate-semialdehyde dehydrogenase (acylating) activity; F:oxidoreductase activity; F:oxidoreductase activity, acting on the aldehyde or oxo group of donors, NAD or NADP as acceptor; P:oxidation-reduction process
CRV2G00019242	-1.82919	7.02873e-20	6.66022e-19	DOWN	F:beta-galactosidase activity; P:carbohydrate metabolic process; C:beta-galactosidase complex; F:transferase activity, transferring acyl groups other than amino-acyl groups; F:carbohydrate binding	F:catalytic activity; F:hydrolase activity, hydrolyzing O-glycosyl compounds; F:beta-galactosidase activity; P:carbohydrate metabolic process; C:beta-galactosidase complex; F:hydrolase activity, acting on glycosyl bonds; F:carbohydrate binding
CRV2G00011524	-1.82993	0.0134856	0.0276981	DOWN	F:N-acetyltransferase activity	F:N-acetyltransferase activity
CRV2G00014091	-1.82995	0.00418436	0.00946185	DOWN	F:RNA binding; P:proteolysis; F:serine-type peptidase activity; F:hydrolase activity, acting on glycosyl bonds; P:xylan catabolic process; F:metal ion binding	F:hydrolase activity
CRV2G00002965	-1.83034	4.137e-07	1.54222e-06	DOWN	F:1-alkyl-2-acetylglycerophosphocholine esterase activity; P:lipid catabolic process	F:1-alkyl-2-acetylglycerophosphocholine esterase activity; P:lipid catabolic process
CRV2G00010247	-1.83242	1.60044e-08	6.79709e-08	DOWN		no GO terms
CRV2G00017234	-1.83522	0.0018135	0.00437056	DOWN	C:integral component of membrane; F:heme binding	F:heme binding
CRV2G00010029	-1.83527	4.32833e-53	1.53235e-51	DOWN	P:cellular amino acid metabolic process; F:oxidoreductase activity; F:lyase activity; F:metal ion binding; P:oxidation-reduction process	F:catalytic activity; P:cellular amino acid metabolic process; F:lyase activity
CRV2G00013634	-1.83589	0.000265311	0.000720096	DOWN	F:catalytic activity	no GO terms
CRV2G00017469	-1.83631	0.00218876	0.0051953	DOWN	F:serine-type endopeptidase activity; C:cell wall; P:proteolysis; C:membrane	F:serine-type endopeptidase activity; C:cell wall; P:proteolysis; F:serine-type peptidase activity; C:membrane
CRV2G00009393	-1.83849	1.36416e-79	1.00068e-77	DOWN	P:proteolysis; F:peptidase activity; C:integral component of membrane; P:mycotoxin biosynthetic process	P:proteolysis; F:peptidase activity
CRV2G00012514	-1.83853	9.1832e-06	2.97961e-05	DOWN	C:plasma membrane; C:integral component of membrane; F:transmembrane transporter activity; P:transmembrane transport	F:transmembrane transporter activity; P:transmembrane transport
CRV2G00013993	-1.84059	3.93694e-07	1.47103e-06	DOWN	F:cation transmembrane transporter activity; C:integral component of membrane; P:cation transmembrane transport	P:cation transport; F:cation transmembrane transporter activity; C:integral component of membrane; P:transmembrane transport
CRV2G00019868	-1.84153	0.00400367	0.00908313	DOWN	F:catalytic activity	no GO terms
CRV2G00002293	-1.84179	2.00749e-43	5.37703e-42	DOWN	C:integral component of membrane	C:integral component of membrane
CRV2G00016244	-1.842	6.46514e-103	7.22939e-101	DOWN		no GO terms
CRV2G00011979	-1.84224	4.28808e-06	1.44325e-05	DOWN	F:hydrolase activity	no GO terms
CRV2G00005585	-1.84254	1.98683e-47	6.0059e-46	DOWN	F:galactonate dehydratase activity; P:cellular amino acid catabolic process; P:D-galactonate catabolic process	no GO terms
CRV2G00016568	-1.84324	0.0209677	0.0413758	DOWN	F:hydrolase activity, acting on ester bonds	F:hydrolase activity, acting on ester bonds
CRV2G00004992	-1.84332	3.19736e-37	6.75523e-36	DOWN		no IPS match
CRV2G00007043	-1.84416	4.45305e-23	5.03264e-22	DOWN	C:integral component of membrane	no GO terms
CRV2G00007691	-1.84471	1.009e-58	4.28327e-57	DOWN	F:hydrolase activity	F:catalytic activity
CRV2G00013470	-1.84526	8.58961e-73	5.19303e-71	DOWN	F:O-methyltransferase activity; P:methylation	F:methyltransferase activity; F:O-methyltransferase activity
CRV2G00012530	-1.84569	0.014685	0.0299337	DOWN	C:membrane; C:integral component of membrane	no GO terms
CRV2G00006597	-1.84595	3.14195e-25	3.97739e-24	DOWN	C:integral component of membrane	no GO terms
CRV2G00017317	-1.84676	1.4598e-18	1.27561e-17	DOWN	F:oxidoreductase activity; P:oxidation-reduction process	F:oxidoreductase activity; P:oxidation-reduction process
CRV2G00003238	-1.84727	2.76171e-75	1.80449e-73	DOWN	C:integral component of membrane; F:transmembrane transporter activity; P:transmembrane transport	F:transmembrane transporter activity; P:transmembrane transport
CRV2G00006178	-1.84835	0.00052495	0.00136707	DOWN		no GO terms
CRV2G00013000	-1.84889	1.74418e-05	5.4877e-05	DOWN	F:N-acetyltransferase activity	F:N-acetyltransferase activity
CRV2G00005540	-1.84908	2.35294e-07	8.99205e-07	DOWN		no GO terms
CRV2G00021296	-1.84959	0.00853066	0.0182446	DOWN	F:ATP binding; C:cytosol; P:protein folding; P:protein quality control for misfolded or incompletely synthesized proteins; P:SRP-dependent cotranslational protein targeting to membrane, translocation; F:ATPase activity; F:unfolded protein binding	no GO terms
CRV2G00002259	-1.85063	7.48657e-138	1.51427e-135	DOWN	F:copper ion transmembrane transporter activity; P:cellular copper ion homeostasis; C:integral component of membrane; P:copper ion transmembrane transport	F:copper ion transmembrane transporter activity; C:integral component of membrane; P:copper ion transmembrane transport
CRV2G00010283	-1.85082	0.0232513	0.0454066	DOWN	F:N,N-dimethylaniline monooxygenase activity; C:integral component of membrane; F:flavin adenine dinucleotide binding; F:NADP binding; P:oxidation-reduction process	F:N,N-dimethylaniline monooxygenase activity; F:flavin adenine dinucleotide binding; F:NADP binding; P:oxidation-reduction process
CRV2G00005818	-1.85136	1.14552e-06	4.08068e-06	DOWN		no GO terms
CRV2G00010706	-1.85143	1.31606e-55	5.04209e-54	DOWN	F:transferase activity	no GO terms
CRV2G00001580	-1.85346	0.0091102	0.0193651	DOWN	P:DNA catabolic process, endonucleolytic; F:DNA binding; F:protein binding; F:ATP binding; C:chromosome; F:endodeoxyribonuclease activity, producing 3'-phosphomonoesters	F:protein binding
CRV2G00016148	-1.85496	1.40896e-05	4.47963e-05	DOWN	F:oxidoreductase activity; P:oxidation-reduction process	P:oxidation-reduction process
CRV2G00007132	-1.85514	0.00176519	0.00426386	DOWN	C:integral component of membrane; F:transmembrane transporter activity; P:transmembrane transport	F:transmembrane transporter activity; P:transmembrane transport
CRV2G00015413	-1.85659	1.25121e-20	1.23142e-19	DOWN	F:methyltransferase activity; F:oxidoreductase activity; F:transferase activity, transferring acyl groups; F:phosphopantetheine binding; P:methylation; P:oxidation-reduction process	F:oxidoreductase activity; F:transferase activity; F:transferase activity, transferring acyl groups; F:phosphopantetheine binding
CRV2G00013262	-1.85667	1.23594e-17	1.0222e-16	DOWN		no GO terms
CRV2G00009736	-1.85798	6.29432e-22	6.66195e-21	DOWN		no GO terms
CRV2G00015709	-1.85816	3.11726e-149	7.20584e-147	DOWN	F:monooxygenase activity; F:iron ion binding; C:membrane; F:oxidoreductase activity, acting on paired donors, with incorporation or reduction of molecular oxygen; F:heme binding; P:oxidation-reduction process	F:iron ion binding; F:oxidoreductase activity, acting on paired donors, with incorporation or reduction of molecular oxygen; F:heme binding; P:oxidation-reduction process
CRV2G00012788	-1.85949	3.82239e-12	2.20896e-11	DOWN	F:malate transmembrane transporter activity; C:integral component of membrane; P:malate transmembrane transport	F:malate transmembrane transporter activity; C:integral component of membrane; P:transmembrane transport; P:malate transmembrane transport
CRV2G00003557	-1.85961	1.2026e-09	5.64044e-09	DOWN	F:GTPase activity; F:GTP binding; P:signal transduction; C:membrane	F:GTPase activity; F:GTP binding; P:signal transduction; C:membrane
CRV2G00014437	-1.85971	6.88023e-12	3.89026e-11	DOWN	F:hydrolase activity	F:hydrolase activity
CRV2G00018536	-1.86185	5.89356e-17	4.68555e-16	DOWN	F:O-methyltransferase activity; P:methylation	F:methyltransferase activity; F:O-methyltransferase activity
CRV2G00013212	-1.8621	1.34369e-15	9.70647e-15	DOWN	F:lyase activity	F:lyase activity
CRV2G00013448	-1.86272	2.17018e-08	9.10713e-08	DOWN	P:biosynthetic process; F:transferase activity; F:pyridoxal phosphate binding	F:catalytic activity; P:biosynthetic process; F:pyridoxal phosphate binding
CRV2G00017276	-1.86365	3.08868e-08	1.27841e-07	DOWN	F:iron ion binding; C:integral component of membrane; F:oxidoreductase activity, acting on paired donors, with incorporation or reduction of molecular oxygen; F:heme binding; P:oxidation-reduction process	F:iron ion binding; F:oxidoreductase activity, acting on paired donors, with incorporation or reduction of molecular oxygen; F:heme binding; P:oxidation-reduction process
CRV2G00017796	-1.86486	1.45483e-36	2.99548e-35	DOWN	C:integral component of membrane; F:transmembrane transporter activity; P:transmembrane transport	C:membrane; F:transmembrane transporter activity; P:transmembrane transport
CRV2G00002400	-1.87045	0.000432499	0.00114111	DOWN	F:glycerone kinase activity; F:ATP binding; P:glycerol metabolic process; P:phosphorylation	F:glycerone kinase activity; F:ATP binding; P:glycerol metabolic process
CRV2G00013720	-1.87116	9.13207e-20	8.57648e-19	DOWN	C:integral component of membrane; F:transmembrane transporter activity; P:transmembrane transport	F:transmembrane transporter activity; P:transmembrane transport
CRV2G00016323	-1.87387	0.000927587	0.00233728	DOWN	F:polygalacturonase activity; P:carbohydrate metabolic process	F:polygalacturonase activity; P:carbohydrate metabolic process
CRV2G00008390	-1.87527	4.37607e-12	2.51256e-11	DOWN		no GO terms
CRV2G00013305	-1.87556	3.26413e-07	1.23e-06	DOWN	C:integral component of membrane	no GO terms
CRV2G00022214	-1.87724	2.04306e-12	1.20705e-11	DOWN	P:metabolic process; F:transferase activity	no GO terms
CRV2G00011436	-1.87818	0.00423189	0.00955989	DOWN		no GO terms
CRV2G00001936	-1.87827	7.07448e-08	2.84012e-07	DOWN	P:carbohydrate metabolic process; F:hydrolase activity, acting on glycosyl bonds; F:carbohydrate binding	P:carbohydrate metabolic process; F:carbohydrate binding
CRV2G00017116	-1.87899	1.76301e-11	9.63579e-11	DOWN	C:integral component of membrane	no GO terms
CRV2G00003249	-1.87921	7.4056e-13	4.49897e-12	DOWN		no GO terms
CRV2G00016494	-1.87998	1.35923e-10	6.93944e-10	DOWN	C:membrane; C:integral component of membrane; F:transferase activity; F:transferase activity, transferring acyl groups other than amino-acyl groups	no GO terms
CRV2G00008464	-1.88092	2.1086e-13	1.32944e-12	DOWN	C:membrane; F:oxidoreductase activity; P:oxidation-reduction process	P:oxidation-reduction process
CRV2G00011358	-1.88242	2.54419e-21	2.59783e-20	DOWN	C:integral component of membrane	no GO terms
CRV2G00011116	-1.88362	0.0200965	0.0398109	DOWN	C:integral component of membrane	no GO terms
CRV2G00003418	-1.88365	1.52697e-05	4.83582e-05	DOWN	F:carbohydrate binding	no GO terms
CRV2G00000202	-1.88498	6.55274e-32	1.12517e-30	DOWN	C:membrane; C:integral component of membrane	no GO terms
CRV2G00019865	-1.88552	0.00248743	0.00585373	DOWN	C:integral component of membrane	C:integral component of membrane
CRV2G00015455	-1.88568	0.00244466	0.00575899	DOWN	C:extracellular region; P:xylan catabolic process; F:alpha-glucuronidase activity	C:extracellular region; P:xylan catabolic process; F:alpha-glucuronidase activity
CRV2G00001697	-1.88609	1.9443e-15	1.38919e-14	DOWN	C:integral component of membrane	no GO terms
CRV2G00016277	-1.88816	1.80177e-41	4.49348e-40	DOWN	F:oxidoreductase activity; P:oxidation-reduction process	F:oxidoreductase activity; P:oxidation-reduction process
CRV2G00005368	-1.88868	3.21611e-23	3.65121e-22	DOWN	P:proteolysis; C:integral component of membrane; F:metal ion binding; F:metallodipeptidase activity	P:proteolysis; F:metallodipeptidase activity
CRV2G00011083	-1.88974	2.02907e-09	9.33502e-09	DOWN		no GO terms
CRV2G00015671	-1.89033	1.44469e-09	6.72541e-09	DOWN	F:oxidoreductase activity; P:oxidation-reduction process	F:oxidoreductase activity; P:oxidation-reduction process
CRV2G00004812	-1.8911	9.18381e-15	6.29211e-14	DOWN	F:aminopeptidase activity; P:proteolysis; F:metal ion binding	F:aminopeptidase activity; P:proteolysis
CRV2G00018231	-1.89121	8.44534e-05	0.00024498	DOWN	F:lyase activity; F:pentalenene synthase activity	no GO terms
CRV2G00015378	-1.89346	1.61113e-77	1.09972e-75	DOWN	P:biosynthetic process; F:transferase activity, transferring acyl groups other than amino-acyl groups	P:biosynthetic process; F:transferase activity, transferring acyl groups other than amino-acyl groups
CRV2G00008055	-1.89472	0.0109867	0.0230142	DOWN		no GO terms
CRV2G00006600	-1.89508	2.62518e-156	6.81258e-154	DOWN	C:membrane; C:integral component of membrane	no GO terms
CRV2G00006639	-1.89523	1.29914e-118	1.89083e-116	DOWN		no GO terms
CRV2G00018858	-1.89611	0.00373605	0.00851742	DOWN	P:carbohydrate metabolic process; F:chitin binding; F:hydrolase activity	P:carbohydrate metabolic process; F:chitin binding
CRV2G00014178	-1.8962	7.8263e-18	6.57563e-17	DOWN		no GO terms
CRV2G00018099	-1.89686	2.02557e-22	2.20496e-21	DOWN	P:oxidation-reduction process	P:oxidation-reduction process
CRV2G00007591	-1.89779	0.0162732	0.0328969	DOWN	F:nucleic acid binding; C:integral component of membrane; F:transmembrane transporter activity; P:transmembrane transport	no GO terms
CRV2G00002090	-1.89857	1.43122e-22	1.57292e-21	DOWN	C:integral component of membrane; F:oxidoreductase activity; F:NADP binding; F:NAD binding; P:oxidation-reduction process	F:oxidoreductase activity; F:NADP binding; F:NAD binding; P:oxidation-reduction process
CRV2G00008533	-1.89906	1.34397e-05	4.28389e-05	DOWN	F:DNA-binding transcription factor activity, RNA polymerase II-specific; F:DNA binding; C:nucleus; P:regulation of transcription by RNA polymerase II; F:zinc ion binding; F:succinate-semialdehyde dehydrogenase [NAD(P)+] activity; P:gamma-aminobutyric acid catabolic process; F:hydrolase activity; C:host cell nucleus; P:oxidation-reduction process	no GO terms
CRV2G00013673	-1.8992	0.00339685	0.00780689	DOWN		no IPS match
CRV2G00013233	-1.90048	3.72048e-11	1.9857e-10	DOWN	F:ATP binding; C:integral component of membrane; F:ATPase activity; F:ATPase-coupled transmembrane transporter activity; P:transmembrane transport	F:ATP binding; C:integral component of membrane; F:ATPase activity; F:ATPase-coupled transmembrane transporter activity; P:transmembrane transport
CRV2G00019622	-1.90148	8.74651e-05	0.000253235	DOWN	F:N-acetyltransferase activity	F:N-acetyltransferase activity
CRV2G00001693	-1.9018	8.28161e-05	0.000240586	DOWN	F:proline dehydrogenase activity; F:binding; P:proline catabolic process; P:oxidation-reduction process	F:proline dehydrogenase activity; P:proline catabolic process
CRV2G00016966	-1.90205	0.000117442	0.000334604	DOWN	F:DNA-binding transcription factor activity, RNA polymerase II-specific; F:DNA binding; P:regulation of transcription, DNA-templated; P:regulation of transcription by RNA polymerase II; F:zinc ion binding; C:host cell nucleus	no GO terms
CRV2G00018955	-1.90344	0.00139228	0.00341678	DOWN	F:DNA-binding transcription factor activity, RNA polymerase II-specific; P:regulation of transcription by RNA polymerase II; F:zinc ion binding; C:host cell nucleus	F:DNA-binding transcription factor activity, RNA polymerase II-specific; P:regulation of transcription, DNA-templated; F:zinc ion binding
CRV2G00012040	-1.9038	0.000113874	0.000324808	DOWN	P:nucleoside metabolic process; C:integral component of membrane; F:hydrolase activity	no GO terms
CRV2G00015589	-1.90413	3.01797e-67	1.58735e-65	DOWN	F:N-acetyltransferase activity; F:oxidoreductase activity; P:oxidation-reduction process	F:N-acetyltransferase activity; F:oxidoreductase activity; P:oxidation-reduction process
CRV2G00010494	-1.9052	4.4159e-18	3.75727e-17	DOWN		no GO terms
CRV2G00000910	-1.90539	1.15373e-35	2.29313e-34	DOWN	C:integral component of membrane	no GO terms
CRV2G00000464	-1.90575	1.31912e-76	8.87196e-75	DOWN	F:catalytic activity; C:integral component of membrane; P:RNA metabolic process	no GO terms
CRV2G00009022	-1.90771	0.01842	0.0368267	DOWN		no GO terms
CRV2G00001644	-1.90804	1.07294e-05	3.45036e-05	DOWN	P:lipid metabolic process	P:lipid metabolic process
CRV2G00013574	-1.90805	1.83928e-06	6.42393e-06	DOWN	F:DNA-binding transcription factor activity, RNA polymerase II-specific; P:regulation of transcription by RNA polymerase II; F:zinc ion binding; C:host cell nucleus	F:DNA-binding transcription factor activity, RNA polymerase II-specific; P:regulation of transcription, DNA-templated; F:zinc ion binding
CRV2G00000474	-1.9085	1.73236e-95	1.76495e-93	DOWN	P:oligopeptide transport; C:integral component of membrane; F:transmembrane transporter activity; P:transmembrane transport	C:membrane; F:transmembrane transporter activity; P:transmembrane transport
CRV2G00019534	-1.90858	7.34022e-19	6.51128e-18	DOWN	P:regulation of transcription, DNA-templated	no GO terms
CRV2G00005387	-1.90878	6.93656e-06	2.27861e-05	DOWN	C:integral component of membrane; F:oxidoreductase activity; F:transmembrane transporter activity; P:transmembrane transport; P:oxidation-reduction process	F:transmembrane transporter activity; P:transmembrane transport
CRV2G00005488	-1.9126	1.17209e-65	5.93775e-64	DOWN	F:RNA binding; C:cytoplasm	F:RNA binding
CRV2G00014077	-1.91303	1.56974e-20	1.53449e-19	DOWN	F:oxidoreductase activity; P:oxidation-reduction process	F:oxidoreductase activity; P:oxidation-reduction process
CRV2G00001812	-1.91345	3.52825e-09	1.59159e-08	DOWN	F:mannosyltransferase activity; F:D-amino-acid oxidase activity; C:integral component of endoplasmic reticulum membrane; P:D-amino acid metabolic process; P:oxidation-reduction process; F:FAD binding; P:mannosylation	F:D-amino-acid oxidase activity; F:oxidoreductase activity; P:D-amino acid metabolic process; P:oxidation-reduction process; F:FAD binding
CRV2G00012858	-1.91387	7.96219e-05	0.000231698	DOWN	C:integral component of membrane; F:transmembrane transporter activity; F:carboxylic ester hydrolase activity; P:transmembrane transport	F:transmembrane transporter activity; P:transmembrane transport
CRV2G00018690	-1.91531	1.17507e-19	1.09759e-18	DOWN	F:L-serine ammonia-lyase activity; P:gluconeogenesis; F:4 iron, 4 sulfur cluster binding	F:catalytic activity
CRV2G00013324	-1.9161	3.35689e-11	1.79443e-10	DOWN	F:DNA-binding transcription factor activity, RNA polymerase II-specific; P:regulation of transcription by RNA polymerase II; F:zinc ion binding; C:host cell nucleus	F:DNA-binding transcription factor activity, RNA polymerase II-specific; P:regulation of transcription, DNA-templated; F:zinc ion binding
CRV2G00007822	-1.91628	6.33682e-11	3.32342e-10	DOWN		no GO terms
CRV2G00018827	-1.91691	0.0116259	0.0241967	DOWN	F:nucleic acid binding; P:DNA integration	no GO terms
CRV2G00017809	-1.91739	1.21444e-09	5.69209e-09	DOWN	F:homogentisate 1,2-dioxygenase activity; P:L-phenylalanine catabolic process; P:tyrosine metabolic process; P:oxidation-reduction process	F:homogentisate 1,2-dioxygenase activity; P:L-phenylalanine catabolic process; P:tyrosine metabolic process; P:oxidation-reduction process
CRV2G00008292	-1.9192	7.1146e-16	5.24125e-15	DOWN		no GO terms
CRV2G00014220	-1.91952	9.69597e-06	3.13637e-05	DOWN	P:carbohydrate metabolic process; F:isomerase activity; F:carbohydrate binding	F:catalytic activity; P:carbohydrate metabolic process; F:isomerase activity; F:carbohydrate binding
CRV2G00015555	-1.92121	1.0337e-06	3.69814e-06	DOWN	F:GTP binding; C:membrane; C:integral component of membrane	no GO terms
CRV2G00000133	-1.92135	2.26216e-19	2.07494e-18	DOWN	C:integral component of membrane; F:transmembrane transporter activity; P:transmembrane transport	F:transmembrane transporter activity; P:transmembrane transport
CRV2G00003308	-1.9219	0.00306352	0.00709473	DOWN	C:integral component of membrane	no GO terms
CRV2G00011339	-1.92201	0.000122819	0.00034902	DOWN	F:FMN binding; F:oxidoreductase activity; P:oxidation-reduction process	F:catalytic activity; F:FMN binding; F:oxidoreductase activity; P:oxidation-reduction process
CRV2G00002386	-1.92294	9.69017e-06	3.13486e-05	DOWN	F:dioxygenase activity; P:oxidation-reduction process	F:oxidoreductase activity; P:oxidation-reduction process
CRV2G00011452	-1.92338	1.3645e-131	2.45325e-129	DOWN	F:catalytic activity	no GO terms
CRV2G00013009	-1.92406	8.87601e-26	1.15388e-24	DOWN	F:nutrient reservoir activity	F:nutrient reservoir activity
CRV2G00017563	-1.92527	0.000494571	0.00129371	DOWN	F:DNA-binding transcription factor activity, RNA polymerase II-specific; P:regulation of transcription by RNA polymerase II; F:zinc ion binding; F:hydrolase activity; C:host cell nucleus	F:hydrolase activity
CRV2G00015544	-1.9257	4.31292e-24	5.14707e-23	DOWN	C:integral component of membrane; P:oxidation-reduction process	P:oxidation-reduction process
CRV2G00014427	-1.92579	3.18029e-76	2.12339e-74	DOWN	P:peptidyl-lysine demalonylation; P:peptidyl-lysine desuccinylation; F:protein-malonyllysine demalonylase activity; F:protein-succinyllysine desuccinylase activity; F:NAD+ binding	F:protein-malonyllysine demalonylase activity; F:protein-succinyllysine desuccinylase activity; F:NAD+ binding
CRV2G00018523	-1.92931	2.42651e-63	1.15482e-61	DOWN	F:monooxygenase activity; F:iron ion binding; C:integral component of membrane; F:oxidoreductase activity, acting on paired donors, with incorporation or reduction of molecular oxygen; F:heme binding; P:oxidation-reduction process	F:iron ion binding; F:oxidoreductase activity, acting on paired donors, with incorporation or reduction of molecular oxygen; F:heme binding; P:oxidation-reduction process
CRV2G00015493	-1.92993	1.9761e-10	9.95214e-10	DOWN	C:integral component of membrane; P:oxidation-reduction process	P:oxidation-reduction process
CRV2G00021535	-1.92998	6.8514e-05	0.000201097	DOWN		no GO terms
CRV2G00018514	-1.93082	9.06274e-95	9.16537e-93	DOWN		no IPS match
CRV2G00009636	-1.93447	1.45883e-07	5.6986e-07	DOWN	F:monooxygenase activity; F:iron ion binding; C:integral component of membrane; F:oxidoreductase activity, acting on paired donors, with incorporation or reduction of molecular oxygen; F:heme binding; P:oxidation-reduction process	F:monooxygenase activity; F:iron ion binding; F:oxidoreductase activity, acting on paired donors, with incorporation or reduction of molecular oxygen; F:heme binding; P:oxidation-reduction process
CRV2G00010401	-1.93553	3.33629e-40	7.95964e-39	DOWN	F:alcohol dehydrogenase (NAD+) activity; C:cytoplasm; P:glycerol metabolic process; F:zinc ion binding; P:oxalate metabolic process; P:oxidation-reduction process	F:zinc ion binding; F:oxidoreductase activity; P:oxidation-reduction process
CRV2G00019532	-1.93572	9.29913e-06	3.01438e-05	DOWN	F:DNA-binding transcription factor activity, RNA polymerase II-specific; P:regulation of transcription, DNA-templated; F:zinc ion binding	F:DNA-binding transcription factor activity, RNA polymerase II-specific; P:regulation of transcription, DNA-templated; F:zinc ion binding
CRV2G00013361	-1.93622	1.79846e-14	1.20988e-13	DOWN		no IPS match
CRV2G00015009	-1.93745	1.23075e-134	2.43564e-132	DOWN	F:monooxygenase activity; F:iron ion binding; C:integral component of membrane; F:oxidoreductase activity, acting on paired donors, with incorporation or reduction of molecular oxygen; F:heme binding; P:oxidation-reduction process	F:monooxygenase activity; F:iron ion binding; F:oxidoreductase activity, acting on paired donors, with incorporation or reduction of molecular oxygen; F:heme binding; P:oxidation-reduction process
CRV2G00000002	-1.93766	2.77239e-08	1.1534e-07	DOWN		no IPS match
CRV2G00012176	-1.93829	7.93944e-20	7.49736e-19	DOWN		no GO terms
CRV2G00018472	-1.93958	2.10657e-06	7.30923e-06	DOWN	P:oxalate metabolic process; F:nutrient reservoir activity; F:metal ion binding	P:oxalate metabolic process; F:nutrient reservoir activity
CRV2G00018950	-1.94033	6.96915e-65	3.46042e-63	DOWN	F:nucleic acid binding; F:RNA-DNA hybrid ribonuclease activity; P:RNA phosphodiester bond hydrolysis, endonucleolytic	no IPS match
CRV2G00019483	-1.94034	0.0188028	0.037532	DOWN		no IPS match
CRV2G00011746	-1.94107	2.67927e-134	5.22704e-132	DOWN		no GO terms
CRV2G00009463	-1.9415	2.21057e-11	1.1982e-10	DOWN	C:integral component of membrane; F:transmembrane transporter activity; F:dioxygenase activity; P:transmembrane transport; P:oxidation-reduction process	no GO terms
CRV2G00007873	-1.94213	5.2305e-117	7.45495e-115	DOWN	F:hydrolase activity	no GO terms
CRV2G00005023	-1.94296	4.96582e-14	3.25936e-13	DOWN	C:membrane	no GO terms
CRV2G00005719	-1.94324	4.09399e-66	2.10107e-64	DOWN	C:membrane; C:integral component of membrane	no GO terms
CRV2G00016754	-1.94438	1.22557e-28	1.84628e-27	DOWN	F:hydrolase activity	no GO terms
CRV2G00009464	-1.94497	0.0219106	0.0430511	DOWN	C:membrane; C:integral component of membrane; F:transmembrane transporter activity; P:transmembrane transport	no GO terms
CRV2G00018468	-1.9466	0.000321211	0.000862037	DOWN	C:extracellular region; P:carbohydrate metabolic process; F:hydrolase activity; F:cellulose binding	no GO terms
CRV2G00007076	-1.94875	1.75538e-08	7.4402e-08	DOWN	C:nucleosome; F:DNA binding; P:nucleosome assembly	C:nucleosome; F:DNA binding; P:nucleosome assembly
CRV2G00000192	-1.94939	2.2876e-10	1.14684e-09	DOWN	C:integral component of membrane	no GO terms
CRV2G00012004	-1.94957	1.9992e-09	9.20095e-09	DOWN	F:protein binding	F:protein binding
CRV2G00013089	-1.95049	0.00113249	0.00281548	DOWN	P:oxidation-reduction process	P:oxidation-reduction process
CRV2G00017114	-1.95157	6.9948e-07	2.54413e-06	DOWN	P:biosynthetic process; F:transferase activity; F:pyridoxal phosphate binding	F:catalytic activity; P:biosynthetic process; F:pyridoxal phosphate binding
CRV2G00009971	-1.95236	0.00942797	0.0199911	DOWN		no GO terms
CRV2G00016888	-1.95419	1.20539e-21	1.25313e-20	DOWN	F:oxidoreductase activity; P:oxidation-reduction process; F:FAD binding	F:oxidoreductase activity; F:flavin adenine dinucleotide binding; P:oxidation-reduction process; F:FAD binding
CRV2G00011446	-1.95464	3.50597e-92	3.28035e-90	DOWN	F:1-alkyl-2-acetylglycerophosphocholine esterase activity; P:lipid catabolic process	F:1-alkyl-2-acetylglycerophosphocholine esterase activity; P:lipid catabolic process
CRV2G00010756	-1.95698	2.1798e-85	1.8337e-83	DOWN	F:voltage-gated chloride channel activity; C:integral component of membrane; P:chloride transmembrane transport	F:voltage-gated chloride channel activity; P:chloride transport; C:membrane; P:transmembrane transport
CRV2G00005814	-1.95712	2.47228e-83	1.96554e-81	DOWN		no GO terms
CRV2G00004591	-1.95741	2.08691e-23	2.40397e-22	DOWN	C:integral component of membrane	no GO terms
CRV2G00010858	-1.95768	2.88109e-58	1.20445e-56	DOWN	C:integral component of membrane	no GO terms
CRV2G00010409	-1.96194	2.17129e-13	1.3674e-12	DOWN		no IPS match
CRV2G00002909	-1.96227	0.00140099	0.00343664	DOWN		no IPS match
CRV2G00003265	-1.96452	1.96326e-06	6.83612e-06	DOWN	P:carbohydrate metabolic process; F:hydrolase activity, acting on glycosyl bonds	P:carbohydrate metabolic process
CRV2G00011128	-1.96487	4.01386e-24	4.79641e-23	DOWN	P:proteolysis; F:peptidase activity	P:proteolysis; F:peptidase activity
CRV2G00014559	-1.96487	0.00284629	0.00662626	DOWN	C:nucleosome; F:DNA binding; P:nucleosome assembly	C:nucleosome; F:DNA binding; P:nucleosome assembly
CRV2G00012540	-1.96512	3.59564e-33	6.53727e-32	DOWN		no GO terms
CRV2G00001613	-1.96657	6.70861e-30	1.0618e-28	DOWN	F:nitronate monooxygenase activity; F:dioxygenase activity; P:oxidation-reduction process	F:catalytic activity; F:nitronate monooxygenase activity; P:oxidation-reduction process
CRV2G00009921	-1.96661	1.06924e-33	1.97269e-32	DOWN	F:monooxygenase activity; F:iron ion binding; F:methyltransferase activity; C:integral component of membrane; F:oxidoreductase activity, acting on paired donors, with incorporation or reduction of molecular oxygen; F:heme binding; P:methylation; P:oxidation-reduction process	F:iron ion binding; F:oxidoreductase activity, acting on paired donors, with incorporation or reduction of molecular oxygen; F:heme binding; P:oxidation-reduction process
CRV2G00005996	-1.96748	0.00014818	0.000416741	DOWN		no IPS match
CRV2G00002312	-1.968	3.73564e-10	1.83664e-09	DOWN	C:integral component of membrane; F:transmembrane transporter activity; P:transmembrane transport	C:membrane; C:integral component of membrane; F:transmembrane transporter activity; P:transmembrane transport
CRV2G00016711	-1.96852	5.7811e-05	0.00017142	DOWN	F:protein binding	F:protein binding
CRV2G00017795	-1.96861	1.44604e-20	1.41708e-19	DOWN	F:hydrolase activity	F:hydrolase activity
CRV2G00001800	-1.97068	5.75517e-22	6.10776e-21	DOWN	F:molecular_function; C:cellular_component	no GO terms
CRV2G00008997	-1.97169	8.64058e-64	4.17724e-62	DOWN	F:urate oxidase activity; C:peroxisome; P:purine nucleobase metabolic process; P:urate catabolic process; P:oxidation-reduction process	F:urate oxidase activity; P:purine nucleobase metabolic process; P:oxidation-reduction process
CRV2G00015291	-1.97226	1.84196e-62	8.58789e-61	DOWN	F:hydrolase activity	F:hydrolase activity
CRV2G00013654	-1.97267	5.5185e-56	2.13807e-54	DOWN	F:FAD binding	F:FAD binding
CRV2G00015573	-1.97616	1.2123e-22	1.33821e-21	DOWN	F:alcohol dehydrogenase (NADP+) activity; F:zinc ion binding; F:geraniol dehydrogenase activity; P:oxidation-reduction process; F:8-hydroxygeraniol dehydrogenase activity	F:zinc ion binding; F:oxidoreductase activity; P:oxidation-reduction process
CRV2G00014838	-1.97776	1.38471e-124	2.30853e-122	DOWN	F:GTPase activity; F:GTP binding	F:GTPase activity; F:GTP binding
CRV2G00019250	-1.97795	0.0169174	0.0340825	DOWN	C:membrane; C:integral component of membrane	no IPS match
CRV2G00001717	-1.97822	3.36547e-37	7.10493e-36	DOWN		no GO terms
CRV2G00015184	-1.98474	8.78205e-48	2.69016e-46	DOWN	P:glutathione biosynthetic process; F:ligase activity; F:glutamate-cysteine ligase catalytic subunit binding	P:glutathione biosynthetic process; F:glutamate-cysteine ligase catalytic subunit binding
CRV2G00015271	-1.98486	1.09089e-05	3.50439e-05	DOWN	F:ATP binding; F:D-alanine-D-alanine ligase activity; F:metal ion binding	F:ATP binding; F:D-alanine-D-alanine ligase activity; F:metal ion binding
CRV2G00008991	-1.98521	2.70303e-06	9.27583e-06	DOWN		no GO terms
CRV2G00012476	-1.98525	0.00663396	0.0144819	DOWN		no GO terms
CRV2G00009511	-1.98575	2.84523e-13	1.77879e-12	DOWN	F:DNA-binding transcription factor activity, RNA polymerase II-specific; P:regulation of transcription by RNA polymerase II; F:zinc ion binding; C:host cell nucleus	F:DNA-binding transcription factor activity, RNA polymerase II-specific; P:regulation of transcription, DNA-templated; F:zinc ion binding
CRV2G00013521	-1.98728	1.16234e-39	2.70963e-38	DOWN	F:oxidoreductase activity	F:oxidoreductase activity
CRV2G00000662	-1.98777	5.44812e-22	5.78861e-21	DOWN	C:cytoplasm; P:endoplasmic reticulum to Golgi vesicle-mediated transport	P:endoplasmic reticulum to Golgi vesicle-mediated transport
CRV2G00013217	-1.98815	1.89735e-09	8.74831e-09	DOWN	F:molecular_function; C:cellular_component; P:biological_process	no IPS match
CRV2G00016783	-1.98843	6.95398e-05	0.000203912	DOWN	F:copper ion binding; F:oxidoreductase activity; P:oxidation-reduction process	F:copper ion binding; F:oxidoreductase activity; P:oxidation-reduction process
CRV2G00017115	-1.98884	1.19046e-15	8.63586e-15	DOWN	F:methyltransferase activity; P:methylation	no GO terms
CRV2G00018605	-1.98958	8.28122e-06	2.69713e-05	DOWN	F:protein binding	F:protein binding
CRV2G00005977	-1.99211	2.50805e-23	2.86628e-22	DOWN	C:integral component of membrane; P:oxidation-reduction process	P:oxidation-reduction process
CRV2G00014487	-1.99261	5.36478e-05	0.000159678	DOWN	F:beta-galactosidase activity; P:carbohydrate metabolic process; C:beta-galactosidase complex	F:hydrolase activity, hydrolyzing O-glycosyl compounds; F:beta-galactosidase activity; P:carbohydrate metabolic process; C:beta-galactosidase complex
CRV2G00009378	-1.99341	1.04591e-05	3.36973e-05	DOWN	F:sterol 24-C-methyltransferase activity; P:sterol biosynthetic process; P:methylation	P:steroid biosynthetic process; F:methyltransferase activity
CRV2G00002967	-1.99365	2.29106e-71	1.34952e-69	DOWN	C:integral component of membrane	C:integral component of membrane
CRV2G00004565	-1.99394	6.49653e-23	7.26745e-22	DOWN	F:oxidoreductase activity; P:oxidation-reduction process	F:oxidoreductase activity; P:oxidation-reduction process
CRV2G00013743	-1.99441	1.71261e-09	7.92173e-09	DOWN	F:hydrolase activity	no GO terms
CRV2G00003518	-1.99487	8.97734e-27	1.22677e-25	DOWN		no GO terms
CRV2G00017444	-1.99518	1.75163e-08	7.42545e-08	DOWN	F:DNA binding; P:transposition, DNA-mediated; P:DNA integration	F:DNA binding; P:transposition, DNA-mediated; P:DNA integration
CRV2G00003242	-1.9962	2.66937e-42	6.88829e-41	DOWN	F:Ser-tRNA(Ala) hydrolase activity; F:nucleic acid binding; F:alanine-tRNA ligase activity; F:ATP binding; P:alanyl-tRNA aminoacylation; P:aminoacyl-tRNA metabolism involved in translational fidelity	F:nucleotide binding; F:nucleic acid binding; F:aminoacyl-tRNA ligase activity; F:alanine-tRNA ligase activity; F:ATP binding; P:alanyl-tRNA aminoacylation; P:tRNA aminoacylation
CRV2G00011923	-1.99781	0.000408733	0.00108183	DOWN	F:catalytic activity	no GO terms
CRV2G00019154	-1.99792	4.27636e-73	2.60829e-71	DOWN	F:DNA binding; P:transposition, DNA-mediated; P:DNA integration	F:DNA binding; P:transposition, DNA-mediated; P:DNA integration
CRV2G00000057	-1.99892	1.15036e-09	5.41108e-09	DOWN	C:integral component of membrane; P:nuclear inner membrane organization	no GO terms
CRV2G00000072	-1.9991	4.76838e-21	4.78718e-20	DOWN	C:integral component of membrane	no GO terms
CRV2G00012330	-1.99932	3.35896e-05	0.00010221	DOWN		no IPS match
CRV2G00015535	-2.00116	8.83124e-66	4.4987e-64	DOWN		no IPS match
CRV2G00007931	-2.00381	4.83469e-12	2.76664e-11	DOWN	C:integral component of membrane	no GO terms
CRV2G00013042	-2.00387	9.56769e-10	4.53147e-09	DOWN		no GO terms
CRV2G00008748	-2.00501	6.78926e-25	8.42395e-24	DOWN	F:aldehyde dehydrogenase (NAD+) activity; F:hydrolase activity; P:oxidation-reduction process	F:oxidoreductase activity; F:oxidoreductase activity, acting on the aldehyde or oxo group of donors, NAD or NADP as acceptor; P:oxidation-reduction process
CRV2G00017514	-2.00615	8.85647e-40	2.06811e-38	DOWN	C:membrane	no GO terms
CRV2G00004701	-2.00702	5.78332e-14	3.77791e-13	DOWN		no GO terms
CRV2G00010294	-2.00745	9.36411e-33	1.65758e-31	DOWN	F:oxidoreductase activity; F:metal ion binding; P:oxidation-reduction process	F:oxidoreductase activity; P:oxidation-reduction process
CRV2G00003202	-2.00795	9.59035e-24	1.12644e-22	DOWN		no GO terms
CRV2G00005056	-2.01028	4.47461e-06	1.50272e-05	DOWN	C:integral component of membrane; F:transmembrane transporter activity; P:transmembrane transport	F:transmembrane transporter activity; P:transmembrane transport
CRV2G00001591	-2.0112	5.28195e-21	5.28925e-20	DOWN	P:DNA metabolic process	no GO terms
CRV2G00002553	-2.01268	3.64007e-21	3.67994e-20	DOWN	F:manganese ion transmembrane transporter activity; C:cytoplasm; C:integral component of membrane; P:cellular manganese ion homeostasis; C:intracellular membrane-bounded organelle; P:manganese ion transmembrane transport	F:manganese ion transmembrane transporter activity; P:cellular manganese ion homeostasis
CRV2G00015637	-2.01287	3.98551e-07	1.48878e-06	DOWN	P:regulation of transcription, DNA-templated; F:oxidoreductase activity, acting on the aldehyde or oxo group of donors, NAD or NADP as acceptor; F:metal ion binding; P:oxidation-reduction process; C:cellular anatomical entity	F:oxidoreductase activity; F:oxidoreductase activity, acting on the aldehyde or oxo group of donors, NAD or NADP as acceptor; P:oxidation-reduction process
CRV2G00016141	-2.01381	1.78438e-08	7.555e-08	DOWN	C:integral component of membrane	no GO terms
CRV2G00001724	-2.01431	5.83572e-95	5.92358e-93	DOWN	F:antioxidant activity; F:oxidoreductase activity; P:oxidation-reduction process; P:cellular oxidant detoxification	no GO terms
CRV2G00006845	-2.01463	2.7584e-22	2.97678e-21	DOWN	F:secondary active sulfate transmembrane transporter activity; C:integral component of membrane; P:sulfate transmembrane transport	F:secondary active sulfate transmembrane transporter activity; P:sulfate transport; F:sulfate transmembrane transporter activity; C:membrane; C:integral component of membrane; P:transmembrane transport
CRV2G00005676	-2.01629	5.95563e-132	1.09218e-129	DOWN	C:extracellular region; F:IgE binding	C:extracellular region; F:IgE binding
CRV2G00005388	-2.01641	5.78455e-16	4.28091e-15	DOWN	F:N-acetyltransferase activity	F:N-acetyltransferase activity
CRV2G00012873	-2.0175	2.14949e-07	8.25352e-07	DOWN		no GO terms
CRV2G00015282	-2.01876	3.14114e-16	2.37055e-15	DOWN	P:proteolysis; F:peptidase activity	P:proteolysis; F:peptidase activity
CRV2G00004944	-2.01896	6.1823e-07	2.26268e-06	DOWN	F:hydrolase activity	F:hydrolase activity
CRV2G00007417	-2.01897	0.0111891	0.0233847	DOWN	P:tRNA wobble uridine modification; F:methyltransferase activity; F:tRNA (uracil) methyltransferase activity; F:transferase activity; P:tRNA methylation; P:methylation	no GO terms
CRV2G00015327	-2.01937	3.39439e-58	1.41047e-56	DOWN	F:oxidoreductase activity, acting on the CH-OH group of donors, NAD or NADP as acceptor; F:NAD binding; P:oxidation-reduction process	F:oxidoreductase activity, acting on the CH-OH group of donors, NAD or NADP as acceptor; F:NAD binding; P:oxidation-reduction process
CRV2G00016267	-2.02166	1.31077e-10	6.7082e-10	DOWN	F:oxidoreductase activity, acting on the CH-CH group of donors; F:flavin adenine dinucleotide binding; P:oxidation-reduction process	F:oxidoreductase activity, acting on the CH-CH group of donors; F:flavin adenine dinucleotide binding; P:oxidation-reduction process
CRV2G00009152	-2.02185	0.00723801	0.0156787	DOWN	F:microtubule motor activity; F:protein binding; C:kinesin complex; P:lipid catabolic process; F:ADP binding	F:protein binding; C:kinesin complex
CRV2G00013174	-2.02187	0.00251532	0.00591177	DOWN	F:catalytic activity	no GO terms
CRV2G00011005	-2.02257	3.73762e-28	5.48344e-27	DOWN	F:protein kinase activity; F:ATP binding; P:protein phosphorylation; C:membrane	no GO terms
CRV2G00003755	-2.02594	1.61031e-34	3.06126e-33	DOWN	F:hydrolase activity, hydrolyzing O-glycosyl compounds; P:carbohydrate metabolic process	F:hydrolase activity, hydrolyzing O-glycosyl compounds; P:carbohydrate metabolic process
CRV2G00002981	-2.02744	1.9232e-18	1.67205e-17	DOWN		no GO terms
CRV2G00015365	-2.0279	0.000173155	0.000482344	DOWN		no GO terms
CRV2G00010966	-2.0283	9.38199e-13	5.66337e-12	DOWN		no GO terms
CRV2G00002540	-2.03025	1.83174e-13	1.15967e-12	DOWN	C:integral component of membrane; F:transmembrane transporter activity; P:transmembrane transport	F:transmembrane transporter activity; P:transmembrane transport
CRV2G00016139	-2.03303	6.30723e-06	2.08207e-05	DOWN	F:serine-type endopeptidase activity; P:proteolysis	F:serine-type endopeptidase activity; P:proteolysis; F:serine-type peptidase activity
CRV2G00013997	-2.0347	1.06392e-25	1.37594e-24	DOWN		no GO terms
CRV2G00008414	-2.03479	1.95445e-06	6.80631e-06	DOWN	P:carbohydrate metabolic process; F:hydrolase activity, acting on carbon-nitrogen (but not peptide) bonds	F:catalytic activity; P:carbohydrate metabolic process; F:hydrolase activity, acting on carbon-nitrogen (but not peptide) bonds
CRV2G00019401	-2.03479	3.19308e-08	1.31944e-07	DOWN	F:nucleic acid binding	F:nucleic acid binding
CRV2G00001308	-2.03498	1.04665e-61	4.78261e-60	DOWN		no GO terms
CRV2G00008372	-2.03527	1.57316e-37	3.36504e-36	DOWN	F:DNA-binding transcription factor activity, RNA polymerase II-specific; F:DNA binding; F:hydrolase activity, hydrolyzing O-glycosyl compounds; C:nucleus; P:carbohydrate metabolic process; P:regulation of transcription by RNA polymerase II; F:zinc ion binding; C:host cell nucleus	F:hydrolase activity, hydrolyzing O-glycosyl compounds; P:carbohydrate metabolic process
CRV2G00002906	-2.03565	2.67152e-177	8.64566e-175	DOWN		no GO terms
CRV2G00009544	-2.03654	1.00403e-49	3.20403e-48	DOWN		no GO terms
CRV2G00016567	-2.03679	3.55252e-14	2.34854e-13	DOWN	C:integral component of membrane	no GO terms
CRV2G00014313	-2.03952	0.00352422	0.00806819	DOWN	F:oxidoreductase activity; P:oxidation-reduction process	no GO terms
CRV2G00015011	-2.04013	7.99185e-33	1.42199e-31	DOWN	C:integral component of membrane; F:oxidoreductase activity; P:oxidation-reduction process	P:oxidation-reduction process
CRV2G00009756	-2.04049	7.64126e-36	1.53316e-34	DOWN	C:integral component of membrane; F:transmembrane transporter activity; P:transmembrane transport	C:membrane; C:integral component of membrane; F:transmembrane transporter activity; P:transmembrane transport
CRV2G00004909	-2.04121	0.00324073	0.0074768	DOWN	P:oxidation-reduction process	P:oxidation-reduction process
CRV2G00018954	-2.04268	2.06468e-08	8.68562e-08	DOWN		no IPS match
CRV2G00014076	-2.04336	3.03426e-12	1.76911e-11	DOWN	F:oxidoreductase activity; P:oxidation-reduction process	F:oxidoreductase activity
CRV2G00005925	-2.04494	5.92115e-26	7.75984e-25	DOWN		no GO terms
CRV2G00018541	-2.04508	2.35334e-43	6.27891e-42	DOWN	F:iron ion binding; C:membrane; C:integral component of membrane; F:oxidoreductase activity, acting on paired donors, with incorporation or reduction of molecular oxygen; F:heme binding; P:oxidation-reduction process	no GO terms
CRV2G00009865	-2.04513	3.41885e-10	1.6848e-09	DOWN	F:hydrolase activity, hydrolyzing O-glycosyl compounds; P:carbohydrate metabolic process	F:hydrolase activity, hydrolyzing O-glycosyl compounds; P:carbohydrate metabolic process
CRV2G00018453	-2.0452	0.00126503	0.00312095	DOWN	F:monooxygenase activity; F:iron ion binding; C:integral component of membrane; F:oxidoreductase activity, acting on paired donors, with incorporation or reduction of molecular oxygen; F:heme binding; P:oxidation-reduction process	F:monooxygenase activity; F:iron ion binding; F:oxidoreductase activity, acting on paired donors, with incorporation or reduction of molecular oxygen; F:heme binding; P:oxidation-reduction process
CRV2G00016408	-2.04975	1.24946e-06	4.43772e-06	DOWN	F:peroxidase activity; P:response to oxidative stress; C:integral component of membrane; F:heme binding; F:metal ion binding; P:oxidation-reduction process; P:cellular oxidant detoxification	F:peroxidase activity; P:response to oxidative stress; F:heme binding; P:oxidation-reduction process
CRV2G00017891	-2.05076	1.8232e-183	6.34844e-181	DOWN		no GO terms
CRV2G00003723	-2.05144	7.19497e-11	3.76058e-10	DOWN	F:serine-type endopeptidase activity; C:extracellular region; P:proteolysis	F:serine-type endopeptidase activity; P:proteolysis; F:serine-type peptidase activity
CRV2G00014073	-2.05147	0.015729	0.0318846	DOWN	F:shikimate 3-dehydrogenase (NADP+) activity; P:oxidation-reduction process	F:shikimate 3-dehydrogenase (NADP+) activity; P:oxidation-reduction process
CRV2G00001408	-2.0535	7.234e-57	2.87978e-55	DOWN		no GO terms
CRV2G00012147	-2.05352	0.00166088	0.00402958	DOWN	F:N-acetyltransferase activity	F:N-acetyltransferase activity
CRV2G00016330	-2.05401	2.2409e-122	3.54267e-120	DOWN	C:integral component of membrane; F:transmembrane transporter activity; P:transmembrane transport	F:transmembrane transporter activity; P:transmembrane transport
CRV2G00010260	-2.05453	0.000121695	0.000346005	DOWN	F:hydrolase activity	no IPS match
CRV2G00008990	-2.05491	0.0108979	0.0228455	DOWN	C:ESCRT II complex; F:ATP binding; P:protein folding; P:response to heat; P:protein transport; F:heat shock protein binding; F:metal ion binding; F:unfolded protein binding; P:multivesicular body sorting pathway	C:ESCRT II complex; P:multivesicular body sorting pathway
CRV2G00015461	-2.05591	6.02126e-11	3.16214e-10	DOWN	F:oxidoreductase activity; P:oxidation-reduction process	F:oxidoreductase activity; P:oxidation-reduction process
CRV2G00013350	-2.05679	1.77168e-54	6.52416e-53	DOWN	C:integral component of membrane; F:transferase activity; P:transmembrane transport	P:transmembrane transport
CRV2G00005195	-2.0578	7.59339e-05	0.000221599	DOWN	F:protein binding	F:protein binding
CRV2G00016965	-2.05829	2.09755e-20	2.03885e-19	DOWN	F:monooxygenase activity; F:iron ion binding; C:integral component of membrane; F:oxidoreductase activity, acting on paired donors, with incorporation or reduction of molecular oxygen; F:heme binding; P:oxidation-reduction process	F:iron ion binding; F:oxidoreductase activity, acting on paired donors, with incorporation or reduction of molecular oxygen; F:heme binding; P:oxidation-reduction process
CRV2G00004968	-2.06021	9.23998e-11	4.78399e-10	DOWN	F:oxidoreductase activity; P:oxidation-reduction process	F:oxidoreductase activity
CRV2G00004974	-2.06152	1.52206e-13	9.68514e-13	DOWN	C:integral component of membrane; F:oxidoreductase activity; F:transmembrane transporter activity; F:metal ion binding; P:transmembrane transport; P:oxidation-reduction process	F:transmembrane transporter activity; P:transmembrane transport
CRV2G00013419	-2.06192	6.46693e-78	4.49223e-76	DOWN	C:integral component of membrane	no GO terms
CRV2G00011305	-2.06263	1.17219e-41	2.94472e-40	DOWN		no GO terms
CRV2G00013556	-2.06357	4.51108e-07	1.67554e-06	DOWN	F:oxidoreductase activity; F:hydrolase activity; P:oxidation-reduction process	no GO terms
CRV2G00002551	-2.06533	3.52167e-20	3.38484e-19	DOWN	F:copper ion binding; C:integral component of membrane; F:oxidoreductase activity; P:oxidation-reduction process	F:copper ion binding; F:oxidoreductase activity; P:oxidation-reduction process
CRV2G00016747	-2.06602	9.08108e-06	2.94822e-05	DOWN	F:serine-type endopeptidase activity; P:proteolysis	F:serine-type endopeptidase activity; P:proteolysis
CRV2G00007027	-2.06669	0.000257638	0.000700585	DOWN	F:monooxygenase activity; F:iron ion binding; C:integral component of membrane; F:oxidoreductase activity, acting on paired donors, with incorporation or reduction of molecular oxygen; F:heme binding; P:oxidation-reduction process	F:iron ion binding; F:oxidoreductase activity, acting on paired donors, with incorporation or reduction of molecular oxygen; F:heme binding; P:oxidation-reduction process
CRV2G00006896	-2.06677	4.2679e-13	2.63468e-12	DOWN	F:hydrolase activity	no GO terms
CRV2G00010305	-2.06678	1.87143e-22	2.04445e-21	DOWN	F:protein kinase activity; F:protein binding; F:ATP binding; P:protein phosphorylation	F:protein kinase activity; F:protein binding; F:ATP binding; P:protein phosphorylation
CRV2G00005076	-2.0669	0.00163086	0.003962	DOWN	F:zinc ion binding; C:integral component of membrane; F:oxidoreductase activity; F:transmembrane transporter activity; P:transmembrane transport; P:oxidation-reduction process	F:zinc ion binding; F:oxidoreductase activity; P:oxidation-reduction process
CRV2G00003063	-2.0679	1.15473e-05	3.69999e-05	DOWN	F:hydrolase activity	no GO terms
CRV2G00000937	-2.07207	7.62306e-28	1.09559e-26	DOWN	F:glucosamine-6-phosphate deaminase activity; P:carbohydrate metabolic process; P:N-acetylglucosamine metabolic process	F:glucosamine-6-phosphate deaminase activity; P:carbohydrate metabolic process; P:N-acetylglucosamine metabolic process
CRV2G00019572	-2.07257	7.04286e-51	2.35687e-49	DOWN	C:integral component of membrane	no GO terms
CRV2G00011988	-2.07294	2.16542e-43	5.78876e-42	DOWN	C:integral component of membrane	no GO terms
CRV2G00003431	-2.07634	5.9106e-14	3.85739e-13	DOWN		no GO terms
CRV2G00003276	-2.0769	0.00540213	0.0119976	DOWN		no GO terms
CRV2G00004540	-2.07735	6.67118e-05	0.000196101	DOWN		no GO terms
CRV2G00014300	-2.07787	1.85387e-132	3.44569e-130	DOWN	P:methylation; F:demethylmenaquinone methyltransferase activity; F:S-adenosylmethionine:2-demethylquinol-8 methyltransferase activity; F:S-adenosylmethionine:2-demethylmenaquinol methyltransferase activity; F:S-adenosylmethionine:2-demethylmenaquinol-7 methyltransferase activity	no GO terms
CRV2G00018731	-2.07796	1.40487e-09	6.5467e-09	DOWN	F:DNA-binding transcription factor activity; P:regulation of transcription, DNA-templated	no GO terms
CRV2G00009982	-2.07868	1.68768e-31	2.86218e-30	DOWN		no GO terms
CRV2G00001237	-2.07901	4.41025e-72	2.62591e-70	DOWN	F:aminopeptidase activity; P:proteolysis; F:metal ion binding	F:aminopeptidase activity; P:proteolysis
CRV2G00013986	-2.07919	0.000212098	0.000584258	DOWN	P:cellular aromatic compound metabolic process; F:ferric iron binding; F:oxidoreductase activity, acting on single donors with incorporation of molecular oxygen, incorporation of two atoms of oxygen; P:oxidation-reduction process	F:catalytic activity; F:iron ion binding; P:cellular aromatic compound metabolic process; F:ferric iron binding; F:oxidoreductase activity, acting on single donors with incorporation of molecular oxygen, incorporation of two atoms of oxygen; P:oxidation-reduction process
CRV2G00011297	-2.07974	0.00266427	0.00623628	DOWN	F:DNA-binding transcription factor activity, RNA polymerase II-specific; P:regulation of transcription, DNA-templated; P:regulation of transcription by RNA polymerase II; F:zinc ion binding; C:host cell nucleus	no GO terms
CRV2G00014529	-2.08009	0.0193017	0.0384162	DOWN	C:integral component of membrane	no GO terms
CRV2G00005215	-2.08202	9.28717e-19	8.20133e-18	DOWN	C:membrane; C:integral component of membrane	no GO terms
CRV2G00012889	-2.08258	8.79535e-21	8.72179e-20	DOWN	C:integral component of membrane; F:kinase activity; P:phosphorylation; F:transmembrane transporter activity; P:transmembrane transport	F:transmembrane transporter activity; P:transmembrane transport
CRV2G00018059	-2.08387	1.2187e-06	4.33464e-06	DOWN	C:integral component of membrane	no IPS match
CRV2G00013963	-2.08411	5.31629e-41	1.30572e-39	DOWN	F:1-alkyl-2-acetylglycerophosphocholine esterase activity; P:lipid catabolic process	F:1-alkyl-2-acetylglycerophosphocholine esterase activity; P:lipid catabolic process
CRV2G00018232	-2.08432	9.12481e-05	0.000263301	DOWN	F:catalytic activity; C:membrane	no GO terms
CRV2G00004840	-2.08633	1.66679e-23	1.93053e-22	DOWN		no IPS match
CRV2G00007051	-2.08651	2.31555e-48	7.16493e-47	DOWN		no IPS match
CRV2G00008580	-2.08698	2.5171e-22	2.72278e-21	DOWN	C:integral component of membrane	no GO terms
CRV2G00012416	-2.08749	8.0186e-17	6.31093e-16	DOWN	C:membrane; C:integral component of membrane	no GO terms
CRV2G00004939	-2.08765	3.55521e-20	3.41588e-19	DOWN	C:integral component of membrane; F:transmembrane transporter activity; P:transmembrane transport	F:transmembrane transporter activity; P:transmembrane transport
CRV2G00014489	-2.08797	2.66817e-20	2.57983e-19	DOWN	F:oxidoreductase activity; P:oxidation-reduction process	F:oxidoreductase activity; P:oxidation-reduction process
CRV2G00018796	-2.08966	6.24979e-08	2.51933e-07	DOWN	F:monooxygenase activity; F:iron ion binding; F:oxidoreductase activity, acting on paired donors, with incorporation or reduction of molecular oxygen; F:heme binding; P:oxidation-reduction process	F:monooxygenase activity; F:iron ion binding; F:oxidoreductase activity, acting on paired donors, with incorporation or reduction of molecular oxygen; F:heme binding; P:oxidation-reduction process
CRV2G00005096	-2.09259	0.000958813	0.00241198	DOWN	C:extracellular region; F:cutinase activity	C:extracellular region; F:hydrolase activity; F:cutinase activity
CRV2G00018126	-2.09321	0.00318521	0.00735735	DOWN		no GO terms
CRV2G00003507	-2.09431	0.000591866	0.00153161	DOWN	C:integral component of membrane; F:transmembrane transporter activity; P:transmembrane transport	F:transmembrane transporter activity; P:transmembrane transport
CRV2G00001558	-2.0948	1.73579e-28	2.59783e-27	DOWN	F:oxidoreductase activity; P:oxidation-reduction process	F:oxidoreductase activity; P:oxidation-reduction process
CRV2G00003033	-2.09514	2.71128e-05	8.34062e-05	DOWN	F:DNA-binding transcription factor activity, RNA polymerase II-specific; P:regulation of transcription by RNA polymerase II; F:zinc ion binding; C:host cell nucleus	F:DNA-binding transcription factor activity, RNA polymerase II-specific; P:regulation of transcription, DNA-templated; F:zinc ion binding
CRV2G00001589	-2.09547	6.10838e-121	9.49318e-119	DOWN	P:carbohydrate transport; C:integral component of membrane; F:transmembrane transporter activity; P:transmembrane transport	C:integral component of membrane; F:transmembrane transporter activity; P:transmembrane transport
CRV2G00016528	-2.09607	5.64185e-37	1.182e-35	DOWN	P:nitrogen compound metabolic process; F:peptidase activity; F:oxidoreductase activity; P:primary metabolic process; P:cellular macromolecule metabolic process; P:oxidation-reduction process	F:oxidoreductase activity; P:oxidation-reduction process
CRV2G00018586	-2.09618	0.00297436	0.00689988	DOWN	F:DNA-binding transcription factor activity, RNA polymerase II-specific; F:DNA binding; C:nucleus; P:regulation of transcription by RNA polymerase II; F:zinc ion binding; C:host cell nucleus	F:DNA-binding transcription factor activity, RNA polymerase II-specific; F:DNA binding; P:transcription, DNA-templated; P:regulation of transcription, DNA-templated; F:zinc ion binding
CRV2G00004805	-2.09937	1.86293e-11	1.01677e-10	DOWN	F:oxidoreductase activity; P:oxidation-reduction process	F:oxidoreductase activity; P:oxidation-reduction process
CRV2G00015910	-2.09981	2.73805e-11	1.47279e-10	DOWN	F:zinc ion binding; F:oxidoreductase activity; P:oxidation-reduction process	F:zinc ion binding; F:oxidoreductase activity; P:oxidation-reduction process
CRV2G00017721	-2.10033	3.14286e-12	1.82933e-11	DOWN	C:integral component of membrane	no GO terms
CRV2G00013849	-2.101	7.97086e-14	5.16002e-13	DOWN		no GO terms
CRV2G00017985	-2.10128	0.0110663	0.0231563	DOWN		no IPS match
CRV2G00013518	-2.10312	8.55204e-20	8.05098e-19	DOWN	C:integral component of membrane	no GO terms
CRV2G00000992	-2.1032	1.11673e-23	1.30497e-22	DOWN	F:protein binding; F:transferase activity	F:protein binding
CRV2G00004925	-2.10379	2.24918e-185	8.14084e-183	DOWN		no GO terms
CRV2G00001796	-2.10638	1.03937e-95	1.06286e-93	DOWN		no GO terms
CRV2G00016999	-2.10676	4.04514e-18	3.45249e-17	DOWN	F:serine-type carboxypeptidase activity; P:proteolysis	F:serine-type carboxypeptidase activity; P:proteolysis
CRV2G00018044	-2.10787	2.95877e-25	3.75761e-24	DOWN	F:monooxygenase activity; F:iron ion binding; F:FMN binding; C:integral component of membrane; F:oxidoreductase activity, acting on paired donors, with incorporation or reduction of molecular oxygen; F:heme binding; P:oxidation-reduction process	F:catalytic activity; F:iron ion binding; F:FMN binding; F:oxidoreductase activity; F:oxidoreductase activity, acting on paired donors, with incorporation or reduction of molecular oxygen; F:heme binding; P:oxidation-reduction process
CRV2G00017371	-2.10988	1.38355e-05	4.40241e-05	DOWN	C:integral component of membrane; F:transmembrane transporter activity; P:transmembrane transport	F:transmembrane transporter activity; P:transmembrane transport
CRV2G00010162	-2.11004	3.29848e-05	0.000100448	DOWN	F:nucleotide binding; C:integral component of membrane; F:ligase activity	no GO terms
CRV2G00008534	-2.11058	4.42293e-13	2.72733e-12	DOWN	F:monooxygenase activity; C:integral component of membrane; P:oxidation-reduction process; F:FAD binding	F:FAD binding
CRV2G00018501	-2.1106	5.89402e-05	0.000174548	DOWN	F:oxidoreductase activity; F:metal ion binding; P:oxidation-reduction process	F:oxidoreductase activity; P:oxidation-reduction process
CRV2G00019665	-2.11126	0.000877356	0.00221863	DOWN	C:integral component of membrane	no GO terms
CRV2G00014979	-2.11171	0.000156894	0.000439944	DOWN	C:integral component of membrane	no GO terms
CRV2G00014923	-2.1157	5.12667e-13	3.14506e-12	DOWN	F:proline dehydrogenase activity; P:proline catabolic process; P:biosynthetic process; P:oxidation-reduction process	F:proline dehydrogenase activity; P:proline catabolic process
CRV2G00011915	-2.1164	1.7301e-16	1.32975e-15	DOWN	F:hydrolase activity, hydrolyzing O-glycosyl compounds; P:carbohydrate metabolic process; C:membrane	F:hydrolase activity, hydrolyzing O-glycosyl compounds; P:carbohydrate metabolic process
CRV2G00017438	-2.11711	0.00347453	0.00796545	DOWN		no GO terms
CRV2G00015754	-2.11745	6.12751e-07	2.24441e-06	DOWN	F:oxidoreductase activity; F:NADP binding; F:NAD binding; P:oxidation-reduction process	F:oxidoreductase activity; F:NADP binding; F:NAD binding; P:oxidation-reduction process
CRV2G00008012	-2.11862	1.26996e-19	1.18319e-18	DOWN	C:extrinsic component of intraperoxisomal membrane; C:integral component of membrane; P:peroxisome inheritance	C:integral component of membrane
CRV2G00009119	-2.12147	3.92009e-33	7.099e-32	DOWN	C:integral component of membrane	no GO terms
CRV2G00019723	-2.12294	3.59257e-06	1.21735e-05	DOWN
CRV2G00016309	-2.12327	2.05632e-32	3.60747e-31	DOWN	C:integral component of membrane; P:transmembrane transport	P:transmembrane transport
CRV2G00018531	-2.12329	1.93695e-17	1.58671e-16	DOWN	F:DNA-binding transcription factor activity, RNA polymerase II-specific; P:regulation of transcription by RNA polymerase II; F:zinc ion binding; C:host cell nucleus	no GO terms
CRV2G00006757	-2.12409	7.15477e-18	6.02613e-17	DOWN	F:hydrolase activity	no GO terms
CRV2G00010428	-2.12422	2.49929e-20	2.42249e-19	DOWN		no GO terms
CRV2G00001568	-2.12426	0.01682	0.0339012	DOWN	C:extracellular region; F:ion channel inhibitor activity; P:pathogenesis	no GO terms
CRV2G00003637	-2.12821	2.19956e-17	1.79648e-16	DOWN		no GO terms
CRV2G00015691	-2.12822	4.81038e-54	1.75032e-52	DOWN		no GO terms
CRV2G00003061	-2.12842	4.18121e-07	1.55765e-06	DOWN	F:hydrolase activity	no GO terms
CRV2G00009206	-2.12994	0.00640541	0.0140253	DOWN	F:polyprenyltransferase activity; F:nucleic acid binding; C:mitochondrial inner membrane; C:integral component of membrane; P:cellular biosynthetic process; P:organic substance biosynthetic process	F:nucleic acid binding
CRV2G00016302	-2.13057	5.29986e-106	6.20377e-104	DOWN	F:zinc ion binding; F:oxidoreductase activity; P:oxidation-reduction process	F:zinc ion binding; F:oxidoreductase activity; P:oxidation-reduction process
CRV2G00005125	-2.13089	2.7906e-21	2.84311e-20	DOWN	F:hydrolase activity	F:hydrolase activity
CRV2G00012025	-2.13304	7.92152e-05	0.000230588	DOWN	F:protein binding	F:protein binding
CRV2G00005093	-2.13427	0.0120808	0.0250561	DOWN	F:N,N-dimethylaniline monooxygenase activity; F:flavin adenine dinucleotide binding; F:NADP binding; P:oxidation-reduction process	F:N,N-dimethylaniline monooxygenase activity; F:flavin adenine dinucleotide binding; F:NADP binding; P:oxidation-reduction process
CRV2G00005580	-2.13573	0.00428449	0.00967078	DOWN		no GO terms
CRV2G00001209	-2.13608	6.20948e-25	7.73948e-24	DOWN		no GO terms
CRV2G00018823	-2.13631	0.000828044	0.00210128	DOWN	F:catalytic activity	F:catalytic activity
CRV2G00008749	-2.13656	5.52458e-16	4.09623e-15	DOWN	F:oxidoreductase activity; F:metal ion binding; P:oxidation-reduction process	F:oxidoreductase activity; P:oxidation-reduction process
CRV2G00017307	-2.13829	2.1406e-21	2.19224e-20	DOWN	F:lyase activity	F:catalytic activity; F:lyase activity
CRV2G00016746	-2.14273	6.63261e-08	2.66974e-07	DOWN		no IPS match
CRV2G00002591	-2.14731	4.80458e-23	5.41879e-22	DOWN	C:integral component of membrane; P:sterol metabolic process; F:cholestenol delta-isomerase activity	C:integral component of membrane; P:sterol metabolic process; F:cholestenol delta-isomerase activity
CRV2G00006784	-2.14782	2.01136e-48	6.25182e-47	DOWN	C:integral component of membrane	no GO terms
CRV2G00000065	-2.14839	4.30617e-11	2.285e-10	DOWN		no GO terms
CRV2G00013752	-2.14997	3.53972e-71	2.08057e-69	DOWN	F:monooxygenase activity; F:iron ion binding; F:methyltransferase activity; C:integral component of membrane; F:oxidoreductase activity, acting on paired donors, with incorporation or reduction of molecular oxygen; F:heme binding; P:methylation; P:oxidation-reduction process	F:iron ion binding; F:oxidoreductase activity, acting on paired donors, with incorporation or reduction of molecular oxygen; F:heme binding; P:oxidation-reduction process
CRV2G00019336	-2.15121	1.05339e-05	3.39224e-05	DOWN	F:DNA binding; C:nucleus; P:regulation of transcription, DNA-templated; F:zinc ion binding	F:DNA binding; P:transcription, DNA-templated; F:zinc ion binding
CRV2G00003219	-2.15641	1.38434e-16	1.07118e-15	DOWN	P:biosynthetic process; F:hydroxymethyl-, formyl- and related transferase activity	F:catalytic activity; P:biosynthetic process; F:hydroxymethyl-, formyl- and related transferase activity
CRV2G00006730	-2.15895	0.0074481	0.0160959	DOWN		no GO terms
CRV2G00011930	-2.15938	1.05652e-20	1.04205e-19	DOWN	C:membrane; C:integral component of membrane; F:dioxygenase activity; P:oxidation-reduction process	no GO terms
CRV2G00013421	-2.16168	2.5841e-186	9.47777e-184	DOWN	C:integral component of membrane; F:transmembrane transporter activity; P:transmembrane transport	F:transmembrane transporter activity; P:transmembrane transport
CRV2G00003232	-2.16326	3.9173e-15	2.75172e-14	DOWN	F:protein binding	F:protein binding
CRV2G00012007	-2.16501	0.000473455	0.00124225	DOWN	F:arylsulfatase activity; P:transport; P:phenol-containing compound metabolic process	F:catalytic activity; F:arylsulfatase activity; F:sulfuric ester hydrolase activity; P:phenol-containing compound metabolic process
CRV2G00013591	-2.16532	8.3045e-45	2.32627e-43	DOWN	F:FAD binding	F:FAD binding
CRV2G00007301	-2.16537	3.09971e-85	2.5996e-83	DOWN	F:oxidoreductase activity; P:oxidation-reduction process	P:oxidation-reduction process
CRV2G00009929	-2.1654	2.3135e-43	6.1786e-42	DOWN	F:metallocarboxypeptidase activity; P:proteolysis; F:zinc ion binding	F:metallocarboxypeptidase activity; P:proteolysis; F:zinc ion binding
CRV2G00015552	-2.16762	0.000165564	0.0004628	DOWN	C:membrane; F:FAD binding	F:FAD binding
CRV2G00017682	-2.16861	0.024391	0.0474034	DOWN		no GO terms
CRV2G00005241	-2.17033	0.00116297	0.00288442	DOWN	F:iron ion transmembrane transporter activity; C:high-affinity iron permease complex; P:iron ion transmembrane transport	F:iron ion transmembrane transporter activity; C:membrane; C:high-affinity iron permease complex; P:iron ion transmembrane transport
CRV2G00020245	-2.17103	0.010538	0.0221366	DOWN	P:proteolysis; F:serine-type peptidase activity	P:proteolysis; F:serine-type peptidase activity
CRV2G00001482	-2.17265	4.54225e-05	0.000136228	DOWN		no GO terms
CRV2G00006109	-2.17323	0.0218832	0.0430036	DOWN		no GO terms
CRV2G00004651	-2.17324	0.000312605	0.000840581	DOWN	F:glutamate-ammonia ligase activity; P:nitrogen compound metabolic process; F:hydrolase activity	F:catalytic activity; F:glutamate-ammonia ligase activity; P:nitrogen compound metabolic process; F:hydrolase activity
CRV2G00004725	-2.17654	0.00138523	0.00340041	DOWN	F:catalytic activity	no GO terms
CRV2G00011637	-2.1768	0.00769381	0.0165941	DOWN		no GO terms
CRV2G00010613	-2.17784	1.98156e-06	6.8946e-06	DOWN	C:integral component of membrane; F:transmembrane transporter activity; P:transmembrane transport	F:transmembrane transporter activity; P:transmembrane transport
CRV2G00012160	-2.17983	0.000278151	0.000752495	DOWN		no GO terms
CRV2G00000763	-2.1815	0.00258215	0.00605901	DOWN		no GO terms
CRV2G00013519	-2.1818	3.85606e-08	1.58317e-07	DOWN	F:oxidoreductase activity; P:oxidation-reduction process	F:oxidoreductase activity; P:oxidation-reduction process
CRV2G00009791	-2.1847	0.0110171	0.0230637	DOWN	F:transaminase activity; F:pyridoxal phosphate binding	F:catalytic activity; F:transaminase activity; F:pyridoxal phosphate binding
CRV2G00011425	-2.18616	0.00494337	0.0110429	DOWN		no IPS match
CRV2G00013422	-2.18628	1.24275e-74	8.04364e-73	DOWN	F:FAD binding	F:FAD binding
CRV2G00012271	-2.18799	2.87557e-22	3.09958e-21	DOWN	C:membrane; C:integral component of membrane	no GO terms
CRV2G00007177	-2.19099	7.57355e-15	5.22662e-14	DOWN	C:membrane; F:oxidoreductase activity, acting on the CH-CH group of donors	no GO terms
CRV2G00008539	-2.1915	0.00715262	0.0155132	DOWN		no GO terms
CRV2G00019253	-2.19209	3.97182e-13	2.45521e-12	DOWN	F:DNA binding; P:transposition, DNA-mediated; P:DNA integration	F:DNA binding; P:transposition, DNA-mediated; P:DNA integration
CRV2G00000838	-2.19223	2.8266e-31	4.7556e-30	DOWN	C:integral component of membrane; P:oxidation-reduction process	P:oxidation-reduction process
CRV2G00013273	-2.19293	3.06147e-80	2.26994e-78	DOWN	C:integral component of membrane; F:oxidoreductase activity; P:oxidation-reduction process	F:oxidoreductase activity; P:oxidation-reduction process
CRV2G00011045	-2.19505	7.39778e-09	3.243e-08	DOWN	F:magnesium ion binding; F:nucleic acid binding; F:catalytic activity; F:thiamine pyrophosphate binding	F:magnesium ion binding; F:catalytic activity; F:thiamine pyrophosphate binding
CRV2G00017963	-2.19555	0.00292971	0.00680319	DOWN	F:serine-type endopeptidase activity; P:proteolysis	F:serine-type endopeptidase activity; P:proteolysis; F:serine-type peptidase activity
CRV2G00015898	-2.20054	3.10622e-20	2.99495e-19	DOWN		no GO terms
CRV2G00008520	-2.20203	1.47307e-27	2.09384e-26	DOWN	F:hydrolase activity, hydrolyzing O-glycosyl compounds; P:carbohydrate metabolic process; F:carbohydrate binding	F:catalytic activity; F:hydrolase activity, hydrolyzing O-glycosyl compounds; P:carbohydrate metabolic process; F:carbohydrate binding
CRV2G00014546	-2.20361	3.77361e-96	3.90243e-94	DOWN	C:integral component of membrane	no GO terms
CRV2G00010532	-2.20365	2.45249e-47	7.40538e-46	DOWN		no GO terms
CRV2G00006619	-2.20401	5.48606e-115	7.58344e-113	DOWN		no GO terms
CRV2G00012980	-2.20513	0.00271548	0.0063475	DOWN	F:DNA-binding transcription factor activity, RNA polymerase II-specific; P:regulation of transcription by RNA polymerase II; F:zinc ion binding; C:host cell nucleus	no IPS match
CRV2G00008371	-2.20635	2.50144e-63	1.18637e-61	DOWN	F:carbohydrate:proton symporter activity; C:integral component of membrane; P:glucose import; P:proton transmembrane transport	C:integral component of membrane; F:transmembrane transporter activity; P:transmembrane transport
CRV2G00009562	-2.21059	8.11576e-09	3.53801e-08	DOWN	F:N,N-dimethylaniline monooxygenase activity; F:flavin adenine dinucleotide binding; F:NADP binding; P:oxidation-reduction process	no GO terms
CRV2G00013520	-2.21271	5.78064e-151	1.39486e-148	DOWN		no IPS match
CRV2G00009746	-2.2137	1.53045e-05	4.84629e-05	DOWN	F:catalytic activity	no GO terms
CRV2G00016823	-2.21493	5.56146e-06	1.8463e-05	DOWN	F:monooxygenase activity; F:metal ion binding; P:oxidation-reduction process	F:oxidoreductase activity
CRV2G00015419	-2.21515	6.01057e-40	1.41315e-38	DOWN	P:positive regulation of transcription from RNA polymerase II promoter by galactose; F:RNA polymerase II cis-regulatory region sequence-specific DNA binding; F:DNA-binding transcription factor activity, RNA polymerase II-specific; C:nucleus; F:zinc ion binding; C:host cell nucleus	F:DNA-binding transcription factor activity, RNA polymerase II-specific; F:DNA binding; P:transcription, DNA-templated; P:regulation of transcription, DNA-templated; F:zinc ion binding
CRV2G00009079	-2.21665	3.00356e-136	5.9871e-134	DOWN		no GO terms
CRV2G00015668	-2.21962	1.54907e-12	9.24133e-12	DOWN	P:proteolysis; F:dipeptidase activity; F:cysteine-type exopeptidase activity	P:proteolysis; F:dipeptidase activity; F:cysteine-type exopeptidase activity
CRV2G00008377	-2.22024	3.55136e-22	3.80861e-21	DOWN	C:membrane; C:integral component of membrane	no GO terms
CRV2G00017697	-2.22282	0.00026679	0.000723682	DOWN		no IPS match
CRV2G00007209	-2.22307	1.8055e-43	4.85016e-42	DOWN	C:integral component of membrane; F:transmembrane transporter activity; P:transmembrane transport	F:transmembrane transporter activity; P:transmembrane transport
CRV2G00016304	-2.22411	2.8684e-153	7.1731e-151	DOWN	F:oxidoreductase activity; P:oxidation-reduction process; F:FAD binding	F:oxidoreductase activity; F:flavin adenine dinucleotide binding; P:oxidation-reduction process; F:FAD binding
CRV2G00005480	-2.22513	3.86883e-232	2.00799e-229	DOWN	F:oxidoreductase activity, acting on the aldehyde or oxo group of donors, NAD or NADP as acceptor; P:oxidation-reduction process	F:oxidoreductase activity; F:oxidoreductase activity, acting on the aldehyde or oxo group of donors, NAD or NADP as acceptor; P:oxidation-reduction process
CRV2G00001416	-2.22552	2.73266e-129	4.72768e-127	DOWN	C:plasma membrane; F:transferase activity; C:anchored component of membrane	no GO terms
CRV2G00004793	-2.2275	0.000292068	0.000787977	DOWN	P:metabolic process; C:cellular anatomical entity	no GO terms
CRV2G00015294	-2.23186	1.9141e-109	2.36113e-107	DOWN	F:kinase activity; P:phosphorylation	F:catalytic activity
CRV2G00013110	-2.23262	2.35286e-131	4.20276e-129	DOWN	C:membrane; C:integral component of membrane	no IPS match
CRV2G00010202	-2.23491	1.03641e-22	1.14772e-21	DOWN		no GO terms
CRV2G00016031	-2.23531	0.000137958	0.000389467	DOWN	C:membrane; C:integral component of membrane; F:FAD binding	no GO terms
CRV2G00010276	-2.23757	2.91e-19	2.64885e-18	DOWN		no GO terms
CRV2G00018993	-2.23771	2.21614e-13	1.395e-12	DOWN		no GO terms
CRV2G00015571	-2.23857	0.000208112	0.000573909	DOWN	F:protein dimerization activity	F:protein dimerization activity
CRV2G00001564	-2.2392	3.51298e-65	1.75381e-63	DOWN	F:hydrolase activity, hydrolyzing O-glycosyl compounds; P:carbohydrate metabolic process; F:carbohydrate binding	F:catalytic activity; F:hydrolase activity, hydrolyzing O-glycosyl compounds; P:carbohydrate metabolic process; F:carbohydrate binding
CRV2G00016130	-2.24137	0.0153097	0.0311079	DOWN		no GO terms
CRV2G00013088	-2.24181	9.36315e-22	9.8044e-21	DOWN	F:DNA-binding transcription factor activity, RNA polymerase II-specific; P:regulation of transcription by RNA polymerase II; F:zinc ion binding; C:host cell nucleus	no GO terms
CRV2G00000003	-2.24335	1.44402e-15	1.04066e-14	DOWN	F:oxidoreductase activity; P:oxidation-reduction process	F:oxidoreductase activity; P:oxidation-reduction process
CRV2G00003588	-2.24449	4.31284e-15	3.01877e-14	DOWN	C:integral component of membrane	no GO terms
CRV2G00017981	-2.24471	4.95814e-25	6.2023e-24	DOWN	F:serine-type endopeptidase activity; P:proteolysis	F:serine-type endopeptidase activity; P:proteolysis
CRV2G00004379	-2.24632	5.04235e-31	8.41657e-30	DOWN	F:iron ion binding; F:cysteine dioxygenase activity; P:taurine biosynthetic process; P:oxidation-reduction process	F:iron ion binding; F:oxidoreductase activity, acting on single donors with incorporation of molecular oxygen, incorporation of two atoms of oxygen; P:oxidation-reduction process
CRV2G00002707	-2.24677	3.71916e-87	3.22734e-85	DOWN		no GO terms
CRV2G00012377	-2.2502	1.1754e-36	2.43471e-35	DOWN	F:molecular_function; C:cellular_component; P:biological_process	no IPS match
CRV2G00019798	-2.2505	0.0185496	0.0370641	DOWN	C:integral component of membrane	no GO terms
CRV2G00005900	-2.25075	4.1522e-19	3.73264e-18	DOWN	F:catalytic activity; P:carbohydrate metabolic process	P:carbohydrate metabolic process
CRV2G00013898	-2.25133	1.94008e-09	8.94233e-09	DOWN	P:vesicle-mediated transport; F:hydrolase activity	no GO terms
CRV2G00016519	-2.25159	4.13846e-29	6.36694e-28	DOWN		no GO terms
CRV2G00017321	-2.25204	2.73672e-10	1.36133e-09	DOWN	C:integral component of membrane	no GO terms
CRV2G00013660	-2.25509	3.55345e-43	9.42607e-42	DOWN	F:oxidoreductase activity; P:oxidation-reduction process	F:oxidoreductase activity
CRV2G00015064	-2.25689	4.83585e-16	3.60305e-15	DOWN	F:catalytic activity	F:catalytic activity
CRV2G00003370	-2.25764	0.0170231	0.0342854	DOWN	F:DNA binding; C:nucleus; P:transcription, DNA-templated; F:zinc ion binding	no GO terms
CRV2G00016279	-2.25825	4.63906e-31	7.75752e-30	DOWN	C:integral component of membrane	no GO terms
CRV2G00012048	-2.25922	1.37112e-47	4.18146e-46	DOWN	C:membrane; C:integral component of membrane	no GO terms
CRV2G00014129	-2.2594	5.03216e-11	2.65691e-10	DOWN	F:oxidoreductase activity; P:oxidation-reduction process	F:oxidoreductase activity; P:oxidation-reduction process
CRV2G00007818	-2.263	3.61553e-16	2.71738e-15	DOWN	P:MAPK cascade; F:nucleotide binding; P:protein polyubiquitination; P:regulation of alternative mRNA splicing, via spliceosome; P:mRNA splicing, via spliceosome; F:transcription regulatory region sequence-specific DNA binding; F:RNA polymerase II transcription regulatory region sequence-specific DNA binding; F:DNA-binding transcription factor activity, RNA polymerase II-specific; P:transcription,…	no GO terms
CRV2G00004876	-2.26499	9.91991e-134	1.90823e-131	DOWN	C:integral component of membrane; F:transferase activity, transferring glycosyl groups	no GO terms
CRV2G00004051	-2.26508	2.57189e-67	1.35792e-65	DOWN	F:RNA binding; F:endoribonuclease activity; C:extracellular region; F:lyase activity; P:RNA phosphodiester bond hydrolysis, endonucleolytic	F:RNA binding; F:endoribonuclease activity; F:ribonuclease activity
CRV2G00000824	-2.26538	9.68379e-79	6.95514e-77	DOWN	C:integral component of membrane	no GO terms
CRV2G00011405	-2.26691	0.0079973	0.0171867	DOWN		no GO terms
CRV2G00002867	-2.26842	1.33861e-21	1.38796e-20	DOWN	C:integral component of membrane; F:transmembrane transporter activity; P:transmembrane transport	C:membrane; C:integral component of membrane; F:transmembrane transporter activity; P:transmembrane transport
CRV2G00003565	-2.26888	4.54049e-39	1.03308e-37	DOWN	C:integral component of membrane	no GO terms
CRV2G00013962	-2.26934	7.79146e-49	2.43554e-47	DOWN	C:integral component of membrane	no GO terms
CRV2G00017892	-2.27196	6.30392e-06	2.08123e-05	DOWN	F:lysophospholipase activity; P:phospholipid catabolic process; F:phosphatidyl phospholipase B activity	F:catalytic activity
CRV2G00000150	-2.27241	8.26489e-16	6.05784e-15	DOWN	P:L-arabinose metabolic process; F:alpha-L-arabinofuranosidase activity	P:L-arabinose metabolic process; F:alpha-L-arabinofuranosidase activity
CRV2G00016595	-2.27393	5.44298e-118	7.88029e-116	DOWN	F:aminopeptidase activity; P:proteolysis; F:metal ion binding	F:aminopeptidase activity; P:proteolysis
CRV2G00002881	-2.27503	9.05412e-47	2.69255e-45	DOWN	P:defense response to bacterium; P:defense response to fungus	no GO terms
CRV2G00004659	-2.27548	0.000258208	0.000701994	DOWN	C:extracellular region; F:pectate lyase activity	C:extracellular region; F:pectate lyase activity
CRV2G00005907	-2.27581	5.32851e-10	2.5793e-09	DOWN		no GO terms
CRV2G00016874	-2.27602	4.64565e-66	2.37975e-64	DOWN	F:RNA binding; F:ribonuclease activity; C:integral component of membrane; P:RNA phosphodiester bond hydrolysis	F:RNA binding; F:ribonuclease activity
CRV2G00006659	-2.28009	1.56027e-07	6.07757e-07	DOWN		no GO terms
CRV2G00008706	-2.28289	6.77201e-15	4.6864e-14	DOWN	C:integral component of membrane	no GO terms
CRV2G00007824	-2.28326	0	0	DOWN		no GO terms
CRV2G00018876	-2.28419	2.38345e-09	1.09001e-08	DOWN		no GO terms
CRV2G00012888	-2.28594	1.84903e-12	1.09572e-11	DOWN	F:binding; C:cytoplasm; P:regulation of transcription, DNA-templated; F:oxidoreductase activity; P:oxidation-reduction process	F:oxidoreductase activity; P:oxidation-reduction process
CRV2G00011331	-2.28724	1.38353e-41	3.45983e-40	DOWN	F:ferric iron binding; P:catechol-containing compound metabolic process; F:catechol 1,2-dioxygenase activity; P:oxidation-reduction process	F:catalytic activity; F:iron ion binding; P:cellular aromatic compound metabolic process; F:ferric iron binding; P:catechol-containing compound metabolic process; F:oxidoreductase activity, acting on single donors with incorporation of molecular oxygen, incorporation of two atoms of oxygen; F:catechol 1,2-dioxygenase activity; P:oxidation-reduction process
CRV2G00008583	-2.289	0.000607479	0.00157039	DOWN	F:oxidoreductase activity, acting on CH-OH group of donors; F:flavin adenine dinucleotide binding; P:oxidation-reduction process	F:oxidoreductase activity, acting on CH-OH group of donors; F:flavin adenine dinucleotide binding; P:oxidation-reduction process
CRV2G00001914	-2.29019	1.65739e-81	1.26643e-79	DOWN	C:extracellular region	C:extracellular region
CRV2G00013811	-2.29122	3.07055e-08	1.27129e-07	DOWN		no GO terms
CRV2G00009445	-2.29362	6.51425e-23	7.28431e-22	DOWN	C:integral component of membrane; F:transmembrane transporter activity; P:transmembrane transport	F:transmembrane transporter activity; P:transmembrane transport
CRV2G00017007	-2.2969	1.80265e-11	9.84655e-11	DOWN	F:dioxygenase activity; P:oxidation-reduction process	F:oxidoreductase activity; P:oxidation-reduction process
CRV2G00002469	-2.29883	3.72091e-79	2.70065e-77	DOWN	C:integral component of membrane	no GO terms
CRV2G00008498	-2.30011	0.022574	0.0442346	DOWN	F:catalytic activity	F:catalytic activity
CRV2G00005059	-2.30332	7.83672e-14	5.07827e-13	DOWN	P:carbohydrate transport; C:integral component of membrane; F:transmembrane transporter activity; P:transmembrane transport	C:membrane; C:integral component of membrane; F:transmembrane transporter activity; P:transmembrane transport
CRV2G00011470	-2.30378	0.000169562	0.000472957	DOWN		no GO terms
CRV2G00017920	-2.30481	1.49166e-66	7.74199e-65	DOWN	F:5-methyltetrahydropteroyltriglutamate-homocysteine S-methyltransferase activity; F:zinc ion binding; P:methionine biosynthetic process; P:oxidation-reduction process	P:oxidation-reduction process
CRV2G00005015	-2.30624	0.00465801	0.0104513	DOWN		no IPS match
CRV2G00016200	-2.3116	4.03793e-07	1.50733e-06	DOWN	C:integral component of membrane; F:transmembrane transporter activity; P:transmembrane transport	F:transmembrane transporter activity; P:transmembrane transport
CRV2G00009658	-2.31717	3.17972e-05	9.70462e-05	DOWN	F:ATP transmembrane transporter activity; P:ATP transport; C:integral component of membrane; F:oxidoreductase activity, acting on the CH-CH group of donors; F:flavin adenine dinucleotide binding; P:transmembrane transport; P:oxidation-reduction process	F:ATP transmembrane transporter activity; P:transmembrane transport
CRV2G00016815	-2.32598	7.51404e-13	4.56384e-12	DOWN	C:extracellular region; P:carbohydrate metabolic process; F:cellulase activity; F:cellulose binding	P:carbohydrate metabolic process; F:cellulase activity
CRV2G00000011	-2.32915	6.30269e-17	5.0007e-16	DOWN	F:DNA-binding transcription factor activity, RNA polymerase II-specific; P:regulation of transcription by RNA polymerase II; F:zinc ion binding; C:host cell nucleus	F:DNA-binding transcription factor activity, RNA polymerase II-specific; P:regulation of transcription, DNA-templated; F:zinc ion binding
CRV2G00013719	-2.33016	2.22533e-80	1.65444e-78	DOWN	F:2-dehydropantoate 2-reductase activity; P:pantothenate biosynthetic process; C:integral component of membrane; P:oxidation-reduction process	F:2-dehydropantoate 2-reductase activity; P:pantothenate biosynthetic process; F:oxidoreductase activity; P:oxidation-reduction process
CRV2G00003273	-2.33115	5.68466e-08	2.29894e-07	DOWN	C:integral component of membrane	no GO terms
CRV2G00016814	-2.3314	2.47647e-39	5.70065e-38	DOWN	F:catalytic activity	no GO terms
CRV2G00011475	-2.33141	0.00270558	0.00632489	DOWN	P:biosynthetic process; F:transferase activity; F:pyridoxal phosphate binding	F:catalytic activity; P:biosynthetic process; F:pyridoxal phosphate binding
CRV2G00005479	-2.33227	8.69196e-38	1.87675e-36	DOWN	C:integral component of membrane	no GO terms
CRV2G00012118	-2.33341	8.3177e-124	1.3459e-121	DOWN		no IPS match
CRV2G00015363	-2.33485	8.31909e-101	8.97417e-99	DOWN	C:integral component of membrane; F:oxidoreductase activity; P:oxidation-reduction process	F:oxidoreductase activity; P:oxidation-reduction process
CRV2G00019267	-2.33503	8.92802e-05	0.000257948	DOWN	F:DNA-binding transcription factor activity, RNA polymerase II-specific; P:regulation of transcription by RNA polymerase II; F:zinc ion binding; C:host cell nucleus	no GO terms
CRV2G00008971	-2.33567	1.1089e-10	5.70694e-10	DOWN	F:carbohydrate binding	no GO terms
CRV2G00009857	-2.33666	4.9339e-26	6.48455e-25	DOWN	F:iron ion binding; P:lipid biosynthetic process; C:integral component of membrane; F:oxidoreductase activity; P:oxidation-reduction process	F:iron ion binding; P:lipid biosynthetic process; F:oxidoreductase activity; P:oxidation-reduction process
CRV2G00001173	-2.33843	3.74185e-16	2.80695e-15	DOWN	F:oxidoreductase activity; F:metal ion binding; P:oxidation-reduction process	F:oxidoreductase activity; P:oxidation-reduction process
CRV2G00009147	-2.33995	6.91537e-16	5.09858e-15	DOWN	C:integral component of membrane; F:transmembrane transporter activity; P:transmembrane transport	F:transmembrane transporter activity; P:transmembrane transport
CRV2G00005399	-2.34526	2.07875e-93	2.02057e-91	DOWN	C:integral component of membrane	no GO terms
CRV2G00016250	-2.34585	1.88909e-45	5.4074e-44	DOWN	F:RNA binding	F:nucleic acid binding
CRV2G00011316	-2.348	0.0144164	0.0294647	DOWN	C:integral component of membrane	no GO terms
CRV2G00019650	-2.3569	3.33423e-24	4.00341e-23	DOWN	F:DNA binding; P:transposition, DNA-mediated; P:DNA integration	F:DNA binding; P:transposition, DNA-mediated; P:DNA integration
CRV2G00006975	-2.35692	2.09601e-24	2.54108e-23	DOWN		no GO terms
CRV2G00004852	-2.35981	1.19477e-11	6.61415e-11	DOWN	F:hydrolase activity, hydrolyzing O-glycosyl compounds; P:carbohydrate metabolic process; C:integral component of membrane	no GO terms
CRV2G00013822	-2.36129	3.62748e-08	1.49267e-07	DOWN	F:protein binding	F:protein binding
CRV2G00004955	-2.36153	1.17145e-23	1.36717e-22	DOWN		no GO terms
CRV2G00011363	-2.36334	0.00170798	0.00413403	DOWN		no GO terms
CRV2G00016093	-2.36711	3.07608e-25	3.8994e-24	DOWN	P:proteolysis; F:peptidase activity; F:metal ion binding	no GO terms
CRV2G00002058	-2.36787	6.91362e-98	7.23118e-96	DOWN	F:ligase activity	no GO terms
CRV2G00005945	-2.36887	0.0108861	0.0228226	DOWN	F:monooxygenase activity; P:oxidation-reduction process	no GO terms
CRV2G00009265	-2.36957	9.06794e-09	3.93285e-08	DOWN		no GO terms
CRV2G00017775	-2.36996	6.16598e-08	2.48664e-07	DOWN		no IPS match
CRV2G00000624	-2.37079	2.56818e-22	2.77367e-21	DOWN	F:oxidoreductase activity, acting on the CH-CH group of donors; F:flavin adenine dinucleotide binding; P:oxidation-reduction process	F:oxidoreductase activity, acting on the CH-CH group of donors; P:oxidation-reduction process
CRV2G00007592	-2.37113	5.05964e-28	7.34849e-27	DOWN	C:integral component of membrane; F:transmembrane transporter activity; P:transmembrane transport	C:membrane; C:integral component of membrane; F:transmembrane transporter activity; P:transmembrane transport
CRV2G00005138	-2.37361	6.29817e-22	6.66347e-21	DOWN	C:integral component of membrane; F:transmembrane transporter activity; P:transmembrane transport	F:transmembrane transporter activity; P:transmembrane transport
CRV2G00004853	-2.37452	1.65357e-67	8.77297e-66	DOWN	F:DNA-binding transcription factor activity, RNA polymerase II-specific; P:regulation of transcription by RNA polymerase II; F:zinc ion binding; P:carbohydrate transport; P:glucose mediated signaling pathway; C:integral component of membrane; F:transmembrane transporter activity; C:host cell nucleus; P:detection of glucose; P:transmembrane transport	P:glucose mediated signaling pathway; C:membrane; C:integral component of membrane; F:transmembrane transporter activity; P:detection of glucose; P:transmembrane transport
CRV2G00008834	-2.37734	3.8327e-58	1.5878e-56	DOWN	F:hydrolase activity, hydrolyzing O-glycosyl compounds; P:carbohydrate metabolic process	F:hydrolase activity, hydrolyzing O-glycosyl compounds; P:carbohydrate metabolic process
CRV2G00016473	-2.37741	2.07537e-06	7.20486e-06	DOWN	F:hydrolase activity	F:hydrolase activity
CRV2G00013271	-2.3784	2.95436e-49	9.3247e-48	DOWN	F:protein binding; F:oxidoreductase activity; P:oxidation-reduction process	F:protein binding; F:oxidoreductase activity; P:oxidation-reduction process
CRV2G00014238	-2.37958	6.95903e-05	0.000204039	DOWN	C:integral component of membrane	no GO terms
CRV2G00006651	-2.38063	3.33702e-74	2.11997e-72	DOWN	C:integral component of membrane	no GO terms
CRV2G00010832	-2.38074	1.18967e-09	5.58548e-09	DOWN	C:integral component of membrane; F:transmembrane transporter activity; P:transmembrane transport	F:transmembrane transporter activity; P:transmembrane transport
CRV2G00018606	-2.38216	4.9429e-09	2.20086e-08	DOWN		no GO terms
CRV2G00008938	-2.38398	0.00197462	0.00472164	DOWN	F:hydrolase activity	no GO terms
CRV2G00003239	-2.38428	3.56742e-197	1.46467e-194	DOWN	F:nucleotide binding; F:oxidoreductase activity; P:oxidation-reduction process	F:oxidoreductase activity; P:oxidation-reduction process
CRV2G00005729	-2.38434	2.26717e-08	9.50111e-08	DOWN	C:integral component of membrane	no GO terms
CRV2G00009517	-2.38469	1.3779e-09	6.42755e-09	DOWN	C:integral component of membrane	no GO terms
CRV2G00016071	-2.38482	2.04221e-13	1.28847e-12	DOWN	P:proteolysis; F:serine-type peptidase activity	P:proteolysis; F:serine-type peptidase activity
CRV2G00013098	-2.38693	1.20815e-45	3.4727e-44	DOWN	C:integral component of membrane; F:transmembrane transporter activity; P:transmembrane transport	F:transmembrane transporter activity; P:transmembrane transport
CRV2G00010345	-2.38968	0.0093021	0.0197455	DOWN	F:cytochrome-b5 reductase activity, acting on NAD(P)H; C:integral component of membrane; F:heme binding; P:oxidation-reduction process	F:oxidoreductase activity; F:heme binding; P:oxidation-reduction process
CRV2G00016050	-2.39198	0.0145846	0.0297555	DOWN	P:carbohydrate metabolic process; F:beta-glucosidase activity; F:transferase activity, transferring hexosyl groups	F:hydrolase activity, hydrolyzing O-glycosyl compounds; P:carbohydrate metabolic process
CRV2G00015287	-2.39327	1.97133e-21	2.02871e-20	DOWN	F:transferase activity, transferring acyl groups other than amino-acyl groups	F:transferase activity, transferring acyl groups other than amino-acyl groups
CRV2G00003607	-2.39371	1.44069e-17	1.1869e-16	DOWN	C:integral component of membrane	no GO terms
CRV2G00016414	-2.39536	0.0228296	0.0446846	DOWN	F:oxidoreductase activity; P:oxidation-reduction process	F:oxidoreductase activity; P:oxidation-reduction process
CRV2G00017415	-2.39799	6.55047e-12	3.70991e-11	DOWN	C:membrane; C:integral component of membrane	no GO terms
CRV2G00010279	-2.39843	0.000494181	0.00129306	DOWN	P:oxidation-reduction process	P:oxidation-reduction process
CRV2G00014310	-2.40008	0.000160159	0.000448549	DOWN	F:monooxygenase activity; F:iron ion binding; C:integral component of membrane; F:oxidoreductase activity, acting on paired donors, with incorporation or reduction of molecular oxygen; F:transferase activity, transferring alkyl or aryl (other than methyl) groups; P:transsulfuration; F:heme binding; F:pyridoxal phosphate binding; P:oxidation-reduction process	F:monooxygenase activity; F:iron ion binding; F:oxidoreductase activity, acting on paired donors, with incorporation or reduction of molecular oxygen; F:heme binding; P:oxidation-reduction process
CRV2G00016985	-2.40016	7.83193e-74	4.90753e-72	DOWN		no GO terms
CRV2G00009431	-2.40084	1.59677e-78	1.13793e-76	DOWN		no GO terms
CRV2G00012613	-2.40084	2.34918e-07	8.97893e-07	DOWN	F:nucleotide binding; F:DNA-binding transcription factor activity, RNA polymerase II-specific; F:nucleic acid binding; F:DNA binding; F:single-stranded DNA binding; F:DNA-binding transcription factor activity; F:RNA binding; F:RNA helicase activity; F:actin binding; F:lysozyme activity; F:DNA-directed DNA polymerase activity; F:DNA primase activity; F:DNA-directed 5'-3' RNA polymerase activity; F…	no GO terms
CRV2G00017896	-2.40701	0.00167583	0.00406334	DOWN		no GO terms
CRV2G00008638	-2.40969	7.75387e-06	2.53167e-05	DOWN	F:DNA binding; C:nucleus; P:transcription, DNA-templated; P:lipid metabolic process; F:zinc ion binding; C:membrane; C:integral component of membrane	no GO terms
CRV2G00011977	-2.41328	2.2349e-98	2.35547e-96	DOWN	F:iron ion binding; F:cysteine dioxygenase activity; P:taurine biosynthetic process; P:oxidation-reduction process	F:iron ion binding; F:oxidoreductase activity, acting on single donors with incorporation of molecular oxygen, incorporation of two atoms of oxygen; P:oxidation-reduction process
CRV2G00010308	-2.41911	4.86565e-12	2.78378e-11	DOWN	C:nucleus; P:DNA replication; F:O-methyltransferase activity; P:methylation	F:methyltransferase activity; F:O-methyltransferase activity
CRV2G00016386	-2.42131	1.16646e-111	1.51354e-109	DOWN		no GO terms
CRV2G00018719	-2.4219	2.71481e-74	1.73269e-72	DOWN		no GO terms
CRV2G00015361	-2.42332	2.151e-88	1.89646e-86	DOWN	F:copper ion transmembrane transporter activity; P:cellular copper ion homeostasis; C:integral component of membrane; P:copper ion transmembrane transport	F:copper ion transmembrane transporter activity; C:integral component of membrane; P:copper ion transmembrane transport
CRV2G00005751	-2.42373	0.00889085	0.0189471	DOWN	F:hydrolase activity, hydrolyzing O-glycosyl compounds; P:carbohydrate metabolic process	F:hydrolase activity, hydrolyzing O-glycosyl compounds; P:carbohydrate metabolic process
CRV2G00015932	-2.42564	5.15049e-14	3.37573e-13	DOWN	F:hydrolase activity, hydrolyzing O-glycosyl compounds; P:carbohydrate metabolic process	F:hydrolase activity, hydrolyzing O-glycosyl compounds; P:carbohydrate metabolic process
CRV2G00017995	-2.42576	2.21493e-130	3.90566e-128	DOWN	C:membrane; C:integral component of membrane	no GO terms
CRV2G00018222	-2.42711	2.23221e-235	1.25313e-232	DOWN	F:3-oxoacyl-[acyl-carrier-protein] synthase activity; P:fatty acid biosynthetic process; F:methyltransferase activity; F:zinc ion binding; F:oxidoreductase activity; F:phosphopantetheine binding; P:methylation; P:oxidation-reduction process	F:3-oxoacyl-[acyl-carrier-protein] synthase activity; P:fatty acid biosynthetic process; F:zinc ion binding; F:oxidoreductase activity; F:transferase activity; F:transferase activity, transferring acyl groups; F:phosphopantetheine binding; P:oxidation-reduction process
CRV2G00002494	-2.43033	5.39532e-43	1.42432e-41	DOWN	C:integral component of membrane; F:oxidoreductase activity; P:oxidation-reduction process	P:oxidation-reduction process
CRV2G00013043	-2.43213	3.29308e-13	2.04807e-12	DOWN	F:dioxygenase activity; P:oxidation-reduction process	no GO terms
CRV2G00013844	-2.43338	0.00427601	0.00965244	DOWN	F:catalytic activity; F:FAD binding	F:FAD binding
CRV2G00016186	-2.43514	2.40851e-11	1.30266e-10	DOWN	F:dioxygenase activity; P:oxidation-reduction process	no GO terms
CRV2G00022226	-2.43828	0.00722002	0.0156409	DOWN	F:catalytic activity; P:proteolysis; C:membrane; C:integral component of membrane; F:metallodipeptidase activity	no GO terms
CRV2G00000053	-2.43941	0.00379893	0.00865002	DOWN	F:metallopeptidase activity	F:metallopeptidase activity
CRV2G00003361	-2.44089	2.25487e-14	1.50588e-13	DOWN	C:integral component of membrane; F:transmembrane transporter activity; P:transmembrane transport	C:integral component of membrane; F:transmembrane transporter activity; P:transmembrane transport
CRV2G00016463	-2.44548	4.61837e-27	6.40334e-26	DOWN	C:integral component of membrane; F:oxidoreductase activity; F:transmembrane transporter activity; P:transmembrane transport; P:oxidation-reduction process; F:FAD binding	F:transmembrane transporter activity; P:transmembrane transport
CRV2G00018698	-2.44587	8.18813e-13	4.95903e-12	DOWN	F:feruloyl esterase activity	F:feruloyl esterase activity
CRV2G00010073	-2.44974	2.06612e-14	1.38419e-13	DOWN	F:catalytic activity; F:urate oxidase activity; P:purine nucleobase metabolic process; F:ligase activity; F:phosphopantetheine binding; P:oxidation-reduction process	no GO terms
CRV2G00009479	-2.44975	2.09479e-18	1.81834e-17	DOWN		no GO terms
CRV2G00010983	-2.45038	1.33958e-60	5.97231e-59	DOWN	F:binding; C:integral component of membrane; F:transmembrane transporter activity; P:transmembrane transport	F:transmembrane transporter activity; P:transmembrane transport
CRV2G00014246	-2.45258	3.52049e-55	1.33024e-53	DOWN	F:alkaline phosphatase activity; P:dephosphorylation	F:catalytic activity; F:phosphatase activity
CRV2G00016361	-2.45267	1.27915e-05	4.08581e-05	DOWN	C:integral component of membrane	no GO terms
CRV2G00009570	-2.45388	5.30018e-78	3.71932e-76	DOWN		no GO terms
CRV2G00010512	-2.45887	0.0151155	0.0307428	DOWN		no IPS match
CRV2G00019274	-2.45973	4.17519e-12	2.40324e-11	DOWN	F:DNA-binding transcription factor activity, RNA polymerase II-specific; P:regulation of transcription by RNA polymerase II; F:zinc ion binding; C:host cell nucleus	no GO terms
CRV2G00018397	-2.45983	8.03128e-15	5.52864e-14	DOWN	F:oxidoreductase activity, acting on the aldehyde or oxo group of donors, NAD or NADP as acceptor; P:oxidation-reduction process	F:oxidoreductase activity; F:oxidoreductase activity, acting on the aldehyde or oxo group of donors, NAD or NADP as acceptor; P:oxidation-reduction process
CRV2G00010296	-2.4609	0.000240989	0.000658173	DOWN	F:hydrolase activity	no IPS match
CRV2G00005758	-2.46415	0.0207506	0.0409916	DOWN	P:proteolysis; F:metallopeptidase activity	F:metallopeptidase activity
CRV2G00008733	-2.46465	0.000668824	0.00171944	DOWN	F:phospholipase A2 activity; P:phospholipid metabolic process; P:arachidonic acid secretion	F:phospholipase A2 activity; P:phospholipid metabolic process; P:arachidonic acid secretion
CRV2G00014856	-2.46501	0.00169357	0.00410202	DOWN		no GO terms
CRV2G00016365	-2.46779	4.17289e-61	1.87869e-59	DOWN	F:metallocarboxypeptidase activity; P:proteolysis; F:zinc ion binding	F:metallocarboxypeptidase activity; P:proteolysis; F:zinc ion binding
CRV2G00005817	-2.46821	1.18595e-13	7.59914e-13	DOWN		no GO terms
CRV2G00010903	-2.46909	5.64665e-58	2.31833e-56	DOWN	C:membrane; C:integral component of membrane	no GO terms
CRV2G00009397	-2.46979	1.50783e-20	1.47607e-19	DOWN	C:integral component of membrane; F:transmembrane transporter activity; P:transmembrane transport	C:membrane; F:transmembrane transporter activity; P:transmembrane transport
CRV2G00017112	-2.47247	3.22512e-13	2.00671e-12	DOWN	F:oxidoreductase activity, acting on the CH-OH group of donors, NAD or NADP as acceptor; F:NAD binding; P:oxidation-reduction process	F:oxidoreductase activity, acting on the CH-OH group of donors, NAD or NADP as acceptor; F:NAD binding; P:oxidation-reduction process
CRV2G00013863	-2.47463	6.03979e-64	2.9302e-62	DOWN	F:monooxygenase activity; F:iron ion binding; F:oxidoreductase activity; F:oxidoreductase activity, acting on paired donors, with incorporation or reduction of molecular oxygen; F:heme binding; F:metal ion binding; P:oxidation-reduction process	no GO terms
CRV2G00013336	-2.47588	1.52689e-06	5.37311e-06	DOWN	F:GTPase activity; F:GTP binding; C:integral component of membrane; F:transmembrane transporter activity; P:transmembrane transport	C:membrane; C:integral component of membrane; F:transmembrane transporter activity; P:transmembrane transport
CRV2G00003174	-2.47761	2.21978e-255	1.45385e-252	DOWN		no GO terms
CRV2G00004856	-2.48091	0.000182458	0.000506566	DOWN	F:monooxygenase activity; F:metal ion binding; P:oxidation-reduction process	F:oxidoreductase activity
CRV2G00018525	-2.48322	0.000243456	0.000664582	DOWN	C:integral component of membrane	no GO terms
CRV2G00010730	-2.48484	7.5746e-62	3.4727e-60	DOWN		no GO terms
CRV2G00016335	-2.48571	8.80669e-09	3.8289e-08	DOWN		no GO terms
CRV2G00007293	-2.48699	3.2441e-52	1.1225e-50	DOWN		no GO terms
CRV2G00017921	-2.48861	1.47169e-121	2.31333e-119	DOWN	C:membrane; C:integral component of membrane	no GO terms
CRV2G00015850	-2.48942	0.00569737	0.0126075	DOWN	C:integral component of membrane; F:transmembrane transporter activity; P:transmembrane transport	F:transmembrane transporter activity; P:transmembrane transport
CRV2G00004011	-2.49365	9.88487e-22	1.0331e-20	DOWN	F:hydrolase activity, acting on ester bonds	F:hydrolase activity, acting on ester bonds
CRV2G00016611	-2.49535	1.76741e-50	5.80164e-49	DOWN	F:molecular_function	no GO terms
CRV2G00014070	-2.49593	0.000108749	0.000310994	DOWN	F:isomerase activity	no GO terms
CRV2G00019422	-2.49598	0.0225638	0.0442178	DOWN		no GO terms
CRV2G00002985	-2.49599	1.96572e-24	2.38944e-23	DOWN	F:hydrolase activity	no GO terms
CRV2G00010200	-2.49757	5.04493e-32	8.71709e-31	DOWN	C:mitochondrion	no GO terms
CRV2G00017982	-2.49802	2.70472e-43	7.20247e-42	DOWN	C:integral component of membrane; P:tryptophan catabolic process to kynurenine; F:heme binding; F:transmembrane transporter activity; F:metal ion binding; P:transmembrane transport	F:transmembrane transporter activity; P:transmembrane transport
CRV2G00010291	-2.49803	4.29788e-05	0.000129265	DOWN	F:iron ion binding; F:oxidoreductase activity, acting on paired donors, with incorporation or reduction of molecular oxygen; F:heme binding; P:oxidation-reduction process	F:iron ion binding; F:oxidoreductase activity, acting on paired donors, with incorporation or reduction of molecular oxygen; F:heme binding; P:oxidation-reduction process
CRV2G00017320	-2.50172	2.13022e-33	3.89875e-32	DOWN	C:integral component of membrane	no GO terms
CRV2G00012950	-2.50261	2.12952e-11	1.15677e-10	DOWN	F:beta-N-acetylhexosaminidase activity; P:carbohydrate metabolic process	F:hydrolase activity, hydrolyzing O-glycosyl compounds; F:beta-N-acetylhexosaminidase activity; P:carbohydrate metabolic process
CRV2G00006011	-2.50422	1.3108e-141	2.81699e-139	DOWN		no GO terms
CRV2G00008350	-2.50518	2.26962e-17	1.8515e-16	DOWN	C:integral component of membrane	no GO terms
CRV2G00015029	-2.50536	4.32784e-182	1.48813e-179	DOWN		no IPS match
CRV2G00010813	-2.5067	0.000273987	0.00074196	DOWN	C:membrane; C:integral component of membrane	no GO terms
CRV2G00003445	-2.50726	3.01579e-18	2.59083e-17	DOWN	F:RNA binding; F:ribonuclease T2 activity; P:RNA phosphodiester bond hydrolysis, endonucleolytic	F:RNA binding; F:ribonuclease T2 activity
CRV2G00001679	-2.50966	6.18869e-12	3.51587e-11	DOWN	C:membrane; C:integral component of membrane	no GO terms
CRV2G00012960	-2.50993	3.05432e-14	2.02649e-13	DOWN	F:RNA binding; F:ribonuclease activity; P:RNA phosphodiester bond hydrolysis	F:RNA binding; F:ribonuclease activity
CRV2G00000020	-2.51048	0.00189834	0.00455627	DOWN	P:carbohydrate metabolic process; F:hydrolase activity	P:carbohydrate metabolic process
CRV2G00001563	-2.51085	2.25586e-114	3.07199e-112	DOWN	F:phospholipase A2 activity; P:phospholipid metabolic process; P:arachidonic acid secretion	F:phospholipase A2 activity; P:phospholipid metabolic process; P:arachidonic acid secretion
CRV2G00012068	-2.51463	2.62048e-23	2.99228e-22	DOWN	F:aminopeptidase activity; P:proteolysis; F:metal ion binding	no GO terms
CRV2G00010047	-2.51833	0.00979693	0.0207032	DOWN		no IPS match
CRV2G00011472	-2.51932	3.29145e-06	1.11904e-05	DOWN	F:oxidoreductase activity; P:oxidation-reduction process; F:FAD binding	F:oxidoreductase activity; F:flavin adenine dinucleotide binding; P:oxidation-reduction process; F:FAD binding
CRV2G00018475	-2.52029	0.000307356	0.000827195	DOWN	F:molecular_function; C:cellular_component; P:biological_process	no GO terms
CRV2G00003246	-2.52198	4.0378e-36	8.16105e-35	DOWN	C:integral component of membrane; F:transmembrane transporter activity; P:transmembrane transport	F:transmembrane transporter activity; P:transmembrane transport
CRV2G00018682	-2.5241	3.43278e-277	2.69797e-274	DOWN	F:GTPase activity; F:GTP binding	F:GTPase activity; F:GTP binding
CRV2G00002371	-2.52749	2.59857e-13	1.62754e-12	DOWN	C:integral component of membrane; F:transmembrane transporter activity; P:transmembrane transport	F:transmembrane transporter activity; P:transmembrane transport
CRV2G00001317	-2.52767	1.12966e-167	3.30582e-165	DOWN	C:integral component of membrane; F:transmembrane transporter activity; P:transmembrane transport	F:transmembrane transporter activity; P:transmembrane transport
CRV2G00016199	-2.52942	0.00668823	0.0145877	DOWN		no GO terms
CRV2G00005586	-2.52947	1.85862e-234	1.00249e-231	DOWN		no GO terms
CRV2G00018258	-2.53106	3.91411e-55	1.47492e-53	DOWN	F:RNA binding; F:ribonuclease T2 activity; P:RNA phosphodiester bond hydrolysis, endonucleolytic	F:RNA binding; F:ribonuclease T2 activity
CRV2G00019208	-2.53337	8.09005e-175	2.52888e-172	DOWN		no GO terms
CRV2G00019035	-2.53451	6.79221e-05	0.000199509	DOWN	F:metal ion binding; P:oxidation-reduction process	P:oxidation-reduction process
CRV2G00015200	-2.5401	0.000346501	0.000926566	DOWN	C:integral component of membrane	C:integral component of membrane
CRV2G00012975	-2.54028	0.00385053	0.00876001	DOWN	F:hydrolase activity	F:hydrolase activity
CRV2G00019447	-2.54258	6.17101e-13	3.76808e-12	DOWN		no GO terms
CRV2G00005157	-2.54381	1.29487e-92	1.22403e-90	DOWN	C:extracellular region; P:pathogenesis; C:host cell cytoplasm	no GO terms
CRV2G00011589	-2.5439	2.64572e-05	8.14989e-05	DOWN	F:monooxygenase activity; F:iron ion binding; F:methyltransferase activity; C:integral component of membrane; F:oxidoreductase activity, acting on paired donors, with incorporation or reduction of molecular oxygen; F:heme binding; P:methylation; P:oxidation-reduction process	F:iron ion binding; F:oxidoreductase activity, acting on paired donors, with incorporation or reduction of molecular oxygen; F:heme binding; P:oxidation-reduction process
CRV2G00016741	-2.54461	6.81264e-106	7.94076e-104	DOWN	F:serine-type endopeptidase activity; C:cell wall; P:proteolysis; C:membrane	F:serine-type endopeptidase activity; C:cell wall; P:proteolysis; F:serine-type peptidase activity; C:membrane
CRV2G00018538	-2.54598	2.90699e-63	1.37634e-61	DOWN	F:monooxygenase activity; F:iron ion binding; C:integral component of membrane; F:oxidoreductase activity, acting on paired donors, with incorporation or reduction of molecular oxygen; F:heme binding; P:oxidation-reduction process	F:monooxygenase activity; F:iron ion binding; F:oxidoreductase activity, acting on paired donors, with incorporation or reduction of molecular oxygen; F:heme binding; P:oxidation-reduction process
CRV2G00015492	-2.54825	1.37611e-26	1.85649e-25	DOWN	C:membrane; C:integral component of membrane	no GO terms
[truncated: 419 more rows]

## Sheet: Cr Δdcl2-Fg VS WT-Fg
DEGs (log2fold change 1.5) in Δdcl2 during Δdcl2-F. graminearum (Fg) interactions compared with C. rosea (Cr)-F. graminearum interaction
[truncated: 1,707 more rows]
