# Supplementary material for: Role of Dicer-Dependent RNA Interference in Regulating Mycoparasitic Interactions
Source: Microbiol Spectr. 2021 Sep 22;9(2):e01099-21. doi: 10.1128/Spectrum.01099-21 (PMC8557909; doi:10.1128/Spectrum.01099-21)
Supplement: SUPPLEMENTAL FILE 4 — Supplemental material. Download SPECTRUM01099-21_Supp_4_seq13.xlsx, XLSX file, 0.1 MB [file spectrum01099-21_supp_4_seq13.xlsx]

## Sheet: Table S5A MFS_transporters
Gene	Notes	TCDBClass	Log2FC (Δdcl2-Bc/WT-Bc)	Log2FC (Δdcl2-Fg/WT-Fg)	Log2FC (Δdcl1-Bc/WT-Bc)	Log2FC (Δdcl1-Fg/WT-Fg)	GO Names	InterPro GO Names
CRV2G00002485		2.A.1.1.10	-1.75019	-1.15797	-0.179032	-0.243446	C:integral component of membrane; F:transmembrane transporter activity; P:transmembrane transport	C:integral component of membrane; F:transmembrane transporter activity; P:transmembrane transport
CRV2G00003361		2.A.1.1.10	-2.44089	-1.61501	-0.393973	-1.1632	C:integral component of membrane; F:transmembrane transporter activity; P:transmembrane transport	C:integral component of membrane; F:transmembrane transporter activity; P:transmembrane transport
CRV2G00003089	Sugar/inositol transporter family	2.A.1.1.10	0.452485	0.679038	1.62035	1.44799	C:integral component of membrane; F:transmembrane transporter activity; P:transmembrane transport	C:membrane; C:integral component of membrane; F:transmembrane transporter activity; P:transmembrane transport
CRV2G00009756	Sugar/inositol transporter family	2.A.1.1.10	-2.04049	-1.42082	-0.530188	-0.471164	C:integral component of membrane; F:transmembrane transporter activity; P:transmembrane transport	C:membrane; C:integral component of membrane; F:transmembrane transporter activity; P:transmembrane transport
CRV2G00016194	Sugar/inositol transporter family	2.A.1.1.10	-4.71352	-3.42743	-0.513839	-1.28686	F:DNA-binding transcription factor activity, RNA polymerase II-specific; F:DNA binding; F:methylmalonate-semialdehyde dehydrogenase (acylating) activity; C:nucleus; P:regulation of transcription by RNA polymerase II; F:zinc ion binding; C:integral component of membrane; F:transmembrane transporter activity; C:host cell nucleus; P:transmembrane transport; P:oxidation-reduction process	C:membrane; C:integral component of membrane; F:transmembrane transporter activity; P:transmembrane transport
CRV2G00018885	Sugar/inositol transporter family	2.A.1.1.10	-3.55316	-2.62563	-0.389097	-1.22141	F:L-aspartate:2-oxoglutarate aminotransferase activity; P:cellular amino acid metabolic process; P:biosynthetic process; C:integral component of membrane; F:transmembrane transporter activity; F:pyridoxal phosphate binding; P:transmembrane transport	C:membrane; C:integral component of membrane; F:transmembrane transporter activity; P:transmembrane transport
CRV2G00013433	Sugar/inositol transporter family	2.A.1.1.10	-1.26435	-2.1002	-0.28172	-0.147662	C:integral component of membrane; F:transmembrane transporter activity; P:transmembrane transport	C:membrane; C:integral component of membrane; F:transmembrane transporter activity; P:transmembrane transport
CRV2G00007592	Sugar/inositol transporter family	2.A.1.1.10	-2.37113	-0.814282	-0.358195	-0.297822	C:integral component of membrane; F:transmembrane transporter activity; P:transmembrane transport	C:membrane; C:integral component of membrane; F:transmembrane transporter activity; P:transmembrane transport
CRV2G00008505		2.A.1.1.11	-1.58615	-0.300712	-0.203405	-0.265657	P:carbohydrate transport; C:integral component of membrane; F:transmembrane transporter activity; P:transmembrane transport	C:integral component of membrane; F:transmembrane transporter activity; P:transmembrane transport
CRV2G00014079		2.A.1.1.11	-0.310688	1.25461	1.05195	1.50067	C:integral component of membrane; F:transmembrane transporter activity; P:transmembrane transport	C:integral component of membrane; F:transmembrane transporter activity; P:transmembrane transport
CRV2G00009520	Sugar/inositol transporter family	2.A.1.1.11	-1.6338	-0.21626	-0.158727	0.351216	C:integral component of membrane; F:transmembrane transporter activity; P:transmembrane transport	C:membrane; C:integral component of membrane; F:transmembrane transporter activity; P:transmembrane transport
CRV2G00002312	Sugar/inositol transporter family	2.A.1.1.11	-1.968	0.107582	-0.599037	0.289139	C:integral component of membrane; F:transmembrane transporter activity; P:transmembrane transport	C:membrane; C:integral component of membrane; F:transmembrane transporter activity; P:transmembrane transport
CRV2G00002867	Sugar/inositol transporter family	2.A.1.1.119	-2.26842	-2.46118	-0.174174	-1.9142	C:integral component of membrane; F:transmembrane transporter activity; P:transmembrane transport	C:membrane; C:integral component of membrane; F:transmembrane transporter activity; P:transmembrane transport
CRV2G00014521	Sugar/inositol transporter family	2.A.1.1.119	-5.37726	1.84802	-1.7073	3.13791	F:catalytic activity; C:integral component of membrane; F:transmembrane transporter activity; P:transmembrane transport	C:membrane; C:integral component of membrane; F:transmembrane transporter activity; P:transmembrane transport
CRV2G00005059	Sugar/inositol transporter family	2.A.1.1.125	-2.30332	-1.13235	-0.281077	-0.68913	P:carbohydrate transport; C:integral component of membrane; F:transmembrane transporter activity; P:transmembrane transport	C:membrane; C:integral component of membrane; F:transmembrane transporter activity; P:transmembrane transport
CRV2G00012358	Sugar/inositol transporter family	2.A.1.1.125	-0.1365	1.59959	-0.336436	1.50101	F:N,N-dimethylaniline monooxygenase activity; P:carbohydrate transport; C:integral component of membrane; F:transmembrane transporter activity; F:flavin adenine dinucleotide binding; F:NADP binding; P:transmembrane transport; P:oxidation-reduction process	C:membrane; C:integral component of membrane; F:transmembrane transporter activity; P:transmembrane transport
CRV2G00003520		2.A.1.1.127	-1.79422	-0.996061	0.314731	-0.244513	C:integral component of membrane; F:transmembrane transporter activity; P:transmembrane transport	C:integral component of membrane; F:transmembrane transporter activity; P:transmembrane transport
CRV2G00003233		2.A.1.1.127	-1.71349	-0.757966	-0.471487	-0.816902	P:carbohydrate transport; C:integral component of membrane; F:transmembrane transporter activity; P:transmembrane transport	C:integral component of membrane; F:transmembrane transporter activity; P:transmembrane transport
CRV2G00013299	Sugar/inositol transporter family	2.A.1.1.38	-1.54018	-0.543469	-0.724518	-0.69579	P:carbohydrate transport; C:integral component of membrane; F:transmembrane transporter activity; P:transmembrane transport	C:membrane; C:integral component of membrane; F:transmembrane transporter activity; P:transmembrane transport
CRV2G00013082		2.A.1.1.39	-3.52666	-1.17569	-0.416688	-0.0971941	F:DNA-binding transcription factor activity, RNA polymerase II-specific; P:regulation of transcription by RNA polymerase II; F:zinc ion binding; P:carbohydrate transport; C:integral component of membrane; F:transmembrane transporter activity; C:host cell nucleus; P:transmembrane transport; F:FAD binding	C:integral component of membrane; F:transmembrane transporter activity; P:transmembrane transport
CRV2G00009269	Sugar/inositol transporter family	2.A.1.1.39	-2.6067	-2.31343	-0.104296	-0.223787	P:carbohydrate transport; C:integral component of membrane; F:transmembrane transporter activity; P:transmembrane transport	C:membrane; C:integral component of membrane; F:transmembrane transporter activity; P:transmembrane transport
CRV2G00005369	Sugar/inositol transporter family	2.A.1.1.40	-1.64615	-0.853605	0.199056	0.205095	P:carbohydrate transport; C:integral component of membrane; F:oxidoreductase activity; F:transmembrane transporter activity; P:transmembrane transport; P:oxidation-reduction process	C:membrane; C:integral component of membrane; F:transmembrane transporter activity; P:transmembrane transport
CRV2G00016393	Sugar/inositol transporter family	2.A.1.1.57	-1.56568	-0.747031	-0.263786	-0.417228	C:integral component of membrane; F:transmembrane transporter activity; P:transmembrane transport	C:membrane; C:integral component of membrane; F:transmembrane transporter activity; P:transmembrane transport
CRV2G00010321	Putative glucose transporter	2.A.1.1.57	-1.44949	-1.52354	0.622982	-0.162224	P:carbohydrate transport; P:glucose mediated signaling pathway; C:integral component of membrane; F:transmembrane transporter activity; P:detection of glucose; P:transmembrane transport	P:glucose mediated signaling pathway; C:membrane; C:integral component of membrane; F:transmembrane transporter activity; P:detection of glucose; P:transmembrane transport
CRV2G00002437	Sugar/inositol transporter family	2.A.1.1.57	-1.7006	-0.892011	0.632316	-0.739198	P:carbohydrate transport; C:integral component of membrane; F:transmembrane transporter activity; P:transmembrane transport	C:membrane; C:integral component of membrane; F:transmembrane transporter activity; P:transmembrane transport
CRV2G00011137	Sugar/inositol transporter family	2.A.1.1.58	1.37504	1.99478	1.33719	1.645	P:carbohydrate transport; C:integral component of membrane; F:transmembrane transporter activity; P:transmembrane transport	C:membrane; C:integral component of membrane; F:transmembrane transporter activity; P:transmembrane transport
CRV2G00003339	Sugar/inositol transporter family	2.A.1.1.68	-1.64991	-3.59197	0.348474	-0.810867	F:DNA-binding transcription factor activity, RNA polymerase II-specific; P:regulation of transcription by RNA polymerase II; F:zinc ion binding; P:carbohydrate transport; C:integral component of membrane; F:transmembrane transporter activity; C:host cell nucleus; P:transmembrane transport	C:membrane; C:integral component of membrane; F:transmembrane transporter activity; P:transmembrane transport
CRV2G00004853	Putative glucose transporter	2.A.1.1.68	-2.37452	-2.2708	0.446576	-1.45446	F:DNA-binding transcription factor activity, RNA polymerase II-specific; P:regulation of transcription by RNA polymerase II; F:zinc ion binding; P:carbohydrate transport; P:glucose mediated signaling pathway; C:integral component of membrane; F:transmembrane transporter activity; C:host cell nucleus; P:detection of glucose; P:transmembrane transport	P:glucose mediated signaling pathway; C:membrane; C:integral component of membrane; F:transmembrane transporter activity; P:detection of glucose; P:transmembrane transport
CRV2G00016864	Sugar/inositol transporter family	2.A.1.1.69	-1.2989	-3.53727	0.308696	-0.720329	C:integral component of membrane; F:transmembrane transporter activity; P:transmembrane transport	C:membrane; C:integral component of membrane; F:transmembrane transporter activity; P:transmembrane transport
CRV2G00003974	Sugar/inositol transporter family	2.A.1.1.7	-2.95976	-1.44111	0.562779	-0.843479	C:integral component of membrane; F:transmembrane transporter activity; P:transmembrane transport	C:membrane; C:integral component of membrane; F:transmembrane transporter activity; P:transmembrane transport
CRV2G00009021	Sugar/inositol transporter family	2.A.1.1.7	-2.96769	-1.26246	-0.326079	-0.790897	C:integral component of membrane; F:transmembrane transporter activity; P:transmembrane transport	C:membrane; C:integral component of membrane; F:transmembrane transporter activity; P:transmembrane transport
CRV2G00013336	Sugar/inositol transporter family	2.A.1.1.7	-2.47588	-1.07563	-0.756531	0.0695836	F:GTPase activity; F:GTP binding; C:integral component of membrane; F:transmembrane transporter activity; P:transmembrane transport	C:membrane; C:integral component of membrane; F:transmembrane transporter activity; P:transmembrane transport
CRV2G00009157	Sugar/inositol transporter family	2.A.1.1.7	-1.79616	-1.23731	-0.353418	-0.55512	C:integral component of membrane; F:transmembrane transporter activity; P:transmembrane transport	C:membrane; C:integral component of membrane; F:transmembrane transporter activity; P:transmembrane transport
CRV2G00018598	Sugar/inositol transporter family	2.A.1.1.7	-1.51179	-3.2402	-0.634459	-1.43063	C:integral component of membrane; F:transmembrane transporter activity; P:transmembrane transport	C:membrane; C:integral component of membrane; F:transmembrane transporter activity; P:transmembrane transport
CRV2G00003358	Sugar/inositol transporter family	2.A.1.1.83	0.436776	0.94421	0.602116	2.10813	P:carbohydrate transport; C:integral component of membrane; F:transmembrane transporter activity; P:transmembrane transport	C:membrane; C:integral component of membrane; F:transmembrane transporter activity; P:transmembrane transport
CRV2G00008371	Putative glucose transporter	2.A.1.1.83	-2.20635	-2.53064	-0.20095	-1.38955	F:carbohydrate:proton symporter activity; C:integral component of membrane; P:glucose import; P:proton transmembrane transport	C:integral component of membrane; F:transmembrane transporter activity; P:transmembrane transport
CRV2G00001589		2.A.1.12.2	-2.09547	-1.12763	0.0499214	-0.345095	P:carbohydrate transport; C:integral component of membrane; F:transmembrane transporter activity; P:transmembrane transport	C:integral component of membrane; F:transmembrane transporter activity; P:transmembrane transport
CRV2G00012180		2.A.1.12.2	-1.44867	-2.89962	1.12246	-2.65172	C:integral component of membrane; F:transmembrane transporter activity; P:transmembrane transport	C:integral component of membrane; F:transmembrane transporter activity; P:transmembrane transport
CRV2G00013990		2.A.1.13.14	-1.62507	-1.36587	0.220141	-1.23439	F:alpha-galactosidase activity; F:iron ion binding; F:transaminase activity; C:integral component of membrane; P:carbohydrate catabolic process; F:oxidoreductase activity, acting on paired donors, with incorporation or reduction of molecular oxygen; F:heme binding; F:transmembrane transporter activity; F:pyridoxal phosphate binding; P:transmembrane transport; P:oxidation-reduction process	F:transmembrane transporter activity; P:transmembrane transport
CRV2G00015850		2.A.1.13.14	-2.48942	-0.859103	-0.716064	-0.678061	C:integral component of membrane; F:transmembrane transporter activity; P:transmembrane transport	F:transmembrane transporter activity; P:transmembrane transport
CRV2G00008771		2.A.1.13.18	-2.945	-4.09561	0.462976	-2.40119	C:integral component of membrane; F:transmembrane transporter activity; P:transmembrane transport	F:transmembrane transporter activity; P:transmembrane transport
CRV2G00012809		2.A.1.13.18	-2.80665	-4.0833	-0.0525182	-1.67339	C:integral component of membrane; F:transmembrane transporter activity; P:transmembrane transport	F:transmembrane transporter activity; P:transmembrane transport
CRV2G00002792		2.A.1.13.19	-1.66279	-1.24059	0.355392	-0.744572	C:integral component of membrane; F:transmembrane transporter activity; P:transmembrane transport	F:transmembrane transporter activity; P:transmembrane transport
CRV2G00000217		2.A.1.13.19	-1.64613	-1.24802	-0.300559	-0.718427	F:transmembrane transporter activity; P:transmembrane transport; C:integral component of fungal-type vacuolar membrane	F:transmembrane transporter activity; P:transmembrane transport
CRV2G00004632		2.A.1.13.2	-1.63493	-0.88385	0.0429837	-0.213349	C:integral component of membrane; F:transmembrane transporter activity; P:transmembrane transport	F:transmembrane transporter activity; P:transmembrane transport
CRV2G00011046		2.A.1.13.4	0.00545714	2.765	-0.235855	1.31123	C:integral component of membrane; F:transmembrane transporter activity; P:transmembrane transport	F:transmembrane transporter activity
CRV2G00017900		2.A.1.13.4	0.225568	-5.05438	-0.364824	-1.94194	C:integral component of membrane; F:transmembrane transporter activity; P:transmembrane transport	F:transmembrane transporter activity; P:transmembrane transport
CRV2G00015972		2.A.1.13.4	-1.77082	-2.30095	-0.0631657	-2.2571	C:integral component of membrane; F:transmembrane transporter activity; P:transmembrane transport	F:transmembrane transporter activity; P:transmembrane transport
CRV2G00016766		2.A.1.13.4	-0.276345	1.67957	0.469966	0.756905	C:integral component of membrane; F:transmembrane transporter activity; P:transmembrane transport	F:transmembrane transporter activity; P:transmembrane transport
CRV2G00009445		2.A.1.14.11	-2.29362	-0.801812	-1.2558	0.82589	C:integral component of membrane; F:transmembrane transporter activity; P:transmembrane transport	F:transmembrane transporter activity; P:transmembrane transport
CRV2G00015881		2.A.1.14.11	-1.68271	-1.21378	0.0446414	-0.451038	C:integral component of membrane; F:transmembrane transporter activity; P:transmembrane transport	F:transmembrane transporter activity; P:transmembrane transport
CRV2G00005056		2.A.1.14.11	-2.01028	-1.92998	-0.21352	-1.34971	C:integral component of membrane; F:transmembrane transporter activity; P:transmembrane transport	F:transmembrane transporter activity; P:transmembrane transport
CRV2G00015656		2.A.1.14.11	-1.58648	-0.86654	-0.397161	-0.230197	C:integral component of membrane; F:transmembrane transporter activity; P:transmembrane transport	F:transmembrane transporter activity; P:transmembrane transport
CRV2G00005389		2.A.1.14.11	-1.79358	-1.3766	-0.814198	-0.753115	C:integral component of membrane; F:transmembrane transporter activity; P:transmembrane transport	F:transmembrane transporter activity; P:transmembrane transport
CRV2G00002371		2.A.1.14.11	-2.52749	-1.4372	0.0636976	-0.703998	C:integral component of membrane; F:transmembrane transporter activity; P:transmembrane transport	F:transmembrane transporter activity; P:transmembrane transport
CRV2G00011944		2.A.1.14.11	-3.03593	-1.88855	-0.967881	-1.26557	C:integral component of membrane; F:transmembrane transporter activity; P:transmembrane transport	F:transmembrane transporter activity; P:transmembrane transport
CRV2G00005138		2.A.1.14.11	-2.37361	-1.20998	-0.0645747	-0.483499	C:integral component of membrane; F:transmembrane transporter activity; P:transmembrane transport	F:transmembrane transporter activity; P:transmembrane transport
CRV2G00003246		2.A.1.14.11	-2.52198	-1.65615	-0.148648	-1.15867	C:integral component of membrane; F:transmembrane transporter activity; P:transmembrane transport	F:transmembrane transporter activity; P:transmembrane transport
CRV2G00017311		2.A.1.14.11	-1.62997	-0.132108	0.260936	-0.383818	C:integral component of membrane; F:transmembrane transporter activity; P:transmembrane transport	F:transmembrane transporter activity; P:transmembrane transport
CRV2G00012154		2.A.1.14.11	-1.62501	-0.957878	0.235709	-0.667265	C:integral component of membrane; F:transmembrane transporter activity; P:transmembrane transport	F:transmembrane transporter activity; P:transmembrane transport
CRV2G00010832		2.A.1.14.11	-2.38074	-2.29775	-0.955362	-1.67276	C:integral component of membrane; F:transmembrane transporter activity; P:transmembrane transport	F:transmembrane transporter activity; P:transmembrane transport
CRV2G00005387		2.A.1.14.11	-1.90878	-0.872304	-0.756398	-0.557855	C:integral component of membrane; F:oxidoreductase activity; F:transmembrane transporter activity; P:transmembrane transport; P:oxidation-reduction process	F:transmembrane transporter activity; P:transmembrane transport
CRV2G00003389		2.A.1.14.11	-1.51185	-1.95452	-0.885809	-1.19172	C:integral component of membrane; F:transmembrane transporter activity; P:transmembrane transport	F:transmembrane transporter activity; P:transmembrane transport
CRV2G00002540		2.A.1.14.11	-2.03025	-1.26507	-0.109623	-1.47418	C:integral component of membrane; F:transmembrane transporter activity; P:transmembrane transport	F:transmembrane transporter activity; P:transmembrane transport
CRV2G00012514		2.A.1.14.11	-1.83853	-0.117856	-0.665133	-0.317067	C:plasma membrane; C:integral component of membrane; F:transmembrane transporter activity; P:transmembrane transport	F:transmembrane transporter activity; P:transmembrane transport
CRV2G00017858		2.A.1.14.11	1.96915	-1.80492	2.16047	-0.638172	C:integral component of membrane; F:transmembrane transporter activity; P:transmembrane transport	F:transmembrane transporter activity; P:transmembrane transport
CRV2G00005750		2.A.1.14.11	-1.6803	-0.102473	-0.43809	0.251175	C:integral component of membrane; F:transmembrane transporter activity; P:transmembrane transport	F:transmembrane transporter activity; P:transmembrane transport
CRV2G00008128		2.A.1.14.11	-1.79126	-0.294328	0.0936589	-0.24187	C:integral component of membrane; F:transmembrane transporter activity; P:transmembrane transport	F:transmembrane transporter activity; P:transmembrane transport
CRV2G00012754		2.A.1.14.11	-1.55273	-0.493447	-0.149559	-0.111789	C:integral component of membrane; F:transmembrane transporter activity; P:transmembrane transport	F:transmembrane transporter activity; P:transmembrane transport
CRV2G00004996		2.A.1.14.11	-1.7527	-0.541149	0.193942	-0.293308	C:integral component of membrane; F:transmembrane transporter activity; P:transmembrane transport	F:transmembrane transporter activity; P:transmembrane transport
CRV2G00002555		2.A.1.14.11	1.03736	1.7256	0.716654	2.28928	F:DNA binding; F:catalytic activity; C:nucleus; P:transcription, DNA-templated; F:zinc ion binding; C:integral component of membrane; F:transmembrane transporter activity; P:transmembrane transport	F:transmembrane transporter activity; P:transmembrane transport
CRV2G00007132		2.A.1.14.11	-1.85514	-2.80222	1.04503	1.3163	C:integral component of membrane; F:transmembrane transporter activity; P:transmembrane transport	F:transmembrane transporter activity; P:transmembrane transport
CRV2G00010983		2.A.1.14.11	-2.45038	-2.13817	-0.239041	-0.600887	F:binding; C:integral component of membrane; F:transmembrane transporter activity; P:transmembrane transport	F:transmembrane transporter activity; P:transmembrane transport
CRV2G00013569		2.A.1.14.11	-1.60032	-0.757081	-0.781139	0.453838	C:integral component of membrane; F:transmembrane transporter activity; P:transmembrane transport	F:transmembrane transporter activity; P:transmembrane transport
CRV2G00013098		2.A.1.14.11	-2.38693	-0.685809	0.405225	-0.608514	C:integral component of membrane; F:transmembrane transporter activity; P:transmembrane transport	F:transmembrane transporter activity; P:transmembrane transport
CRV2G00014208		2.A.1.14.11	-0.51183	-1.80782	-0.450676	-1.1201	C:integral component of membrane; F:transmembrane transporter activity; P:transmembrane transport	F:transmembrane transporter activity; P:transmembrane transport
CRV2G00016603		2.A.1.14.17	-3.11906	-2.23832	-1.76259	-0.715426	C:integral component of membrane; F:transmembrane transporter activity; P:transmembrane transport	F:transmembrane transporter activity; P:transmembrane transport
CRV2G00018158		2.A.1.14.17	-3.5998	-1.97397	-0.800214	-0.8809	C:integral component of membrane; F:transmembrane transporter activity; P:transmembrane transport	F:transmembrane transporter activity; P:transmembrane transport
CRV2G00011219		2.A.1.14.17	-2.74486	-1.41077	-0.096214	-0.688622	C:integral component of membrane; F:transmembrane transporter activity; P:transmembrane transport	F:transmembrane transporter activity; P:transmembrane transport
CRV2G00017191		2.A.1.14.17	-3.07754	-2.11795	0.370632	-0.382435	C:integral component of membrane; F:transmembrane transporter activity; P:transmembrane transport	F:transmembrane transporter activity; P:transmembrane transport
CRV2G00016518		2.A.1.14.17	2.31101	-3.81232	4.91901	2.30159	F:monooxygenase activity; F:iron ion binding; C:integral component of membrane; F:oxidoreductase activity, acting on paired donors, with incorporation or reduction of molecular oxygen; F:heme binding; F:transmembrane transporter activity; P:transmembrane transport; P:oxidation-reduction process	F:transmembrane transporter activity; P:transmembrane transport
CRV2G00004974		2.A.1.14.17	-2.06152	-1.33296	0.183206	-0.741226	C:integral component of membrane; F:oxidoreductase activity; F:transmembrane transporter activity; F:metal ion binding; P:transmembrane transport; P:oxidation-reduction process	F:transmembrane transporter activity; P:transmembrane transport
CRV2G00012858		2.A.1.14.18	-1.91387	-1.968	0.0649981	-0.992899	C:integral component of membrane; F:transmembrane transporter activity; F:carboxylic ester hydrolase activity; P:transmembrane transport	F:transmembrane transporter activity; P:transmembrane transport
CRV2G00017982		2.A.1.14.3	-2.49802	-1.22554	0.586295	-0.874444	C:integral component of membrane; P:tryptophan catabolic process to kynurenine; F:heme binding; F:transmembrane transporter activity; F:metal ion binding; P:transmembrane transport	F:transmembrane transporter activity; P:transmembrane transport
CRV2G00007197		2.A.1.14.3	1.82467	0.774509	1.8825	1.63869	C:integral component of membrane; F:transmembrane transporter activity; P:transmembrane transport	F:transmembrane transporter activity; P:transmembrane transport
CRV2G00013720		2.A.1.14.36	-1.87116	-0.184758	0.0698557	-0.11773	C:integral component of membrane; F:transmembrane transporter activity; P:transmembrane transport	F:transmembrane transporter activity; P:transmembrane transport
CRV2G00000133		2.A.1.14.36	-1.92135	-0.65442	-0.304004	-0.181617	C:integral component of membrane; F:transmembrane transporter activity; P:transmembrane transport	F:transmembrane transporter activity; P:transmembrane transport
CRV2G00003507		2.A.1.14.36	-2.09431	-1.13007	-0.127482	-0.536109	C:integral component of membrane; F:transmembrane transporter activity; P:transmembrane transport	F:transmembrane transporter activity; P:transmembrane transport
CRV2G00016902		2.A.1.14.36	-1.15536	-2.17801	-0.348105	-0.966798	C:integral component of membrane; F:transmembrane transporter activity; P:transmembrane transport	F:transmembrane transporter activity; P:transmembrane transport
CRV2G00012694		2.A.1.14.36	-0.788687	-1.6054	-0.76959	-2.27284	C:integral component of membrane; F:transmembrane transporter activity; P:transmembrane transport	F:transmembrane transporter activity; P:transmembrane transport
CRV2G00010390		2.A.1.14.36	-3.22059	-1.47431	0.487566	0.127897	C:integral component of membrane; F:transmembrane transporter activity; P:transmembrane transport	F:transmembrane transporter activity; P:transmembrane transport
CRV2G00013421		2.A.1.14.36	-2.16168	-1.17084	0.256459	-0.773174	C:integral component of membrane; F:transmembrane transporter activity; P:transmembrane transport	F:transmembrane transporter activity; P:transmembrane transport
CRV2G00016606		2.A.1.14.37	-1.67897	-4.91314	-0.276576	-0.295156	C:integral component of membrane; F:transmembrane transporter activity; P:transmembrane transport	F:transmembrane transporter activity; P:transmembrane transport
CRV2G00019619		2.A.1.14.38	0.919637	1.43805	0.250969	2.78854	C:integral component of membrane; F:transmembrane transporter activity; P:transmembrane transport	F:transmembrane transporter activity; P:transmembrane transport
CRV2G00012008		2.A.1.14.38	-1.49669	-1.5417	0.141597	-1.45294	C:integral component of membrane; F:transmembrane transporter activity; P:transmembrane transport	F:transmembrane transporter activity; P:transmembrane transport
CRV2G00016313		2.A.1.14.38	-5.07173	-4.77887	1.1291	0.625455	C:integral component of membrane; F:transmembrane transporter activity; P:transmembrane transport	F:transmembrane transporter activity; P:transmembrane transport
CRV2G00003417		2.A.1.14.38	-3.38067	-2.13818	0.297293	1.65378	C:integral component of membrane; F:transmembrane transporter activity; P:transmembrane transport	F:transmembrane transporter activity; P:transmembrane transport
CRV2G00009545		2.A.1.14.38	-1.3244	-1.98852	0.277336	0.386913	C:integral component of membrane; F:transmembrane transporter activity; P:transmembrane transport	F:transmembrane transporter activity; P:transmembrane transport
CRV2G00018674		2.A.1.14.4	-1.57673	-0.974188	0.0945586	-0.17803	C:integral component of membrane; F:transmembrane transporter activity; P:transmembrane transport	F:transmembrane transporter activity; P:transmembrane transport
CRV2G00016330		2.A.1.14.4	-2.05401	-0.945283	-0.118944	-0.617739	C:integral component of membrane; F:transmembrane transporter activity; P:transmembrane transport	F:transmembrane transporter activity; P:transmembrane transport
CRV2G00002984		2.A.1.14.4	-3.08424	-1.20715	0.00681467	0.120583	C:integral component of membrane; F:transmembrane transporter activity; P:transmembrane transport	F:transmembrane transporter activity; P:transmembrane transport
CRV2G00003266		2.A.1.14.4	-1.11596	-2.72493	-0.24052	-1.24646	C:integral component of membrane; F:transmembrane transporter activity; P:transmembrane transport	F:transmembrane transporter activity; P:transmembrane transport
CRV2G00016463		2.A.1.14.4	-2.44548	-2.21025	-0.18362	-0.954662	C:integral component of membrane; F:oxidoreductase activity; F:transmembrane transporter activity; P:transmembrane transport; P:oxidation-reduction process; F:FAD binding	F:transmembrane transporter activity; P:transmembrane transport
CRV2G00009684		2.A.1.14.8	0.588979	1.63705	0.758841	2.09818	F:transmembrane transporter activity; P:transmembrane transport	F:transmembrane transporter activity; P:transmembrane transport
CRV2G00016086		2.A.1.16.6	0.794907	1.7057	-0.256104	0.0601533	C:integral component of membrane; F:transmembrane transporter activity; P:transmembrane transport	F:transmembrane transporter activity; P:transmembrane transport
CRV2G00003296		2.A.1.16.7	0.156799	0.730238	0.846789	1.53986	C:integral component of membrane; F:transmembrane transporter activity; P:transmembrane transport	F:transmembrane transporter activity; P:transmembrane transport
CRV2G00016062		2.A.1.19.48	-1.6962	-1.44399	-0.245157	-0.886657	C:integral component of membrane; F:transmembrane transporter activity; P:transmembrane transport	C:integral component of membrane; F:transmembrane transporter activity; P:transmembrane transport
CRV2G00010479		2.A.1.2.31	-0.837886	-2.13782	0.136421	-0.44951	F:binding; C:integral component of membrane; F:transmembrane transporter activity; P:transmembrane transport	F:transmembrane transporter activity; P:transmembrane transport
CRV2G00015486		2.A.1.2.31	-1.63168	-0.532979	0.517537	0.427978	C:integral component of membrane; F:transmembrane transporter activity; P:transmembrane transport	F:transmembrane transporter activity; P:transmembrane transport
CRV2G00015324		2.A.1.2.33	-1.55061	-2.00506	-0.0667747	-0.513137	F:DNA-binding transcription factor activity, RNA polymerase II-specific; P:regulation of transcription by RNA polymerase II; F:zinc ion binding; C:integral component of membrane; F:kinase activity; P:phosphorylation; F:transmembrane transporter activity; C:host cell nucleus; P:transmembrane transport	F:transmembrane transporter activity; P:transmembrane transport
CRV2G00010127		2.A.1.2.33	-2.77781	-2.09695	-0.96988	-1.84597	C:integral component of membrane; F:kinase activity; P:phosphorylation; F:transmembrane transporter activity; P:transmembrane transport	F:transmembrane transporter activity; P:transmembrane transport
CRV2G00007533		2.A.1.2.35	0.0548176	1.08903	-0.734732	1.77011	C:integral component of membrane; F:transmembrane transporter activity; P:transmembrane transport	F:transmembrane transporter activity; P:transmembrane transport
CRV2G00000004		2.A.1.2.43	-1.73208	-0.556629	-0.0389365	0.0685574	C:integral component of membrane; F:transmembrane transporter activity; P:transmembrane transport	F:transmembrane transporter activity; P:transmembrane transport
CRV2G00017824		2.A.1.2.43	0.210582	-1.5362	0.355687	-0.680788	F:calcium ion binding; C:integral component of membrane; F:transmembrane transporter activity; P:transmembrane transport	F:transmembrane transporter activity; P:transmembrane transport
CRV2G00015530		2.A.1.2.63	0.0903104	-2.28046	-0.208919	-1.8926	F:DNA-binding transcription factor activity, RNA polymerase II-specific; F:DNA binding; C:nucleus; P:regulation of transcription by RNA polymerase II; F:zinc ion binding; C:integral component of membrane; F:transmembrane transporter activity; C:host cell nucleus; P:transmembrane transport	C:integral component of membrane; F:transmembrane transporter activity; P:transmembrane transport
CRV2G00013677		2.A.1.2.64	-0.180428	0.998424	0.181615	1.60856	C:integral component of membrane; F:transmembrane transporter activity; P:transmembrane transport	F:transmembrane transporter activity; P:transmembrane transport
CRV2G00002108		2.A.1.2.73	-3.24479	-1.67464	-0.35393	-1.07537	C:integral component of membrane; F:transmembrane transporter activity; P:transmembrane transport	F:transmembrane transporter activity; P:transmembrane transport
CRV2G00016357		2.A.1.2.77	0.272179	1.02829	-0.876639	1.67777	C:integral component of membrane; F:transmembrane transporter activity; P:transmembrane transport	F:transmembrane transporter activity; P:transmembrane transport
CRV2G00015903		2.A.1.2.77	-1.67008	-2.1331	0.200304	-1.01931	C:integral component of membrane; F:transmembrane transporter activity; P:transmembrane transport	F:transmembrane transporter activity; P:transmembrane transport
CRV2G00015418		2.A.1.2.77	-4.04183	-2.92464	0.529512	-1.59738	C:fungal-type vacuole membrane; C:integral component of plasma membrane; P:drug transmembrane transport; P:xenobiotic transport; F:xenobiotic transmembrane transporter activity	F:transmembrane transporter activity; P:transmembrane transport
CRV2G00008240		2.A.1.2.77	2.21885	0.291971	2.79096	0.471572	C:integral component of membrane; F:transmembrane transporter activity; P:transmembrane transport	F:transmembrane transporter activity; P:transmembrane transport
CRV2G00010500		2.A.1.2.78	1.73527	1.86567	0.819831	2.32066	C:integral component of membrane; F:transmembrane transporter activity; P:transmembrane transport	F:transmembrane transporter activity; P:transmembrane transport
CRV2G00019528		2.A.1.2.78	-1.66113	-1.28423	0.483854	-0.767281	C:integral component of membrane; F:transmembrane transporter activity; P:transmembrane transport	F:transmembrane transporter activity; P:transmembrane transport
CRV2G00004817		2.A.1.2.78	-1.08529	-1.56161	0.0177551	-1.61052	C:integral component of membrane; F:transmembrane transporter activity; P:transmembrane transport	F:transmembrane transporter activity; P:transmembrane transport
CRV2G00019178		2.A.1.2.79	0.757706	0.840204	0.438473	1.81222	C:integral component of membrane; F:transmembrane transporter activity; P:transmembrane transport	F:transmembrane transporter activity; P:transmembrane transport
CRV2G00002998		2.A.1.2.85	0.211201	1.42134	0.229493	1.92747	C:integral component of membrane; F:transmembrane transporter activity; P:transmembrane transport	F:transmembrane transporter activity; P:transmembrane transport
CRV2G00018607		2.A.1.2.86	-0.0599531	-1.82648	-0.322471	-1.7526	C:integral component of membrane; F:transmembrane transporter activity; P:transmembrane transport	F:transmembrane transporter activity; P:transmembrane transport
CRV2G00004825		2.A.1.2.86	1.44073	1.20279	0.798417	1.78591	C:membrane; F:transmembrane transporter activity; P:transmembrane transport	F:transmembrane transporter activity; P:transmembrane transport
CRV2G00002357		2.A.1.2.86	-1.68519	-1.95803	-0.401958	-1.25689	C:integral component of membrane; F:transmembrane transporter activity; P:transmembrane transport	F:transmembrane transporter activity; P:transmembrane transport
CRV2G00016200		2.A.1.2.86	-2.3116	-2.18275	0.115743	-0.688697	C:integral component of membrane; F:transmembrane transporter activity; P:transmembrane transport	F:transmembrane transporter activity; P:transmembrane transport
CRV2G00018263		2.A.1.2.86	-0.744963	-2.14106	-0.366418	-0.786882	C:integral component of membrane; F:transmembrane transporter activity; P:transmembrane transport	F:transmembrane transporter activity; P:transmembrane transport
CRV2G00002426		2.A.1.2.86	-0.223409	-1.72184	1.10544	-1.34633	C:integral component of membrane; F:transmembrane transporter activity; P:transmembrane transport	F:transmembrane transporter activity; P:transmembrane transport
CRV2G00009205		2.A.1.2.86	-1.23193	-1.65952	0.363806	-0.755972	C:integral component of membrane; F:transmembrane transporter activity; P:transmembrane transport	no GO terms
CRV2G00004939		2.A.1.2.86	-2.08765	-3.03614	0.223071	-1.76356	C:integral component of membrane; F:transmembrane transporter activity; P:transmembrane transport	F:transmembrane transporter activity; P:transmembrane transport
CRV2G00008718		2.A.1.2.96	0.231495	0.495448	0.52117	1.78664	C:integral component of membrane; F:transmembrane transporter activity; P:transmembrane transport	F:transmembrane transporter activity; P:transmembrane transport
CRV2G00011474	Drug:H + Antiporter-2 Family	2.A.1.3.33	-0.273567	-2.0874	-0.0870124	-1.07319	C:integral component of membrane; F:transmembrane transporter activity; P:transmembrane transport	F:transmembrane transporter activity; P:transmembrane transport
CRV2G00013526	Drug:H + Antiporter-2 Family	2.A.1.3.47	-0.563607	-0.932287	0.387246	-2.70883	C:integral component of membrane; F:transmembrane transporter activity; P:transmembrane transport	F:transmembrane transporter activity; P:transmembrane transport
CRV2G00013640	Drug:H + Antiporter-2 Family	2.A.1.3.47	-0.621662	1.63936	0.0891571	1.92743	F:catalytic activity; C:integral component of membrane; F:transmembrane transporter activity; P:transmembrane transport	C:integral component of membrane; F:transmembrane transporter activity; P:transmembrane transport
CRV2G00018635	Drug:H + Antiporter-2 Family	2.A.1.3.65	0.652789	1.77871	-0.0594434	1.24645	C:integral component of membrane; F:transmembrane transporter activity; P:transmembrane transport	F:transmembrane transporter activity; P:transmembrane transport
CRV2G00012037	Drug:H + Antiporter-2 Family	2.A.1.3.73	-1.67212	-0.578439	-0.406702	-0.710713	C:integral component of membrane; F:transmembrane transporter activity; P:transmembrane transport	C:integral component of membrane; F:transmembrane transporter activity; P:transmembrane transport
CRV2G00019617		2.A.1.3.73	1.58836	2.99668	1.94154	4.06013	C:integral component of plasma membrane; F:transmembrane transporter activity; P:transmembrane transport	F:transmembrane transporter activity; P:transmembrane transport
CRV2G00016289	Drug:H + Antiporter-2 Family	2.A.1.3.73	-0.308757	-1.51629	-0.456571	0.376459	C:integral component of membrane; F:transmembrane transporter activity; P:transmembrane transport	F:transmembrane transporter activity; P:transmembrane transport
CRV2G00011170	Drug:H + Antiporter-2 Family	2.A.1.3.73	0.141754	-3.32217	-0.0274748	-1.17811	C:integral component of membrane; F:transmembrane transporter activity; P:transmembrane transport	F:transmembrane transporter activity; P:transmembrane transport
CRV2G00000972	Drug:H + Antiporter-2 Family	2.A.1.3.73	2.40524	0.499045	0.947658	0.170405	C:integral component of membrane; F:transmembrane transporter activity; P:transmembrane transport	F:transmembrane transporter activity; P:transmembrane transport
CRV2G00005334	Drug:H + Antiporter-2 Family	2.A.1.3.73	-4.55171	-5.93884	0.0535063	-5.43619	F:DNA-binding transcription factor activity, RNA polymerase II-specific; P:regulation of transcription by RNA polymerase II; F:zinc ion binding; C:integral component of membrane; F:transmembrane transporter activity; C:host cell nucleus; P:transmembrane transport	F:transmembrane transporter activity; P:transmembrane transport
CRV2G00002402		2.A.1.48.3	0.443856	0.960371	0.730513	2.0674	C:integral component of membrane; F:transmembrane transporter activity; P:transmembrane transport	F:transmembrane transporter activity; P:transmembrane transport
CRV2G00002351		2.A.1.53.5	-1.32794	0.248002	-0.525941	1.84712	C:integral component of membrane; F:transmembrane transporter activity; P:transmembrane transport	F:transmembrane transporter activity; P:transmembrane transport
CRV2G00008717		2.A.1.53.5	0.292807	-0.255954	1.72167	1.95085	C:integral component of membrane; F:transmembrane transporter activity; P:transmembrane transport	F:transmembrane transporter activity; P:transmembrane transport
CRV2G00002511		2.A.1.53.5	-0.645456	0.574961	0.740377	2.38009	C:integral component of membrane; F:transmembrane transporter activity; P:transmembrane transport	F:transmembrane transporter activity; P:transmembrane transport
CRV2G00009509		2.A.1.7.13	2.45734	0.269432	-1.30678	0.818276	C:integral component of membrane; F:transmembrane transporter activity; P:transmembrane transport	F:transmembrane transporter activity; P:transmembrane transport
CRV2G00011011		2.A.1.7.13	-1.03518	-1.56226	-0.113855	-0.373675	C:integral component of membrane; F:transmembrane transporter activity; P:transmembrane transport	F:transmembrane transporter activity; P:transmembrane transport
CRV2G00008193		2.A.1.7.13	-1.57101	-0.599707	0.35462	-0.91272	C:integral component of membrane; F:transmembrane transporter activity; P:transmembrane transport	F:transmembrane transporter activity; P:transmembrane transport
CRV2G00004685		2.A.1.2.33	0.620169	-1.56754	0.323504	-0.789351	F:DNA-binding transcription factor activity, RNA polymerase II-specific; P:regulation of transcription by RNA polymerase II; F:zinc ion binding; C:integral component of membrane; F:kinase activity; P:phosphorylation; F:transmembrane transporter activity; C:host cell nucleus; P:transmembrane transport F:transmembrane transporter activity; P:transmembrane transport
CRV2G00012038			-1.79292	-0.981751	-0.538159	-0.712167	C:integral component of membrane; F:transmembrane transporter activity; P:transmembrane transport	no GO terms
CRV2G00001156			-1.74858	-1.08804	0.045046	-0.361249	C:integral component of membrane; F:transmembrane transporter activity; P:transmembrane transport	no GO terms
CRV2G00004611			0.809203	1.84668	-2.2436	-3.96889	C:integral component of membrane; F:transmembrane transporter activity; P:transmembrane transport	no GO terms
CRV2G00005449			0.0858973	0.777217	0.250473	1.52128	F:molecular_function; C:cellular_component; P:biological_process; C:membrane; C:integral component of membrane; F:hydrolase activity; F:transmembrane transporter activity; P:transmembrane transport	no GO terms
CRV2G00005857			-2.57873	-1.46795	0.280663	-0.659659	C:integral component of membrane; F:oxidoreductase activity; F:transmembrane transporter activity; P:transmembrane transport; P:oxidation-reduction process	F:oxidoreductase activity
CRV2G00007107			-1.70596	-1.06068	-0.136546	-0.865059	C:membrane; C:integral component of membrane; F:transmembrane transporter activity; P:transmembrane transport	no GO terms
CRV2G00008424			1.15608	1.5949	0.809842	1.80057	C:membrane; C:integral component of membrane; F:transmembrane transporter activity; P:transmembrane transport	no IPS match
CRV2G00015897			-1.43495	-1.50323	-0.0876002	-1.29627	C:membrane; C:integral component of membrane; F:transmembrane transporter activity; P:transmembrane transport	no GO terms
CRV2G00018273			-1.75841	-1.75633	0.353647	-0.63922	C:membrane; C:integral component of membrane; F:transmembrane transporter activity; P:transmembrane transport	no GO terms

## Sheet: Table S5A_SecondaryMetabolites
Cluster	Gene	Log2FC (Δdcl2-Bc/WT-Bc)	Log2FC (Δdcl2-Fg/WT-Fg)	Log2FC (Δdcl1-Bc/WT-Bc)	Log2FC (Δdcl1-Fg/WT-Fg)	GO Names	InterPro GO Names
scf_005.region001	CRV2G00002080	-0.788392	-0.960616	0.410946	-0.784899	F:nucleotide binding; F:DNA-binding transcription factor activity, RNA polymerase II-specific; F:nucleic acid binding; F:DNA binding; F:single-stranded DNA binding; F:DNA-binding transcription factor activity; F:RNA binding; F:RNA helicase activity; F:actin binding; F:lysozyme activity; F:DNA-directed DNA polymerase activity; F:DNA primase activity; F:DNA-directed 5'-3' RNA polymerase activity; F…	no GO terms
scf_005.region001	CRV2G00002081	0.608792	0.400667	0.857992	0.487282	P:propionate catabolic process, 2-methylcitrate cycle; P:propionate metabolic process, methylcitrate cycle; F:2-methylcitrate dehydratase activity; F:2 iron, 2 sulfur cluster binding	F:lyase activity; P:propionate metabolic process, methylcitrate cycle; F:2-methylcitrate dehydratase activity; F:2 iron, 2 sulfur cluster binding
scf_005.region001	CRV2G00002082	0.304943	-0.881907	0.738737	-0.72832		no GO terms
scf_005.region001	CRV2G00002083	5.39531	-0.195679	4.0738	0.252478	F:DNA photolyase activity; P:DNA repair	F:DNA photolyase activity; P:DNA repair
scf_005.region001	CRV2G00002084 Terpene	5.23979	-0.840825	4.32758	0.123427	F:farnesyl-diphosphate farnesyltransferase activity; P:biosynthetic process; C:integral component of membrane; F:intramolecular lyase activity; F:squalene synthase activity	F:farnesyl-diphosphate farnesyltransferase activity; P:biosynthetic process; F:transferase activity; F:transferase activity, transferring alkyl or aryl (other than methyl) groups; F:intramolecular lyase activity; F:squalene synthase activity
scf_005.region001	CRV2G00002085	4.75912	-1.14108	4.15424	-0.42514	C:integral component of membrane; P:carotenoid biosynthetic process; F:oxidoreductase activity; P:oxidation-reduction process	P:carotenoid biosynthetic process; F:oxidoreductase activity; P:oxidation-reduction process
scf_005.region001	CRV2G00002086	-0.569295	-1.20643	0.506331	-0.50754		no GO terms
scf_005.region001	CRV2G00002087	-0.0184408	0.146107	0.823088	-0.167216	F:protein kinase activity; F:ATP binding; P:protein phosphorylation	no GO terms
scf_005.region001	CRV2G00002088	-0.0700667	0.249801	0.593712	0.619642		no GO terms
scf_005.region003	CRV2G00002536	-0.735964	0.125401	0.161477	0.381575		no GO terms
scf_005.region003	CRV2G00002537	-0.481293	-1.11366	-0.38051	-0.77476	C:integral component of membrane; F:transmembrane transporter activity; P:transmembrane transport	F:transmembrane transporter activity; P:transmembrane transport
scf_005.region003	CRV2G00002538	0.40861	-0.983856	0.00146222	-0.472733	F:oxidoreductase activity, acting on CH-OH group of donors; F:flavin adenine dinucleotide binding; P:oxidation-reduction process	F:oxidoreductase activity, acting on CH-OH group of donors; F:flavin adenine dinucleotide binding; P:oxidation-reduction process
scf_005.region003	CRV2G00002539	-1.11077	-0.573783	-0.239659	-0.755707		no GO terms
scf_005.region003	CRV2G00002540	-2.03025	-1.26507	-0.109623	-1.47418	C:integral component of membrane; F:transmembrane transporter activity; P:transmembrane transport	F:transmembrane transporter activity; P:transmembrane transport
scf_005.region003	CRV2G00002541	-2.63903	-2.06955	-0.223106	-1.22128	F:alpha-L-fucosidase activity; P:fucose metabolic process; F:zinc ion binding; F:oxidoreductase activity; P:oxidation-reduction process; C:FANCM-MHF complex	F:alpha-L-fucosidase activity; P:carbohydrate metabolic process; P:fucose metabolic process
scf_005.region003	CRV2G00002542 NRPS	0.523244	1.44724	-0.0426477	2.04573	F:catalytic activity; P:lipid biosynthetic process; C:membrane; C:integral component of membrane; F:transferase activity, transferring alkyl or aryl (other than methyl) groups; F:phosphopantetheine binding	no GO terms
scf_005.region003	CRV2G00002543	-0.521692	1.17491	-0.314688	2.28646	F:O-methyltransferase activity	F:O-methyltransferase activity
scf_005.region003	CRV2G00002544	1.32945	1.91136	1.52233	2.75987	F:FAD binding	F:FAD binding
scf_005.region003	CRV2G00002545	1.69187	1.33239	1.30193	2.23019	F:ammonia-lyase activity	F:catalytic activity; F:ammonia-lyase activity
scf_005.region003	CRV2G00002546	0.654385	1.03388	0.573752	1.95358	F:zinc ion binding; F:oxidoreductase activity; P:oxidation-reduction process	F:zinc ion binding; F:oxidoreductase activity; P:oxidation-reduction process
scf_005.region003	CRV2G00002547	-1.59109	-2.72386	0.421705	-0.9016	F:hydrolase activity, hydrolyzing O-glycosyl compounds; P:carbohydrate metabolic process; F:hydrolase activity	no GO terms
scf_005.region003	CRV2G00002548	-0.0260018	-0.877809	0.413924	-0.156679	C:integral component of membrane; F:transmembrane transporter activity; P:transmembrane transport	F:transmembrane transporter activity; P:transmembrane transport
scf_005.region003	CRV2G00002549	-0.285968	-0.261528	-0.0978754	-0.893961	C:integral component of membrane	no GO terms
scf_005.region003	CRV2G00002550	-0.422603	0.0104186	0.692224	0.45392	F:iron ion binding; C:membrane; F:oxidoreductase activity, acting on paired donors, with incorporation or reduction of molecular oxygen; F:heme binding; P:oxidation-reduction process	F:iron ion binding; F:oxidoreductase activity, acting on paired donors, with incorporation or reduction of molecular oxygen; F:heme binding; P:oxidation-reduction process
scf_007.region003	CRV2G00009679	-0.295612	0.00967617	-0.104222	0.107465	F:DNA binding; C:nucleus; P:transcription, DNA-templated; F:zinc ion binding	F:DNA binding; P:transcription, DNA-templated; F:zinc ion binding
scf_007.region003	CRV2G00009680	-0.0143845	-0.139468	0.544311	0.431298	F:DNA-binding transcription factor activity, RNA polymerase II-specific; P:regulation of transcription by RNA polymerase II; F:zinc ion binding; C:host cell nucleus	F:DNA-binding transcription factor activity, RNA polymerase II-specific; P:regulation of transcription, DNA-templated; F:zinc ion binding
scf_007.region003	CRV2G00009681	1.09535	0.436659	1.0994	0.0603069	F:catalytic activity; P:carbohydrate metabolic process	P:carbohydrate metabolic process
scf_007.region003	CRV2G00009682 terpene	0.00783974	1.49368	-0.547287	1.67138	F:lanosterol synthase activity; C:lipid droplet; P:hopanoid biosynthetic process; F:beta-amyrin synthase activity	F:lanosterol synthase activity; C:lipid droplet; P:triterpenoid biosynthetic process; F:intramolecular transferase activity; P:hopanoid biosynthetic process; F:beta-amyrin synthase activity
scf_007.region003	CRV2G00009683	0.471063	0.378183	0.110948	0.897348	F:monooxygenase activity; F:iron ion binding; F:oxidoreductase activity, acting on paired donors, with incorporation or reduction of molecular oxygen; F:heme binding; P:oxidation-reduction process	F:monooxygenase activity; F:iron ion binding; F:oxidoreductase activity, acting on paired donors, with incorporation or reduction of molecular oxygen; F:heme binding; P:oxidation-reduction process
scf_007.region003	CRV2G00009684	0.588979	1.63705	0.758841	2.09818	F:transmembrane transporter activity; P:transmembrane transport	F:transmembrane transporter activity; P:transmembrane transport
scf_007.region003	CRV2G00009685	0.0403538	-1.37853	-0.812143	-1.22393	F:hydrolase activity, hydrolyzing O-glycosyl compounds; P:carbohydrate metabolic process	F:hydrolase activity, hydrolyzing O-glycosyl compounds; P:carbohydrate metabolic process
scf_010.region001	CRV2G00010940	0.325038	0.771597	-0.457281	0.544594	F:protein kinase activity; F:ATP binding; P:protein phosphorylation	F:protein kinase activity; F:ATP binding; P:protein phosphorylation
scf_010.region001	CRV2G00010941	-0.0133871	-0.000320351	-0.48469	-0.873463		no IPS match
scf_010.region001	CRV2G00010942	0.020408	0.0378249	-1.52382	-0.66702	F:protein kinase activity; F:ATP binding; P:protein phosphorylation	F:protein kinase activity; F:ATP binding; P:protein phosphorylation
scf_010.region001	CRV2G00010943 terpene	0.55918	1.17861	0.618443	1.68186	F:lanosterol synthase activity; C:lipid droplet; P:hopanoid biosynthetic process; F:beta-amyrin synthase activity	F:lanosterol synthase activity; C:lipid droplet; P:triterpenoid biosynthetic process; F:intramolecular transferase activity; P:hopanoid biosynthetic process; F:beta-amyrin synthase activity
scf_010.region001	CRV2G00010944	-0.571004	-0.985524	-0.565926	-0.461158		no IPS match
scf_010.region001	CRV2G00010945	-1.57055	-0.843163	0.191321	-0.264344	C:mitochondrion; P:proteolysis; F:metallopeptidase activity; C:integral component of membrane; F:oxidoreductase activity, acting on the CH-OH group of donors, NAD or NADP as acceptor; P:mitochondrial cytochrome c oxidase assembly; F:NAD binding; P:oxidation-reduction process	no GO terms
scf_010.region001	CRV2G00010946	-1.26473	-0.998728	0.318615	-0.599354	F:oxidoreductase activity, acting on the CH-OH group of donors, NAD or NADP as acceptor; F:NAD binding; P:oxidation-reduction process	F:oxidoreductase activity, acting on the CH-OH group of donors, NAD or NADP as acceptor; F:NAD binding; P:oxidation-reduction process
scf_010.region001	CRV2G00010947	-0.845302	-0.0371277	0.35511	-0.00152418	F:adenosylhomocysteinase activity; P:one-carbon metabolic process	F:adenosylhomocysteinase activity
scf_010.region001	CRV2G00010948	-0.169258	0.311236	0.3498	0.11675	P:formation of cytoplasmic translation initiation complex; F:translation initiation factor activity; F:protein binding; C:eukaryotic translation initiation factor 3 complex; P:proteolysis; F:metallopeptidase activity; C:eukaryotic 43S preinitiation complex; C:eukaryotic 48S preinitiation complex; F:isopeptidase activity	F:translation initiation factor activity; F:protein binding; C:cytoplasm; C:eukaryotic translation initiation factor 3 complex; F:metallopeptidase activity; F:isopeptidase activity
scf_010.region004	CRV2G00011214	-0.564339	0.391075	-0.0326378	-0.291683		no GO terms
scf_010.region004	CRV2G00011215	-0.0622395	-1.14268	0.0885753	-0.351429	F:hydrolase activity	no GO terms
scf_010.region004	CRV2G00011216	-0.258746	-0.0774465	0.377728	0.00786397		no GO terms
scf_010.region004	CRV2G00011217	-0.165591	-0.544837	0.136749	-0.638031		no GO terms
scf_010.region004	CRV2G00011218	-1.17784	-0.578992	0.310265	-0.0292555	F:oxidoreductase activity, acting on the CH-OH group of donors, NAD or NADP as acceptor; F:NAD binding; P:oxidation-reduction process	F:oxidoreductase activity; F:oxidoreductase activity, acting on the CH-OH group of donors, NAD or NADP as acceptor; F:NAD binding; P:oxidation-reduction process
scf_010.region004	CRV2G00011219	-2.74486	-1.41077	-0.096214	-0.688622	C:integral component of membrane; F:transmembrane transporter activity; P:transmembrane transport	F:transmembrane transporter activity; P:transmembrane transport
scf_010.region004	CRV2G00011220	-0.616096	-0.187082	0.302724	0.158362	P:biosynthetic process; F:hydrolase activity, acting on ester bonds	no GO terms
scf_010.region004	CRV2G00011221	-0.628929	-1.15959	-0.715028	-0.0888471	F:ligase activity; F:phosphopantetheine binding	F:phosphopantetheine binding
scf_010.region004	CRV2G00011222 T1PKS	0.027153	-1.88138	-0.669131	0.00915069	F:3-oxoacyl-[acyl-carrier-protein] synthase activity; P:fatty acid biosynthetic process; F:methyltransferase activity; F:oxidoreductase activity; F:phosphopantetheine binding; P:methylation; P:oxidation-reduction process	F:3-oxoacyl-[acyl-carrier-protein] synthase activity; P:fatty acid biosynthetic process; F:oxidoreductase activity; F:transferase activity; F:transferase activity, transferring acyl groups; F:phosphopantetheine binding
scf_010.region004	CRV2G00011223	-1.20406	-1.77153	-0.664638	-0.829801	C:integral component of membrane; F:transmembrane transporter activity; P:transmembrane transport	F:transmembrane transporter activity; P:transmembrane transport
scf_010.region004	CRV2G00011224	-3.51971	-2.5009	-1.32337	-0.719904	F:monooxygenase activity; F:iron ion binding; C:integral component of membrane; F:oxidoreductase activity, acting on paired donors, with incorporation or reduction of molecular oxygen; F:heme binding; P:oxidation-reduction process	F:iron ion binding; F:oxidoreductase activity, acting on paired donors, with incorporation or reduction of molecular oxygen; F:heme binding; P:oxidation-reduction process
scf_010.region004	CRV2G00011225	-2.95022	-3.26927	0.540754	-1.17854	F:ATP binding; F:metal ion binding	F:ATP binding; F:metal ion binding
scf_010.region004	CRV2G00011226	0.731356	1.70575	-1.00296	0.92095		no GO terms
scf_010.region004	CRV2G00011228	-0.624322	0.171027	0.127568	0.751549	F:protein-arginine deiminase activity; P:putrescine biosynthetic process	F:protein-arginine deiminase activity; P:putrescine biosynthetic process
scf_010.region004	CRV2G00011229	-0.173717	0.716413	0.284911	1.48604	F:DNA-binding transcription factor activity, RNA polymerase II-specific; P:regulation of transcription by RNA polymerase II; F:zinc ion binding; C:host cell nucleus	no GO terms
scf_010.region004	CRV2G00011230	-2.58229	-1.68366	-0.0807345	0.0391082		no IPS match
scf_022.region003	CRV2G00004946	-0.370773	0.0816745	-0.00994803	0.0565754	C:integral component of membrane	no GO terms
scf_022.region003	CRV2G00004947	-1.78896	-0.51796	0.388039	-0.315857	F:oxidoreductase activity; P:oxidation-reduction process	F:oxidoreductase activity; P:oxidation-reduction process
scf_022.region003	CRV2G00004948	-0.289662	-0.114014	0.622615	-0.00897355	F:nucleic acid binding; F:helicase activity; F:ATP binding	F:nucleic acid binding; F:helicase activity; F:ATP binding
scf_022.region003	CRV2G00004949	0.0399482	0.927103	-0.0652603	0.218887		no GO terms
scf_022.region003	CRV2G00004950	0.179621	0.928396	-0.0588716	0.856513	C:extracellular region; P:carbohydrate metabolic process; F:oxidoreductase activity, acting on CH-OH group of donors; F:cellulose binding; F:flavin adenine dinucleotide binding; P:oxidation-reduction process	C:extracellular region; P:carbohydrate metabolic process; F:oxidoreductase activity, acting on CH-OH group of donors; F:cellulose binding; F:flavin adenine dinucleotide binding; P:oxidation-reduction process
scf_022.region003	CRV2G00004952 NRPS	0.741749	1.54487	0.111693	1.87785	F:catalytic activity	no GO terms
scf_022.region003	CRV2G00004953	-0.567477	-0.365339	-0.0495103	-0.863802		no GO terms
scf_022.region003	CRV2G00004954	0.445672	0.0255508	0.288126	-0.293779	C:integral component of membrane	C:integral component of membrane
scf_022.region003	CRV2G00004955	-2.36153	-1.02673	0.824368	1.41832		no GO terms
scf_022.region003	CRV2G00004957	-0.285617	0.528101	-0.298688	-0.386698	F:protein binding	F:protein binding
scf_022.region003	CRV2G00004958	-0.736245	-0.214737	0.15804	-0.747898	F:protein binding	F:protein binding
scf_022.region003	CRV2G00004959	-0.920582	-0.430962	-0.278959	-0.272192	F:DNA-binding transcription factor activity, RNA polymerase II-specific; P:regulation of transcription by RNA polymerase II; F:zinc ion binding; C:host cell nucleus	no GO terms
scf_022.region005	CRV2G00005208	-0.619731	1.08881	0.121866	1.07504		no GO terms
scf_022.region005	CRV2G00005209	-0.659948	-0.121187	0.150624	-0.263241	F:hydrolase activity, hydrolyzing O-glycosyl compounds; F:ATP binding; C:integral component of membrane; F:ATPase activity; P:cellulose catabolic process; F:ATPase-coupled transmembrane transporter activity; P:transmembrane transport	F:hydrolase activity, hydrolyzing O-glycosyl compounds; P:carbohydrate metabolic process; P:cellulose catabolic process
scf_022.region005	CRV2G00005211 Indole	-3.74106	-2.30089	0.25983	-1.62239	P:alkaloid metabolic process; F:transferase activity, transferring alkyl or aryl (other than methyl) groups	P:alkaloid metabolic process; F:transferase activity, transferring alkyl or aryl (other than methyl) groups
scf_022.region005	CRV2G00005212	-1.45261	-0.637674	0.331389	-0.51758	P:nitrogen compound metabolic process; F:hydrolase activity, acting on carbon-nitrogen (but not peptide) bonds	P:nitrogen compound metabolic process; F:hydrolase activity, acting on carbon-nitrogen (but not peptide) bonds
scf_022.region005	CRV2G00005213	-1.68517	-0.856979	0.151725	-0.499159	F:nucleotide binding; C:integral component of membrane	no GO terms
scf_022.region005	CRV2G00005214	-2.61057	-1.88103	0.435407	-1.09216	F:N,N-dimethylaniline monooxygenase activity; C:integral component of membrane; F:flavin adenine dinucleotide binding; F:NADP binding; P:oxidation-reduction process	F:N,N-dimethylaniline monooxygenase activity; F:flavin adenine dinucleotide binding; F:NADP binding; P:oxidation-reduction process
scf_022.region005	CRV2G00005215	-2.08202	-1.48305	-0.48634	-0.838807	C:membrane; C:integral component of membrane	no GO terms
scf_022.region007	CRV2G00005599	0.580918	0.143893	0.0677439	-0.789908	F:protein binding	F:protein binding
scf_022.region007	CRV2G00005600	0.846176	0.173313	0.955479	0.0207476	F:alpha-1,6-mannosyltransferase activity; C:integral component of membrane; P:mannosylation	F:alpha-1,6-mannosyltransferase activity
scf_022.region007	CRV2G00005601	-0.959348	-0.329853	0.530322	0.068741		no GO terms
scf_022.region007	CRV2G00005602	-0.423142	1.03694	-0.535988	0.57633	F:catalytic activity; C:membrane; C:integral component of membrane; F:hydrolase activity	no GO terms
scf_022.region007	CRV2G00005603	-0.60833	-1.40968	0.052277	-0.516007	F:iron ion binding; C:membrane; C:integral component of membrane; F:oxidoreductase activity, acting on paired donors, with incorporation or reduction of molecular oxygen; F:heme binding; F:transmembrane transporter activity; P:transmembrane transport; P:oxidation-reduction process	no GO terms
scf_022.region007	CRV2G00005605 NRPS	1.94837	2.32881	0.649576	2.73458	F:catalytic activity; C:integral component of membrane; F:phosphopantetheine binding	F:phosphopantetheine binding
scf_022.region007	CRV2G00005606	0.44569	-0.0971635	0.371354	-0.0762161	F:RNA binding; C:U1 snRNP	F:nucleic acid binding
scf_022.region007	CRV2G00005607	-1.10094	-0.842157	-0.0406947	-0.572726	P:vacuolar acidification; C:vacuolar proton-transporting V-type ATPase complex; F:proton-transporting ATPase activity, rotational mechanism; P:proton transmembrane transport	F:ATPase-coupled transmembrane transporter activity
scf_022.region007	CRV2G00005608	-0.689475	-0.255182	0.080757	-0.0596591	F:protein binding; P:RNA processing	F:protein binding; P:RNA processing
scf_022.region007	CRV2G00005609	-0.212491	-0.0165035	0.307882	0.563509		no GO terms
scf_022.region007	CRV2G00005610	-0.537498	-0.0896306	0.32978	-0.143818	F:RNA binding; P:RNA processing; F:nucleotidyltransferase activity	F:RNA binding; P:RNA processing; F:nucleotidyltransferase activity
scf_022.region007	CRV2G00005611	1.43224	0.251327	1.97261	0.307886	F:RNA binding; P:RNA processing; F:transferase activity; F:nucleotidyltransferase activity	no GO terms
scf_022.region007	CRV2G00005612	-0.135607	0.52786	0.134976	0.506062	P:phosphatidylinositol-3-phosphate biosynthetic process; F:phosphatidylinositol-3,5-bisphosphate 5-phosphatase activity; P:phosphatidylinositol dephosphorylation	F:phosphoric ester hydrolase activity; F:phosphatidylinositol-3,5-bisphosphate 5-phosphatase activity; P:phosphatidylinositol dephosphorylation
scf_025.region001	CRV2G00012646	-1.12688	-0.764408	0.425165	-0.651832	P:nitrogen compound metabolic process; F:racemase activity, acting on amino acids and derivatives	P:nitrogen compound metabolic process; F:racemase activity, acting on amino acids and derivatives
scf_025.region001	CRV2G00012647	-0.549664	-0.16382	0.221186	0.100726	C:integral component of membrane; F:transmembrane transporter activity; P:transmembrane transport	C:membrane; C:integral component of membrane; F:transmembrane transporter activity; P:transmembrane transport
scf_025.region001	CRV2G00012648	-0.656884	-0.635187	0.172295	-0.611626	F:protein binding; F:transferase activity	F:protein binding
scf_025.region001	CRV2G00012649	0.0647369	0.620765	0.0855738	-0.307783	C:proteasome complex; F:ATP binding; F:ATPase activity	F:ATP binding; F:ATPase activity
scf_025.region001	CRV2G00012650	-0.00633725	0.714105	0.254437	0.0476724	F:ATP binding	no GO terms
scf_025.region001	CRV2G00012651	-0.0122984	0.145674	-0.0751863	-0.413977		no GO terms
scf_025.region001	CRV2G00012652	0.312828	-0.543942	0.155828	-0.0736195		no GO terms
scf_025.region001	CRV2G00012654	-2.16297	-2.06823	-1.54814	-2.17806		no IPS match
scf_025.region001	CRV2G00012655	-1.40854	-1.66511	-0.265512	-1.43382		no GO terms
scf_025.region001	CRV2G00012656 NRPS	1.95179	2.16922	0.184964	1.82254	F:ligase activity; F:phosphopantetheine binding	F:phosphopantetheine binding
scf_025.region001	CRV2G00012658	0.790217	-0.721049	0.509087	-1.27645	F:protein binding	F:protein binding
scf_025.region001	CRV2G00012659	-0.477837	0.193342	-0.023663	0.270345	F:ATP binding; C:integral component of membrane	F:nucleotide binding; C:integral component of membrane
scf_025.region001	CRV2G00012660	-1.63824	-0.652586	0.215667	-0.773977	F:oxidoreductase activity; P:oxidation-reduction process	F:oxidoreductase activity; P:oxidation-reduction process
scf_025.region001	CRV2G00012661	-1.60067	-0.203757	0.0690771	0.0617673	C:integral component of membrane; F:transferase activity	no GO terms
scf_025.region001	CRV2G00012662	0.0190948	0.513481	0.341517	0.0894721	C:mitochondrial matrix; P:response to osmotic stress; F:electron transfer activity; F:protein disulfide oxidoreductase activity; P:electron transport chain; P:cellular response to oxidative stress; F:metal ion binding; F:2 iron, 2 sulfur cluster binding; P:protein maturation by [2Fe-2S] cluster transfer; P:protein maturation by [4Fe-4S] cluster transfer	F:electron transfer activity; F:protein disulfide oxidoreductase activity
scf_025.region001	CRV2G00012663	-0.385289	-0.358435	-0.253411	-0.589996		no GO terms
scf_025.region001	CRV2G00012664	-1.06468	-1.02154	-0.171809	-0.259342	P:branched-chain amino acid biosynthetic process; F:L-leucine transaminase activity; F:L-valine transaminase activity; F:L-isoleucine transaminase activity	F:catalytic activity; F:branched-chain-amino-acid transaminase activity; P:branched-chain amino acid metabolic process
unitig_1.region002	CRV2G00013577	-0.291954	-1.15571	0.93777	-0.555302	C:integral component of membrane	no GO terms
unitig_1.region002	CRV2G00013578	1.3161	-1.71004	1.92153	-1.10695	F:DNA binding; F:catalytic activity; C:nucleus; P:regulation of transcription, DNA-templated; F:zinc ion binding; C:integral component of membrane	F:DNA binding; P:transcription, DNA-templated; F:zinc ion binding
unitig_1.region002	CRV2G00013579	0.573763	-0.120932	0.509008	0.695217	F:hydrolase activity, hydrolyzing O-glycosyl compounds; F:ATP binding; P:carbohydrate metabolic process; C:integral component of membrane; F:ATPase activity; F:ATPase-coupled transmembrane transporter activity; P:transmembrane transport	F:ATP binding; C:integral component of membrane; F:ATPase activity; F:ATPase-coupled transmembrane transporter activity; P:transmembrane transport
unitig_1.region002	CRV2G00013580	0.758886	0.630384	-0.214894	-0.983888	F:ATP binding; C:integral component of membrane; F:ATPase activity; F:ATPase-coupled transmembrane transporter activity; P:transmembrane transport	F:ATP binding; C:integral component of membrane; F:ATPase activity; F:ATPase-coupled transmembrane transporter activity; P:transmembrane transport
unitig_1.region002	CRV2G00013581	-1.61371	-1.70396	0.0226601	-0.763152	F:hydrolase activity	no GO terms
unitig_1.region002	CRV2G00013582 T1PKS	-0.0322061	-1.61065	-0.00477513	-1.43472	F:3-oxoacyl-[acyl-carrier-protein] synthase activity; P:fatty acid biosynthetic process; F:methyltransferase activity; F:oxidoreductase activity; F:phosphopantetheine binding; P:methylation; P:oxidation-reduction process	F:3-oxoacyl-[acyl-carrier-protein] synthase activity; P:fatty acid biosynthetic process; F:oxidoreductase activity; F:transferase activity; F:transferase activity, transferring acyl groups; F:phosphopantetheine binding; P:oxidation-reduction process
unitig_1.region002	CRV2G00013583	-1.15691	-1.66218	0.133449	-1.09412	C:integral component of membrane	no GO terms
unitig_1.region002	CRV2G00013584	-1.42778	-1.79032	-0.0921269	-1.25931	F:long-chain-alcohol oxidase activity; F:flavin adenine dinucleotide binding; P:oxidation-reduction process	F:oxidoreductase activity, acting on CH-OH group of donors; F:long-chain-alcohol oxidase activity; F:flavin adenine dinucleotide binding; P:oxidation-reduction process
unitig_1.region002	CRV2G00013585	-1.13227	-1.3877	-0.0772605	-1.23818	P:metabolic process; F:O-methyltransferase activity	F:methyltransferase activity; F:O-methyltransferase activity
unitig_1.region002	CRV2G00013586		-1.64908		-1.0027	F:zinc ion binding; F:oxidoreductase activity; P:oxidation-reduction process	F:zinc ion binding; F:oxidoreductase activity; P:oxidation-reduction process
unitig_1.region002	CRV2G00013587	-1.16819	-0.552786	-0.0288423	-0.988567	F:DNA-binding transcription factor activity, RNA polymerase II-specific; F:ATP binding; P:regulation of transcription, DNA-templated; F:zinc ion binding; F:ATPase activity	F:DNA-binding transcription factor activity, RNA polymerase II-specific; F:ATP binding; P:regulation of transcription, DNA-templated; F:zinc ion binding; F:ATPase activity
unitig_1.region002	CRV2G00013588	-0.349585	-0.312715	-0.0492958	-0.975784		no GO terms
unitig_1.region002	CRV2G00013589		-0.477268		-0.638008	F:protein kinase activity; F:ATP binding; P:protein phosphorylation	F:protein kinase activity; F:ATP binding; P:protein phosphorylation
unitig_171.region001	CRV2G00015269	0.445626	-1.60777	-0.0348145	-0.447196	F:monooxygenase activity; P:oxidation-reduction process; F:FAD binding	F:FAD binding
unitig_171.region001	CRV2G00015270	-0.485524	-1.73807	0.23729	-0.99864	F:ATP binding; C:integral component of membrane; F:ATPase activity; F:ATPase-coupled transmembrane transporter activity; P:transmembrane transport	F:ATP binding; C:integral component of membrane; F:ATPase activity; F:ATPase-coupled transmembrane transporter activity; P:transmembrane transport
unitig_171.region001	CRV2G00015271	-1.98486	-2.40566	0.335799	-0.379069	F:ATP binding; F:D-alanine-D-alanine ligase activity; F:metal ion binding	F:ATP binding; F:D-alanine-D-alanine ligase activity; F:metal ion binding
unitig_171.region001	CRV2G00015272	0.251256	-3.40311	0.365936	-1.6644	F:DNA-binding transcription factor activity, RNA polymerase II-specific; P:regulation of transcription, DNA-templated; F:zinc ion binding	F:DNA-binding transcription factor activity, RNA polymerase II-specific; P:regulation of transcription, DNA-templated; F:zinc ion binding
unitig_171.region001	CRV2G00015273	-0.0762773	-2.7358	-0.910008	-1.87068	F:sarcosine oxidase activity; C:membrane; F:L-pipecolate oxidase activity; F:proline oxidase activity; P:oxidation-reduction process	F:oxidoreductase activity; P:oxidation-reduction process
unitig_171.region001	CRV2G00015274	-0.509181	-3.38011	-0.0900708	-2.06124	F:methyltransferase activity	F:methyltransferase activity
unitig_171.region001	CRV2G00015275 NRPS	0.760083	-2.05923	-0.153661	-0.703411	F:nucleotide binding; F:catalytic activity; C:membrane	F:catalytic activity
unitig_171.region002	CRV2G00015407	-1.02283	-0.197234	-0.201647	-0.559602	C:membrane; C:integral component of membrane	no GO terms
unitig_171.region002	CRV2G00015408	1.67952	2.30526	0.830237	2.7194	F:catalytic activity; P:carbohydrate metabolic process	F:catalytic activity; P:carbohydrate metabolic process
unitig_171.region002	CRV2G00015409	-0.117924	0.298404	0.500872	0.723892	F:catalytic activity; P:biosynthetic process; F:pyridoxal phosphate binding	F:catalytic activity; P:biosynthetic process; F:pyridoxal phosphate binding
unitig_171.region002	CRV2G00015410	-1.59785	-1.2986	-0.24949	-1.0169	F:2 iron, 2 sulfur cluster binding; P:oxidation-reduction process; C:cellular anatomical entity	F:2 iron, 2 sulfur cluster binding; P:oxidation-reduction process
unitig_171.region002	CRV2G00015411	-0.165875	0.111553	0.043288	-0.0281942	F:solute:proton antiporter activity; C:integral component of membrane; P:proton transmembrane transport	P:cation transport; F:solute:proton antiporter activity; C:integral component of membrane; P:transmembrane transport
unitig_171.region002	CRV2G00015412	-1.35284	1.01709	0.245711	0.761446	P:oxidation-reduction process	P:oxidation-reduction process
unitig_171.region002	CRV2G00015413 T1PKS	-1.85659	-2.96304	0.74709	-2.27981	F:methyltransferase activity; F:oxidoreductase activity; F:transferase activity, transferring acyl groups; F:phosphopantetheine binding; P:methylation; P:oxidation-reduction process	F:oxidoreductase activity; F:transferase activity; F:transferase activity, transferring acyl groups; F:phosphopantetheine binding
unitig_171.region002	CRV2G00015415 T1PKS	-3.22267	-3.15236	1.08942	-2.70348	P:metabolic process; F:transferase activity, transferring acyl groups; F:FAD binding	F:transferase activity; F:transferase activity, transferring acyl groups; F:FAD binding
unitig_171.region002	CRV2G00015416	-1.17134	-0.494624	0.0483137	-0.821061	F:DNA-binding transcription factor activity, RNA polymerase II-specific; F:DNA binding; C:nucleus; P:regulation of transcription by RNA polymerase II; F:zinc ion binding; C:host cell nucleus	F:DNA-binding transcription factor activity, RNA polymerase II-specific; F:DNA binding; P:transcription, DNA-templated; P:regulation of transcription, DNA-templated; F:zinc ion binding
unitig_171.region002	CRV2G00015417	-5.64578	-4.06195	1.01649	-2.62111	F:hydrolase activity	no GO terms
unitig_171.region002	CRV2G00015418	-4.04183	-2.92464	0.529512	-1.59738	C:fungal-type vacuole membrane; C:integral component of plasma membrane; P:drug transmembrane transport; P:xenobiotic transport; F:xenobiotic transmembrane transporter activity	F:transmembrane transporter activity; P:transmembrane transport
unitig_171.region002	CRV2G00015419	-2.21515	-1.72715	0.288479	-0.94623	P:positive regulation of transcription from RNA polymerase II promoter by galactose; F:RNA polymerase II cis-regulatory region sequence-specific DNA binding; F:DNA-binding transcription factor activity, RNA polymerase II-specific; C:nucleus; F:zinc ion binding; C:host cell nucleus	F:DNA-binding transcription factor activity, RNA polymerase II-specific; F:DNA binding; P:transcription, DNA-templated; P:regulation of transcription, DNA-templated; F:zinc ion binding
unitig_171.region002	CRV2G00015420	-5.88271	-3.87323	0.77212	-2.81399	C:membrane; F:oxidoreductase activity; P:oxidation-reduction process; F:FAD binding	F:oxidoreductase activity; F:flavin adenine dinucleotide binding; P:oxidation-reduction process; F:FAD binding
unitig_171.region002	CRV2G00015421	-0.952496	-0.00677228	-0.239506	-0.2332		no GO terms
unitig_220.region001	CRV2G00017847		-1.97094		-1.75475	C:integral component of membrane	no GO terms
unitig_220.region001	CRV2G00017848	0.132152	-0.268758	0.00959557	-0.0635583	P:isoprenoid biosynthetic process; C:membrane; F:transferase activity, transferring alkyl or aryl (other than methyl) groups	P:isoprenoid biosynthetic process; F:transferase activity, transferring alkyl or aryl (other than methyl) groups
unitig_220.region001	CRV2G00017849 Terpene		2.82813		4.03614	F:lyase activity; F:metal ion binding	no GO terms
unitig_220.region001	CRV2G00017850	0.929332	1.65439	0.0186836	1.11216	C:cytosol; F:nucleotidyltransferase activity; F:phosphatidylinositol binding; P:retrograde transport, endosome to Golgi	no GO terms
unitig_220.region001	CRV2G00017851	0.309129	0.383115	-0.362009	-0.756072	F:FAD binding	F:FAD binding
unitig_220.region001	CRV2G00017852	-0.299593	0.551595	-0.253572	0.337459	F:hydrolase activity	F:hydrolase activity
unitig_251.region001	CRV2G00016906	-3.6329	-2.80992	0.441461	-1.31841	F:catalytic activity	no GO terms
unitig_251.region001	CRV2G00016907	1.20381		1.58089		F:oxidoreductase activity; P:oxidation-reduction process	F:oxidoreductase activity; P:oxidation-reduction process
unitig_251.region001	CRV2G00016908	-1.08156	-1.99122	0.153336	-1.38307	F:binding	no GO terms
unitig_251.region001	CRV2G00016910	-7.10199	-5.49186	-0.250311	-3.8861		no GO terms
unitig_251.region001	CRV2G00016911		-1.05915		-0.802446	C:integral component of membrane; F:transmembrane transporter activity; P:transmembrane transport	no GO terms
unitig_251.region001	CRV2G00016913	-1.63286	-0.579515	-0.1061	-0.454758	F:hydrolase activity	F:catalytic activity; F:hydrolase activity
unitig_251.region001	CRV2G00016914	-0.591025	-5.24777	0.664887	-2.31749	C:integral component of membrane	no GO terms
unitig_251.region001	CRV2G00016915 NRPS	-3.07353	-3.16865	0.672202	-1.90721	F:catalytic activity	no GO terms
unitig_251.region001	CRV2G00016916	-0.0110897	-1.3011	-0.0743508	-1.02625	F:methyltransferase activity; F:oxidoreductase activity; F:transferase activity, transferring acyl groups; F:phosphopantetheine binding; P:methylation; P:oxidation-reduction process	F:oxidoreductase activity; F:transferase activity; F:transferase activity, transferring acyl groups; F:phosphopantetheine binding
unitig_251.region001	CRV2G00016917	-0.589608	-1.17625	-1.51898	-0.134589	P:oxidation-reduction process	P:oxidation-reduction process
unitig_251.region001	CRV2G00016918	-0.630051	-0.568454	0.1032	-0.805523	F:protein binding	F:protein binding
unitig_251.region001	CRV2G00016919	0.461611	-1.10607	-0.326932	0.887271	F:dopamine beta-monooxygenase activity; F:copper ion binding; C:integral component of membrane; P:oxidation-reduction process	F:catalytic activity; F:monooxygenase activity; F:dopamine beta-monooxygenase activity; F:copper ion binding; F:oxidoreductase activity, acting on paired donors, with incorporation or reduction of molecular oxygen, reduced ascorbate as one donor, and incorporation of one atom of oxygen; P:oxidation-reduction process
unitig_251.region001	CRV2G00016921	0.680907	0.445391	0.738357	-0.28627	F:oxidoreductase activity; P:oxidation-reduction process	F:oxidoreductase activity; P:oxidation-reduction process
unitig_251.region001	CRV2G00016922	-0.705445	-0.460108	0.525268	-0.398928	C:integral component of membrane; F:transmembrane transporter activity; P:transmembrane transport	F:transmembrane transporter activity; P:transmembrane transport
unitig_251.region001	CRV2G00016923	1.04199	2.96118	2.62057	3.28539	C:membrane; C:integral component of membrane	no GO terms
unitig_251.region001	CRV2G00016924	-1.77766	-1.70094	0.11256	-0.963644	F:DNA-binding transcription factor activity, RNA polymerase II-specific; P:regulation of transcription by RNA polymerase II; F:zinc ion binding; C:host cell nucleus	no GO terms
unitig_680.region001	CRV2G00014888	0.116053	0.242302	0.246418	-0.0424192	C:integral component of membrane; F:transmembrane transporter activity; P:transmembrane transport	C:membrane; F:transmembrane transporter activity; P:transmembrane transport
unitig_680.region001	CRV2G00014890		-0.755594		-1.2983	C:membrane; P:oxidation-reduction process	P:oxidation-reduction process
unitig_680.region001	CRV2G00014891	-1.16767	-1.07234	-0.629321	-1.09407		no GO terms
unitig_680.region001	CRV2G00014892	0.575307	-0.734051	-0.132171	-0.471821	F:hydrolase activity	F:hydrolase activity
unitig_680.region001	CRV2G00014893	0.693393	-1.10847	0.420697	-1.4142	C:membrane	no GO terms
unitig_680.region001	CRV2G00014894	-1.03198	-1.66774	-0.885903	-1.14392		no GO terms
unitig_680.region001	CRV2G00014895	-0.487882	-0.410367	-0.313765	-0.623413		no GO terms
unitig_680.region001	CRV2G00014896 NRPS	1.262	1.67923	0.254958	1.44076	F:ligase activity; F:phosphopantetheine binding	F:phosphopantetheine binding
unitig_680.region001	CRV2G00014897	0.944047	1.51866	0.269636	1.54288	F:ATP binding; C:integral component of membrane; F:ATPase activity; F:ATPase-coupled transmembrane transporter activity; P:transmembrane transport	F:ATP binding; C:integral component of membrane; F:ATPase activity; F:ATPase-coupled transmembrane transporter activity; P:transmembrane transport
unitig_680.region001	CRV2G00014900	0.211682	0.618505	0.0213333	0.363508	F:DNA-binding transcription factor activity, RNA polymerase II-specific; F:DNA binding; C:nucleus; P:regulation of transcription by RNA polymerase II; F:zinc ion binding; C:integral component of membrane; C:host cell nucleus	F:DNA-binding transcription factor activity, RNA polymerase II-specific; F:DNA binding; P:transcription, DNA-templated; P:regulation of transcription, DNA-templated; F:zinc ion binding
unitig_680.region001	CRV2G00014901	3.13289	0.0672	2.67583	0.0266746	P:alkaloid metabolic process; F:transferase activity, transferring alkyl or aryl (other than methyl) groups	P:alkaloid metabolic process; F:transferase activity, transferring alkyl or aryl (other than methyl) groups
unitig_680.region001	CRV2G00014903	-0.798418		-0.577835		F:oxidoreductase activity; P:oxidation-reduction process; F:FAD binding	F:oxidoreductase activity; F:flavin adenine dinucleotide binding; P:oxidation-reduction process; F:FAD binding
unitig_680.region001	CRV2G00014904	1.35977	-1.23755	1.9081	0.827953	F:monooxygenase activity; F:iron ion binding; F:methyltransferase activity; C:integral component of membrane; F:oxidoreductase activity, acting on paired donors, with incorporation or reduction of molecular oxygen; F:heme binding; P:methylation; P:oxidation-reduction process	F:iron ion binding; F:oxidoreductase activity, acting on paired donors, with incorporation or reduction of molecular oxygen; F:heme binding; P:oxidation-reduction process
unitig_680.region001	CRV2G00014905	0.461526	0.65904	-0.868382	1.70706	F:DNA-binding transcription factor activity, RNA polymerase II-specific; F:catalytic activity; P:regulation of transcription, DNA-templated; P:regulation of transcription by RNA polymerase II; F:zinc ion binding; F:oxidoreductase activity; F:transferase activity; F:phosphopantetheine binding; C:host cell nucleus; F:metal ion binding; P:oxidation-reduction process	no IPS match
unitig_680.region001	CRV2G00014906	0.388048	-0.165939	-2.39904	-0.652102	P:oxidation-reduction process	P:oxidation-reduction process
unitig_680.region001	CRV2G00014907	2.56947	-1.54172	3.15449	-0.352842	F:N,N-dimethylaniline monooxygenase activity; F:flavin adenine dinucleotide binding; F:NADP binding; P:oxidation-reduction process	F:N,N-dimethylaniline monooxygenase activity; F:flavin adenine dinucleotide binding; F:NADP binding; P:oxidation-reduction process
unitig_680.region001	CRV2G00014908	0.178433	-1.0646	0.101049	-0.252997	P:oxidation-reduction process	P:oxidation-reduction process
unitig_680.region001	CRV2G00014910	1.55114		1.18281		C:integral component of membrane; F:oxidoreductase activity; F:transferase activity; P:oxidation-reduction process	F:oxidoreductase activity; P:oxidation-reduction process
unitig_680.region001	CRV2G00014911	-0.119604	-0.0804063	-0.218641	-2.07223	F:3-oxoacyl-[acyl-carrier-protein] synthase activity; P:fatty acid biosynthetic process; F:oxidoreductase activity; P:oxidation-reduction process	F:3-oxoacyl-[acyl-carrier-protein] synthase activity; P:fatty acid biosynthetic process; F:oxidoreductase activity; F:transferase activity; F:transferase activity, transferring acyl groups
unitig_680.region001	CRV2G00014913	-0.955053	-0.734714	0.261515	-1.28026		no GO terms
unitig_680.region001	CRV2G00014914	1.20795	0.820184	0.320541	-1.18751	F:nucleic acid binding; F:catalytic activity; F:RNA-DNA hybrid ribonuclease activity; F:kinase activity; P:phosphorylation; F:oxidoreductase activity, acting on CH-OH group of donors; F:flavin adenine dinucleotide binding; P:oxidation-reduction process; P:RNA phosphodiester bond hydrolysis, endonucleolytic	no GO terms
unitig_680.region001	CRV2G00014920		1.42851		2.00771	F:DNA binding; C:nucleus; P:regulation of transcription, DNA-templated; F:zinc ion binding	F:DNA binding; P:transcription, DNA-templated; F:zinc ion binding
unitig_694.region001	CRV2G00018689	-0.736163	-0.0330981	0.317342	0.139766	F:L-serine ammonia-lyase activity; P:gluconeogenesis; F:4 iron, 4 sulfur cluster binding	F:L-serine ammonia-lyase activity; P:gluconeogenesis; F:4 iron, 4 sulfur cluster binding
unitig_694.region001	CRV2G00018690	-1.91531	-1.07389	-0.308001	-0.872936	F:L-serine ammonia-lyase activity; P:gluconeogenesis; F:4 iron, 4 sulfur cluster binding	F:catalytic activity
unitig_694.region001	CRV2G00018691	-0.748649	-0.270142	0.461166	-0.327877	C:membrane; C:integral component of membrane; F:transmembrane transporter activity; P:transmembrane transport	no GO terms
unitig_694.region001	CRV2G00018692	-0.510587	-0.530979	-0.382643	-0.60314	F:catalytic activity; P:carbohydrate metabolic process	P:carbohydrate metabolic process
unitig_694.region001	CRV2G00018693	-0.0350061	0.59492	0.174334	-0.232759	F:hydrolase activity	no GO terms
unitig_694.region001	CRV2G00018694	0.124506	-0.903487	0.280801	-0.107293	F:catalytic activity; P:carbohydrate metabolic process; C:integral component of membrane; F:carbohydrate binding	F:catalytic activity; P:carbohydrate metabolic process; F:carbohydrate binding
unitig_694.region001	CRV2G00018695	0.119462	-0.357707	-0.223079	0.145371		no GO terms
unitig_694.region001	CRV2G00018696 T1PKS	-0.134335	-4.9696	-0.921786	-0.634956	F:3-oxoacyl-[acyl-carrier-protein] synthase activity; P:fatty acid biosynthetic process; F:methyltransferase activity; F:oxidoreductase activity; F:phosphopantetheine binding; P:methylation; P:oxidation-reduction process	F:3-oxoacyl-[acyl-carrier-protein] synthase activity; P:fatty acid biosynthetic process; F:oxidoreductase activity; F:transferase activity; F:transferase activity, transferring acyl groups; F:phosphopantetheine binding; P:oxidation-reduction process
unitig_694.region001	CRV2G00018697	-0.947359	-0.776967	-0.274062	-1.07918	F:hydrolase activity, acting on carbon-nitrogen (but not peptide) bonds	F:hydrolase activity; F:hydrolase activity, acting on carbon-nitrogen (but not peptide) bonds
unitig_694.region001	CRV2G00018698	-2.44587	-1.83425	-0.76905	-1.17835	F:feruloyl esterase activity	F:feruloyl esterase activity
unitig_694.region001	CRV2G00018699	-1.0085	-0.636105	-0.160735	-0.823519		no GO terms
unitig_694.region001	CRV2G00018701	-1.05965	-0.663661	0.0982912	-0.579307		no GO terms
unitig_694.region001	CRV2G00018702	-0.626317	-0.462461	0.133803	-0.577398	F:DNA binding; C:nucleus; P:transcription, DNA-templated; F:zinc ion binding; F:FMN binding	F:FMN binding
unitig_694.region001	CRV2G00018703	0.640173	-0.226793	0.684967	-0.411008	C:membrane; C:integral component of membrane	no GO terms
unitig_694.region001	CRV2G00018704	-1.24113	-1.21603	-1.18701	0.0242628	F:polygalacturonase activity; P:carbohydrate metabolic process	F:polygalacturonase activity; P:carbohydrate metabolic process
unitig_694.region001	CRV2G00018705	-0.766243	-1.03471	0.476409	-0.141146		no GO terms
unitig_73.region001	CRV2G00018215	-0.200193	0.483068	-0.587758	-1.54221	F:monooxygenase activity; F:iron ion binding; C:integral component of membrane; F:oxidoreductase activity, acting on paired donors, with incorporation or reduction of molecular oxygen; F:heme binding; F:transmembrane transporter activity; P:transmembrane transport; P:oxidation-reduction process	F:transmembrane transporter activity; P:transmembrane transport
unitig_73.region001	CRV2G00018216	-1.07805		0.319802		F:binding; P:regulation of transcription, DNA-templated; C:membrane	no IPS match
unitig_73.region001	CRV2G00018217	-0.618659	-1.09456	-1.60175	-0.160936	F:oxidoreductase activity; P:oxidation-reduction process	F:oxidoreductase activity; P:oxidation-reduction process
unitig_73.region001	CRV2G00018218	-0.190909	0.353498	0.40243	0.754119	F:arylesterase activity	no GO terms
unitig_73.region001	CRV2G00018219	0.702493	0.948454	-1.35646	-0.316204	P:cellular protein modification process; F:ligase activity	P:cellular protein modification process
unitig_73.region001	CRV2G00018220	-1.4506	-0.605794	-0.329179	-0.815168	F:transcription coregulator activity; P:regulation of transcription by RNA polymerase II; C:mediator complex	F:transcription coregulator activity; P:regulation of transcription by RNA polymerase II; C:mediator complex
unitig_73.region001	CRV2G00018221	-2.60702	-2.50421	0.412558	-1.45797	C:integral component of membrane	no GO terms
unitig_73.region001	CRV2G00018222 T1PKS	-2.42711	-1.79276	0.031405	-1.43248	F:3-oxoacyl-[acyl-carrier-protein] synthase activity; P:fatty acid biosynthetic process; F:methyltransferase activity; F:zinc ion binding; F:oxidoreductase activity; F:phosphopantetheine binding; P:methylation; P:oxidation-reduction process	F:3-oxoacyl-[acyl-carrier-protein] synthase activity; P:fatty acid biosynthetic process; F:zinc ion binding; F:oxidoreductase activity; F:transferase activity; F:transferase activity, transferring acyl groups; F:phosphopantetheine binding; P:oxidation-reduction process
unitig_73.region001	CRV2G00018223	-3.40005	-2.18017	0.133937	-1.54551	F:catalytic activity	no GO terms
unitig_73.region001	CRV2G00018224	0.394493	0.496021	0.73346	-0.55978	F:catalytic activity; F:zinc ion binding; P:biosynthetic process; F:oxidoreductase activity; F:transferase activity; F:hydrolase activity; F:hydrolase activity, acting on ester bonds; F:phosphopantetheine binding; P:oxidation-reduction process	no GO terms
unitig_73.region001	CRV2G00018225	-1.36364	-0.777602	-0.27557	-0.421305	F:DNA-binding transcription factor activity, RNA polymerase II-specific; P:regulation of transcription, DNA-templated; F:zinc ion binding	F:DNA-binding transcription factor activity, RNA polymerase II-specific; P:regulation of transcription, DNA-templated; F:zinc ion binding
unitig_73.region001	CRV2G00018226	-1.31513	-0.568823	-0.150785	-0.0795775	F:nucleotide binding; C:membrane; F:oxidoreductase activity; F:ion binding; P:oxidation-reduction process	F:oxidoreductase activity; P:oxidation-reduction process
unitig_73.region001	CRV2G00018227	-1.36651	0.197202	-1.12858	0.810866	C:integral component of membrane; F:transmembrane transporter activity; P:transmembrane transport	F:transmembrane transporter activity; P:transmembrane transport
unitig_73.region001	CRV2G00018228	-0.703948	-0.0856436	-0.37067	0.0412607	F:hydrolase activity	F:catalytic activity; F:hydrolase activity
unitig_737.region002	CRV2G00011958	0.115955	0.00869542	0.156842	-0.290479	F:DNA-binding transcription factor activity, RNA polymerase II-specific; P:regulation of transcription by RNA polymerase II; F:zinc ion binding; C:integral component of membrane; C:host cell nucleus	F:DNA-binding transcription factor activity, RNA polymerase II-specific; P:regulation of transcription, DNA-templated; F:zinc ion binding
unitig_737.region002	CRV2G00011959	-0.265128	-1.45145	0.736463	0.440314	C:extracellular region; C:integral component of membrane; F:pectate lyase activity	C:extracellular region; F:pectate lyase activity
unitig_737.region002	CRV2G00011960	0.656603	-1.24966	1.85118	-0.857404	C:membrane; C:integral component of membrane	no GO terms
unitig_737.region002	CRV2G00011961	-0.129631	0.34344	0.08667	0.664816	F:cis-stilbene-oxide hydrolase activity	F:catalytic activity; F:cis-stilbene-oxide hydrolase activity
unitig_737.region002	CRV2G00011962	-1.77766	-0.654652	-0.749936	-0.949218	C:membrane; C:integral component of membrane	no GO terms
unitig_737.region002	CRV2G00011963	-0.303496	0.903613	0.0610232	0.675445	F:hydrolase activity	no GO terms
unitig_737.region002	CRV2G00011964	3.45986	1.26456	0.75784	1.64083	F:transferase activity, transferring acyl groups	F:transferase activity, transferring acyl groups
unitig_737.region002	CRV2G00011965 NRPS	2.18727	2.47254	0.300051	2.60775	F:ligase activity; F:phosphopantetheine binding	F:phosphopantetheine binding
unitig_737.region002	CRV2G00011966	0.0913264	0.377876	0.79589	0.706889		no IPS match
unitig_737.region002	CRV2G00011967	-0.561634	0.205274	0.111717	0.0227604		no GO terms
unitig_737.region002	CRV2G00011968	-1.0663	-0.160313	-0.774399	-0.00923299		no IPS match
unitig_737.region002	CRV2G00011969	-0.870137	-0.964772	0.129605	-0.4089	F:1-alkyl-2-acetylglycerophosphocholine esterase activity; P:lipid catabolic process	F:1-alkyl-2-acetylglycerophosphocholine esterase activity; P:lipid catabolic process
unitig_737.region002	CRV2G00011970	-1.39279	-1.55852	0.0725681	-0.89871	F:oxidoreductase activity; F:hydrolase activity, acting on acid halide bonds, in C-halide compounds; P:oxidation-reduction process	F:hydrolase activity; F:hydrolase activity, acting on acid halide bonds, in C-halide compounds
unitig_821.region001	CRV2G00008051	-0.584005	0.0228471	0.129493	0.249	F:calcium ion binding; P:intra-Golgi vesicle-mediated transport; C:Golgi transport complex; P:actin nucleation; P:actin filament severing; F:actin filament binding; P:barbed-end actin filament capping	P:intra-Golgi vesicle-mediated transport; C:Golgi transport complex
unitig_821.region001	CRV2G00008052	0.984279	0.759581	0.854998	0.36323	F:calcium ion binding; P:actin nucleation; P:actin filament severing; F:actin filament binding; P:barbed-end actin filament capping	F:actin filament binding
unitig_821.region001	CRV2G00008053	-0.456444	-0.362339	0.561358	-0.0555958		no GO terms
unitig_821.region001	CRV2G00008054	0.575989	1.3477	0.0848449	1.15512		no GO terms
unitig_821.region001	CRV2G00008055	-1.89472	-0.890535	0.242592	-0.583417		no GO terms
unitig_821.region001	CRV2G00008056	0.333079	0.493545	-0.0655867	0.92904	F:ligase activity; F:phosphopantetheine binding	F:phosphopantetheine binding
unitig_821.region001	CRV2G00008057 NRPS	0.97378	1.70192	1.28909	2.01166	F:ligase activity	no GO terms
unitig_821.region001	CRV2G00008058	-0.262424	1.11887	0.207686	1.55673	C:integral component of membrane; F:transmembrane transporter activity; P:transmembrane transport	no GO terms
unitig_821.region001	CRV2G00008059	1.79325	0.555342	1.39627	1.23108	C:integral component of membrane; F:transmembrane transporter activity; P:transmembrane transport	F:transmembrane transporter activity; P:transmembrane transport
unitig_821.region001	CRV2G00008060	0.0707568	2.06408	0.0901559	2.41072	F:oxidoreductase activity; P:oxidation-reduction process	F:oxidoreductase activity; P:oxidation-reduction process
unitig_821.region001	CRV2G00008061	-0.0177891	0.0863396	0.188571	0.708604	F:ATP binding; C:integral component of membrane; F:ATPase activity; F:ATPase-coupled transmembrane transporter activity; P:transmembrane transport	F:ATP binding; C:integral component of membrane; F:ATPase activity; F:ATPase-coupled transmembrane transporter activity; P:transmembrane transport

## Sheet: Table S5A_Glycoside hydrolases
Gene	Classification	Log2FC (Δdcl2-Bc/WT-Bc)	Log2FC (Δdcl2-Fg/WT-Fg)	Log2FC (Δdcl1-Bc/WT-Bc)	Log2FC (Δdcl1-Fg/WT-Fg)	GO Names	InterPro GO Names
CRV2G00018858	CBM18+GH18	-1.89611	-1.82124	-0.0115953	-0.063199	P:carbohydrate metabolic process; F:chitin binding; F:hydrolase activity	P:carbohydrate metabolic process; F:chitin binding
CRV2G00016957	CBM2+GH16	-1.64702	-0.552009	0.37044	-0.206306	F:hydrolase activity, hydrolyzing O-glycosyl compounds; C:cell wall; P:carbohydrate metabolic process; P:tryptophan catabolic process to kynurenine; F:heme binding; F:metal ion binding; P:cell wall organization	F:hydrolase activity, hydrolyzing O-glycosyl compounds; P:carbohydrate metabolic process
CRV2G00006558	CBM35+GH43	1.57306	0.137782	0.0527316	0.323933	F:hydrolase activity, hydrolyzing O-glycosyl compounds; P:carbohydrate metabolic process	F:hydrolase activity, hydrolyzing O-glycosyl compounds; P:carbohydrate metabolic process
CRV2G00001878	CBM4+CBM54+CBM6+GH16	-1.53434	-1.18009	-0.0118869	-1.09206	F:hydrolase activity, hydrolyzing O-glycosyl compounds; F:protein binding; P:carbohydrate metabolic process; C:integral component of membrane	F:hydrolase activity, hydrolyzing O-glycosyl compounds; F:protein binding; P:carbohydrate metabolic process
CRV2G00008766	CBM4+CBM6+GH16	-3.75162	-3.37384	0.00340148	-1.11451	F:hydrolase activity, hydrolyzing O-glycosyl compounds; P:carbohydrate metabolic process	F:hydrolase activity, hydrolyzing O-glycosyl compounds; P:carbohydrate metabolic process
CRV2G00012769	CBM66+GH93	-2.69888	-1.68528	-0.615435	0.485444	F:hydrolase activity	no GO terms
CRV2G00014279	GH145	-3.18377	-2.20849	-0.390935	-1.41981		no GO terms
CRV2G00006079	GH1	-1.63802	-0.157114	-0.0905346	-0.17553	P:carbohydrate metabolic process; F:beta-glucosidase activity	F:hydrolase activity, hydrolyzing O-glycosyl compounds; P:carbohydrate metabolic process
CRV2G00008372	GH1	-2.03527	-3.0962	-0.0438066	-1.36432	F:DNA-binding transcription factor activity, RNA polymerase II-specific; F:DNA binding; F:hydrolase activity, hydrolyzing O-glycosyl compounds; C:nucleus; P:carbohydrate metabolic process; P:regulation of transcription by RNA polymerase II; F:zinc ion binding; C:host cell nucleus	F:hydrolase activity, hydrolyzing O-glycosyl compounds; P:carbohydrate metabolic process
CRV2G00016050	GH1	-2.39198	-3.00583	0.138107	-1.68366	P:carbohydrate metabolic process; F:beta-glucosidase activity; F:transferase activity, transferring hexosyl groups	F:hydrolase activity, hydrolyzing O-glycosyl compounds; P:carbohydrate metabolic process
CRV2G00013606	GH10	-1.74356	-1.3122	-0.259534	-0.716023	F:endo-1,4-beta-xylanase activity; P:xylan catabolic process	F:hydrolase activity, hydrolyzing O-glycosyl compounds; P:carbohydrate metabolic process
CRV2G00016153	CBM1+CBM2+GH10	-1.52801	-1.72074	-0.811383	-0.48184	C:extracellular region; F:endo-1,4-beta-xylanase activity; P:xylan catabolic process	F:hydrolase activity, hydrolyzing O-glycosyl compounds; P:carbohydrate metabolic process
CRV2G00000020	GH105	-2.51048	-2.28519	-0.437917	0.158924	P:carbohydrate metabolic process; F:hydrolase activity	P:carbohydrate metabolic process
CRV2G00002378	GH105	-1.77077	-1.28776	0.237246	-0.34337	P:carbohydrate metabolic process; F:hydrolase activity	P:carbohydrate metabolic process
CRV2G00003265	GH105	-1.96452	-1.11428	-0.259078	-0.628636	P:carbohydrate metabolic process; F:hydrolase activity, acting on glycosyl bonds	P:carbohydrate metabolic process
CRV2G00017326	CBM1+CBM6+CBM60+GH11	2.66055	-0.501647	2.21715	-0.738599	F:endo-1,4-beta-xylanase activity; P:xylan catabolic process	F:hydrolase activity, hydrolyzing O-glycosyl compounds; P:carbohydrate metabolic process
CRV2G00000095	GH12	-0.943152	-1.65917	0.0411411	-0.233672	P:polysaccharide catabolic process; F:cellulase activity; P:cellular process	P:polysaccharide catabolic process; F:hydrolase activity, hydrolyzing O-glycosyl compounds; F:cellulase activity
CRV2G00016531	GH12	-3.76159	-3.31705	-0.314751	-0.648302	P:polysaccharide catabolic process; P:protein peptidyl-prolyl isomerization; F:peptidyl-prolyl cis-trans isomerase activity; P:protein folding; F:cellulase activity	P:polysaccharide catabolic process; F:hydrolase activity, hydrolyzing O-glycosyl compounds; F:cellulase activity
CRV2G00000923	GH125	-1.71909	-0.668769	-0.198591	-0.0514119	F:catalytic activity; P:carbohydrate metabolic process	P:carbohydrate metabolic process
CRV2G00008596	GH128	-1.55438	-2.92275	0.967457	-0.85687	C:membrane; C:integral component of membrane; F:hydrolase activity	no GO terms
CRV2G00013429	GH13	-0.944517	-1.67277	-0.320646	-0.169204	P:carbohydrate metabolic process; F:hydrolase activity	F:catalytic activity; P:carbohydrate metabolic process
CRV2G00004267	GH132	-1.77262	-1.03725	0.129212	-0.28206		no GO terms
CRV2G00016612	CBM13+GH142	-1.4181	-1.68836	0.18604	-1.3984	F:alpha,alpha-trehalase activity; P:trehalose metabolic process; F:carbohydrate binding; P:arabinan metabolic process; P:L-arabinose metabolic process; F:alpha-L-arabinofuranosidase activity	P:carbohydrate metabolic process
CRV2G00011363	GH145	-2.36334	-2.07046	-0.744555	-1.10609		no GO terms
CRV2G00005900	GH146	-2.25075	-0.784148	-0.000252354	-0.130462	F:catalytic activity; P:carbohydrate metabolic process	P:carbohydrate metabolic process
CRV2G00002276	GH152	0.00410127	-1.53811	1.24984	-0.192785		no GO terms
CRV2G00014672	GH154	-1.72943	-0.758948	-0.121352	-0.610154		no GO terms
CRV2G00004188	GH16	1.00724	2.26481	0.381013	2.72194	F:hydrolase activity, hydrolyzing O-glycosyl compounds; P:carbohydrate metabolic process	F:hydrolase activity, hydrolyzing O-glycosyl compounds; P:carbohydrate metabolic process
CRV2G00014759	GH16	1.71504	-0.345512	0.826697	-0.339232	F:hydrolase activity, hydrolyzing O-glycosyl compounds; P:carbohydrate metabolic process; C:integral component of membrane	F:hydrolase activity, hydrolyzing O-glycosyl compounds; P:carbohydrate metabolic process
CRV2G00006305	GH16	-1.50527	-0.677465	-0.232163	-0.114647	F:hydrolase activity, hydrolyzing O-glycosyl compounds; P:carbohydrate metabolic process; C:membrane	F:hydrolase activity, hydrolyzing O-glycosyl compounds; P:carbohydrate metabolic process
CRV2G00008370	GH162	-1.7944	-3.93514	0.341022	-1.75313		no GO terms
CRV2G00002252	GH17	0.901674	0.211532	1.87629	1.08378	C:extracellular region; P:carbohydrate metabolic process; C:fungal-type cell wall; C:cell surface; F:1,3-beta-glucanosyltransferase activity; F:glucan endo-1,3-beta-D-glucosidase activity; P:cell wall organization	F:hydrolase activity, hydrolyzing O-glycosyl compounds; P:carbohydrate metabolic process
CRV2G00007700	GH17	-1.7684	-0.898708	0.189891	-0.21846		no GO terms
CRV2G00008037	GH17	0.796421	1.64893	0.682573	2.18368	F:hydrolase activity, hydrolyzing O-glycosyl compounds; P:carbohydrate metabolic process	F:hydrolase activity, hydrolyzing O-glycosyl compounds; P:carbohydrate metabolic process
CRV2G00001280	GH18	-3.00418	-1.67289	-0.0871936	-0.852484	F:chitinase activity; P:carbohydrate metabolic process; F:chitin binding	F:hydrolase activity, hydrolyzing O-glycosyl compounds; P:carbohydrate metabolic process; F:chitin binding
CRV2G00003425	CBM12+CBM16+CBM5+GH18	-3.60456	-3.20267	-0.300356	-1.54202	P:polysaccharide catabolic process; F:chitinase activity; C:extracellular region; P:chitin catabolic process; F:chitin binding; P:pathogenesis	F:hydrolase activity, hydrolyzing O-glycosyl compounds; P:carbohydrate metabolic process; F:chitin binding
CRV2G00017631	CBM12+CBM5+GH18	0.625311	2.50774	-0.0714036	0.161774	F:hydrolase activity, hydrolyzing O-glycosyl compounds; P:carbohydrate metabolic process; F:chitin binding	F:hydrolase activity, hydrolyzing O-glycosyl compounds; P:carbohydrate metabolic process; F:chitin binding
CRV2G00006887	CBM14+GH18	0.922841	1.75132	0.820922	2.18529	F:hydrolase activity, hydrolyzing O-glycosyl compounds; P:carbohydrate metabolic process; F:chitin binding	F:hydrolase activity, hydrolyzing O-glycosyl compounds; P:carbohydrate metabolic process; F:chitin binding
CRV2G00011101	CBM18+CBM5+GH18	2.24629	2.10287	-0.30036	-0.126257	F:hydrolase activity, hydrolyzing O-glycosyl compounds; P:carbohydrate metabolic process; F:chitin binding	F:hydrolase activity, hydrolyzing O-glycosyl compounds; P:carbohydrate metabolic process; F:chitin binding
CRV2G00009865	CBM42+CBM67+GH2	-2.04513	-0.987619	-0.0407603	-0.0391484	F:hydrolase activity, hydrolyzing O-glycosyl compounds; P:carbohydrate metabolic process	F:hydrolase activity, hydrolyzing O-glycosyl compounds; P:carbohydrate metabolic process
CRV2G00019242	CBM67+GH2	-1.82919	-0.23939	-0.2007	0.321948	F:beta-galactosidase activity; P:carbohydrate metabolic process; C:beta-galactosidase complex; F:transferase activity, transferring acyl groups other than amino-acyl groups; F:carbohydrate binding	F:catalytic activity; F:hydrolase activity, hydrolyzing O-glycosyl compounds; F:beta-galactosidase activity; P:carbohydrate metabolic process; C:beta-galactosidase complex; F:hydrolase activity, acting on glycosyl bonds; F:carbohydrate binding
CRV2G00002927	GH20	-1.75937	-0.779698	0.210469	-0.420085	F:beta-N-acetylhexosaminidase activity; P:carbohydrate metabolic process; P:nucleoside metabolic process; F:oxidoreductase activity; F:oxygen binding; F:heme binding; P:oxidation-reduction process	F:hydrolase activity, hydrolyzing O-glycosyl compounds; F:beta-N-acetylhexosaminidase activity; P:carbohydrate metabolic process
CRV2G00012950	GH20	-2.50261	-2.26205	-0.138747	-0.425955	F:beta-N-acetylhexosaminidase activity; P:carbohydrate metabolic process	F:hydrolase activity, hydrolyzing O-glycosyl compounds; F:beta-N-acetylhexosaminidase activity; P:carbohydrate metabolic process
CRV2G00013961	CBM13+GH27	-1.55835	-0.169688	0.131228	0.0541096	P:carbohydrate metabolic process; F:raffinose alpha-galactosidase activity	F:catalytic activity; F:hydrolase activity, hydrolyzing O-glycosyl compounds; P:carbohydrate metabolic process
CRV2G00019350	GH27	-0.397429	-2.37116	0.352067	-1.38546	P:carbohydrate metabolic process; F:raffinose alpha-galactosidase activity	F:catalytic activity; F:hydrolase activity, hydrolyzing O-glycosyl compounds; P:carbohydrate metabolic process
CRV2G00010725	CBM35+GH27	-1.53767	-0.482216	-0.342067	-0.218282	P:carbohydrate metabolic process; F:raffinose alpha-galactosidase activity	F:catalytic activity; F:hydrolase activity, hydrolyzing O-glycosyl compounds; P:carbohydrate metabolic process
CRV2G00002418	GH28	0.536889	-3.86772	-0.392927	-0.973493	F:polygalacturonase activity; F:iron ion binding; C:extracellular region; P:carbohydrate metabolic process; F:oxidoreductase activity, acting on paired donors, with incorporation or reduction of molecular oxygen; F:heme binding; P:oxidation-reduction process; P:cell wall organization	F:polygalacturonase activity; F:iron ion binding; P:carbohydrate metabolic process; F:oxidoreductase activity, acting on paired donors, with incorporation or reduction of molecular oxygen; F:heme binding; P:oxidation-reduction process
CRV2G00009976	GH28	-0.678901	-3.54401	1.08795	-0.688317	F:polygalacturonase activity; P:carbohydrate metabolic process	F:polygalacturonase activity; P:carbohydrate metabolic process
CRV2G00016323	GH28	-1.87387	-3.12406	-0.435608	-1.47059	F:polygalacturonase activity; P:carbohydrate metabolic process	F:polygalacturonase activity; P:carbohydrate metabolic process
CRV2G00016899	GH28	-1.07821	-2.11978	0.215617	-1.02819	F:polygalacturonase activity; P:carbohydrate metabolic process; P:cellular process; C:membrane	F:polygalacturonase activity; P:carbohydrate metabolic process
CRV2G00018159	GH28	-1.01516	-2.68159	-0.781891	-0.770505	F:polygalacturonase activity; P:carbohydrate metabolic process	F:polygalacturonase activity; P:carbohydrate metabolic process
CRV2G00002541	GH29	-2.63903	-2.06955	-0.223106	-1.22128	F:alpha-L-fucosidase activity; P:fucose metabolic process; F:zinc ion binding; F:oxidoreductase activity; P:oxidation-reduction process; C:FANCM-MHF complex	F:alpha-L-fucosidase activity; P:carbohydrate metabolic process; P:fucose metabolic process
CRV2G00011943	GH3	-3.28828	-2.85336	-0.941899	-1.20895	F:hydrolase activity, hydrolyzing O-glycosyl compounds; P:carbohydrate metabolic process	F:hydrolase activity, hydrolyzing O-glycosyl compounds; P:carbohydrate metabolic process
CRV2G00003755	CBM1+GH3	-2.02594	-1.29425	0.0905172	-0.63987	F:hydrolase activity, hydrolyzing O-glycosyl compounds; P:carbohydrate metabolic process	F:hydrolase activity, hydrolyzing O-glycosyl compounds; P:carbohydrate metabolic process
CRV2G00004989	CBM1+GH3	-1.10621	-2.53042	0.691225	-0.801503	F:beta-glucosidase activity; P:cellulose catabolic process; F:scopolin beta-glucosidase activity	F:hydrolase activity, hydrolyzing O-glycosyl compounds; P:carbohydrate metabolic process
CRV2G00005751	CBM1+GH3	-2.42373	-2.51523	-0.148089	-1.37081	F:hydrolase activity, hydrolyzing O-glycosyl compounds; P:carbohydrate metabolic process	F:hydrolase activity, hydrolyzing O-glycosyl compounds; P:carbohydrate metabolic process
CRV2G00015284	CBM1+GH3	-0.553639	-1.59244	1.01647	-0.148409	C:extracellular region; P:carbohydrate metabolic process; F:beta-glucosidase activity; F:cellulose binding; F:scopolin beta-glucosidase activity	F:hydrolase activity, hydrolyzing O-glycosyl compounds; P:carbohydrate metabolic process
CRV2G00001564	GH31	-2.2392	-1.91981	0.209572	-0.670972	F:hydrolase activity, hydrolyzing O-glycosyl compounds; P:carbohydrate metabolic process; F:carbohydrate binding	F:catalytic activity; F:hydrolase activity, hydrolyzing O-glycosyl compounds; P:carbohydrate metabolic process; F:carbohydrate binding
CRV2G00008520	GH31	-2.20203	-1.37559	-0.162847	-0.318887	F:hydrolase activity, hydrolyzing O-glycosyl compounds; P:carbohydrate metabolic process; F:carbohydrate binding	F:catalytic activity; F:hydrolase activity, hydrolyzing O-glycosyl compounds; P:carbohydrate metabolic process; F:carbohydrate binding
CRV2G00009718	CBM38+CBM66+GH32	-2.95387	-4.23643	-0.224412	-2.75672	F:hydrolase activity, hydrolyzing O-glycosyl compounds; P:carbohydrate metabolic process	F:hydrolase activity, hydrolyzing O-glycosyl compounds; P:carbohydrate metabolic process
CRV2G00014487	GH35	-1.99261	-1.9907	-0.311535	-0.330912	F:beta-galactosidase activity; P:carbohydrate metabolic process; C:beta-galactosidase complex	F:hydrolase activity, hydrolyzing O-glycosyl compounds; F:beta-galactosidase activity; P:carbohydrate metabolic process; C:beta-galactosidase complex
CRV2G00016220	GH36	-1.24267	-1.92108	0.264272	0.0593125	C:extracellular region; P:carbohydrate catabolic process; F:raffinose alpha-galactosidase activity	F:catalytic activity; F:alpha-galactosidase activity; P:carbohydrate catabolic process
CRV2G00009915	GH37	-1.63891	-1.67125	0.0174868	-0.0419075	F:alpha,alpha-trehalase activity; P:trehalose metabolic process	F:alpha,alpha-trehalase activity; P:carbohydrate metabolic process; P:trehalose metabolic process
CRV2G00005110	GH43	-0.587119	-1.57057	0.0497891	-0.652858	F:hydrolase activity, hydrolyzing O-glycosyl compounds; P:carbohydrate metabolic process	F:hydrolase activity, hydrolyzing O-glycosyl compounds; P:carbohydrate metabolic process
CRV2G00012189	GH43	-0.262067	-2.5618	0.373879	-0.698568	F:hydrolase activity, hydrolyzing O-glycosyl compounds; P:carbohydrate metabolic process; C:membrane	F:hydrolase activity, hydrolyzing O-glycosyl compounds; P:carbohydrate metabolic process
CRV2G00015347	GH43	-0.85505	-3.99239	0.924174	-0.739159	F:hydrolase activity, hydrolyzing O-glycosyl compounds; P:carbohydrate metabolic process	F:hydrolase activity, hydrolyzing O-glycosyl compounds; P:carbohydrate metabolic process
CRV2G00016417	GH43	-3.35971	-3.77518	-0.14939	-1.27237	F:hydrolase activity, hydrolyzing O-glycosyl compounds; P:carbohydrate metabolic process; C:integral component of membrane	F:hydrolase activity, hydrolyzing O-glycosyl compounds; P:carbohydrate metabolic process
CRV2G00011915	CBM6+CBM66+GH43	-2.1164	-1.57729	-0.395334	-0.844226	F:hydrolase activity, hydrolyzing O-glycosyl compounds; P:carbohydrate metabolic process; C:membrane	F:hydrolase activity, hydrolyzing O-glycosyl compounds; P:carbohydrate metabolic process
CRV2G00015932	CBM66+GH43	-2.42564	-0.885032	-0.86958	-0.144086	F:hydrolase activity, hydrolyzing O-glycosyl compounds; P:carbohydrate metabolic process	F:hydrolase activity, hydrolyzing O-glycosyl compounds; P:carbohydrate metabolic process
CRV2G00016252	CBM1+CBM10+GH45	-3.60386	-4.11077	0.668308	-1.74688	C:extracellular region; P:carbohydrate metabolic process; F:cellulase activity; F:hydrolase activity, acting on carbon-nitrogen (but not peptide) bonds, in linear amidines; F:cellulose binding	P:carbohydrate metabolic process; F:cellulase activity
CRV2G00016815	CBM1+CBM10+GH45	-2.32598	-1.36109	0.783322	-0.0905594	C:extracellular region; P:carbohydrate metabolic process; F:cellulase activity; F:cellulose binding	P:carbohydrate metabolic process; F:cellulase activity
CRV2G00003853	GH47	-3.2396	-1.0713	-0.332309	0.285415	F:mannosyl-oligosaccharide 1,2-alpha-mannosidase activity; F:calcium ion binding; P:carbohydrate metabolic process; C:membrane	F:mannosyl-oligosaccharide 1,2-alpha-mannosidase activity; F:calcium ion binding; P:carbohydrate metabolic process; C:membrane
CRV2G00008433	GH49	1.79606	-0.19246	1.35202	0.447966	F:hydrolase activity, hydrolyzing O-glycosyl compounds	F:hydrolase activity, hydrolyzing O-glycosyl compounds
CRV2G00010145	GH5	-1.46326	-2.00756	0.828604	-1.15634	F:glucan exo-1,3-beta-glucosidase activity; C:extracellular region; P:cellular glucan metabolic process; P:glucan catabolic process; C:cell surface; F:glucan endo-1,6-beta-glucosidase activity	F:hydrolase activity, hydrolyzing O-glycosyl compounds; P:carbohydrate metabolic process
CRV2G00010649	GH5	-1.80484	-0.0883964	0.0250541	0.197089	F:hydrolase activity, hydrolyzing O-glycosyl compounds; P:carbohydrate metabolic process	F:hydrolase activity, hydrolyzing O-glycosyl compounds; P:carbohydrate metabolic process
CRV2G00011191	GH5	-4.13763	-2.85597	-0.188423	-1.6948	F:hydrolase activity, hydrolyzing O-glycosyl compounds; P:carbohydrate metabolic process	F:hydrolase activity, hydrolyzing O-glycosyl compounds; P:carbohydrate metabolic process
CRV2G00017157	GH5	-1.70116	-3.82087	-1.82655	-0.148921	P:metabolic process; F:hydrolase activity, acting on glycosyl bonds	no GO terms
CRV2G00008406	GH5	-3.60477	-3.37613	-0.570719	-2.00158	F:hydrolase activity, hydrolyzing O-glycosyl compounds; P:carbohydrate metabolic process	F:hydrolase activity, hydrolyzing O-glycosyl compounds; P:carbohydrate metabolic process
CRV2G00007105	CBM1+GH5	0.121741	-2.13482	-0.0385984	-0.895018	F:hydrolase activity, hydrolyzing O-glycosyl compounds; C:extracellular region; P:glucan catabolic process; F:cellulose binding	F:hydrolase activity, hydrolyzing O-glycosyl compounds; C:extracellular region; P:carbohydrate metabolic process; F:cellulose binding
CRV2G00010551	CBM1+GH5	0.00376723	2.16261	0.06613	2.73627	F:hydrolase activity, hydrolyzing O-glycosyl compounds; P:carbohydrate metabolic process	F:hydrolase activity, hydrolyzing O-glycosyl compounds; P:carbohydrate metabolic process
CRV2G00004747	CBM6+GH5	-1.73745	-1.16101	-0.652742	-0.619048	F:DNA-binding transcription factor activity, RNA polymerase II-specific; F:DNA binding; F:hydrolase activity, hydrolyzing O-glycosyl compounds; C:nucleus; P:carbohydrate metabolic process; P:regulation of transcription by RNA polymerase II; F:zinc ion binding; C:host cell nucleus	F:hydrolase activity, hydrolyzing O-glycosyl compounds; P:carbohydrate metabolic process
CRV2G00000150	GH51	-2.27241	-0.79779	-0.216956	-0.417102	P:L-arabinose metabolic process; F:alpha-L-arabinofuranosidase activity	P:L-arabinose metabolic process; F:alpha-L-arabinofuranosidase activity
CRV2G00015338	CBM13+CBM42+GH54	-1.41221	-3.97965	-0.0624414	-2.48357	C:extracellular region; P:arabinan catabolic process; P:xylan catabolic process; P:L-arabinose metabolic process; F:alpha-L-arabinofuranosidase activity	P:arabinose metabolic process; P:arabinan metabolic process; P:L-arabinose metabolic process; F:alpha-L-arabinofuranosidase activity
CRV2G00011462	CBM1+CBM13+GH62	-1.75902	-1.911	-0.209945	-1.22602	P:L-arabinose metabolic process; F:alpha-L-arabinofuranosidase activity	P:L-arabinose metabolic process; F:alpha-L-arabinofuranosidase activity
CRV2G00008082	GH64	-1.63814	-1.13575	0.0612987	-0.342898	F:hydrolase activity	no GO terms
CRV2G00015455	GH67	-1.88568	-0.456407	-0.123248	-0.118315	C:extracellular region; P:xylan catabolic process; F:alpha-glucuronidase activity	C:extracellular region; P:xylan catabolic process; F:alpha-glucuronidase activity
CRV2G00012422	GH7	-0.713382	-2.04161	-0.0464275	-0.95439	F:hydrolase activity, hydrolyzing O-glycosyl compounds; P:cellulose catabolic process	F:hydrolase activity, hydrolyzing O-glycosyl compounds; P:carbohydrate metabolic process
CRV2G00002983	CBM1+GH7	1.08062	1.34682	0.60078	2.62903	F:hydrolase activity, hydrolyzing O-glycosyl compounds; C:extracellular region; P:cellulose catabolic process; F:cellulose binding	F:hydrolase activity, hydrolyzing O-glycosyl compounds; C:extracellular region; P:carbohydrate metabolic process; F:cellulose binding
CRV2G00009244	GH71	-2.7597	-2.23741	-0.0877491	-1.95053	F:hydrolase activity	F:hydrolase activity
CRV2G00000022	CBM24+GH71	-3.86419	-2.5396	0.645686	-1.74628	C:integral component of membrane; F:hydrolase activity; F:transmembrane transporter activity; P:transmembrane transport	F:hydrolase activity; F:transmembrane transporter activity; P:transmembrane transport
CRV2G00001416	GH72	-2.22552	-1.35049	0.182702	-0.621832	C:plasma membrane; F:transferase activity; C:anchored component of membrane	no GO terms
CRV2G00001248	GH75	-1.74289	-1.21279	-0.494745	-0.844501	P:polysaccharide catabolic process; C:extracellular region; F:chitosanase activity	F:chitosanase activity
CRV2G00004192	GH76	-3.00533	-2.24586	-0.315814	-1.34725	P:carbohydrate metabolic process; C:membrane; F:hydrolase activity, acting on glycosyl bonds	P:carbohydrate metabolic process
CRV2G00004547	GH76	-3.02416	-2.04734	-0.151276	-0.663987	P:carbohydrate metabolic process; F:hydrolase activity	P:carbohydrate metabolic process
CRV2G00012608	GH76	0.690793	1.36192	0.908142	1.7155	F:mannan endo-1,6-alpha-mannosidase activity; C:integral component of membrane; P:carbohydrate catabolic process	P:carbohydrate metabolic process; F:mannan endo-1,6-alpha-mannosidase activity; P:carbohydrate catabolic process
CRV2G00018482	CBM67+GH78	-2.54964	-0.889782	-0.564961	-1.4007	F:catalytic activity; P:carbohydrate metabolic process	P:carbohydrate metabolic process
CRV2G00016806	GH88	-0.186711	2.59499	-0.129665	2.73885	F:binding; P:carbohydrate metabolic process; F:hydrolase activity	P:carbohydrate metabolic process
CRV2G00001936	GH92	-1.87827	-1.7696	-0.380058	-0.806951	P:carbohydrate metabolic process; F:hydrolase activity, acting on glycosyl bonds; F:carbohydrate binding	P:carbohydrate metabolic process; F:carbohydrate binding
CRV2G00016837	GH95	-1.77882	0.0993926	-0.978296	0.0672742	F:alpha-L-fucosidase activity; P:carbohydrate metabolic process	F:alpha-L-fucosidase activity; P:carbohydrate metabolic process
CRV2G00016896	GH2	-1.10446	-4.02667	-2.29907	1.47778	F:hydrolase activity, hydrolyzing O-glycosyl compounds; P:carbohydrate metabolic process	F:hydrolase activity, hydrolyzing O-glycosyl compounds; P:carbohydrate metabolic process
CRV2G00003509	GH114	-1.19966	-2.69295	0.132693	-0.498584	F:catalytic activity	F:catalytic activity

## Sheet: Table S5A_ABC_transporters
Gene	ABC family	Log2FC (Δdcl2-Bc/WT-Bc)	Log2FC (Δdcl2-Fg/WT-Fg)	Log2FC (Δdcl1-Bc/WT-Bc)	Log2FC (Δdcl1-Fg/WT-Fg)	GO Names	InterPro GO Names
CRV2G00011147	FG_ABC_B2	-0.284546	1.40372	-0.268808	1.9691	F:ATP binding; C:integral component of membrane; F:ATPase activity; F:ATPase-coupled transmembrane transporter activity; P:transmembrane transport	F:ATP binding; C:integral component of membrane; F:ATPase activity; F:ATPase-coupled transmembrane transporter activity; P:transmembrane transport
CRV2G00018449	FG_ABC_B2	0.444849	2.01453	-0.101344	1.94196	F:ATP binding; C:integral component of membrane; F:ATPase activity; F:ATPase-coupled transmembrane transporter activity; P:transmembrane transport	F:ATP binding; C:integral component of membrane; F:ATPase activity; F:ATPase-coupled transmembrane transporter activity; P:transmembrane transport
CRV2G00015741	FG_ABC_B3	-0.187847	1.77956	-0.587741	0.65889	F:monooxygenase activity; F:iron ion binding; F:ATP binding; C:plasma membrane; C:integral component of membrane; F:oxidoreductase activity, acting on paired donors, with incorporation or reduction of molecular oxygen; F:ATPase activity; F:heme binding; F:ATPase-coupled transmembrane transporter activity; P:transmembrane transport; P:oxidation-reduction process	F:ATP binding; C:integral component of membrane; F:ATPase activity; F:ATPase-coupled transmembrane transporter activity; P:transmembrane transport
CRV2G00010440	FG_ABC_B3	0.670421	0.980285	0.424827	2.13105	F:ATP binding; C:integral component of membrane; F:ATPase activity; F:ATPase-coupled transmembrane transporter activity; P:transmembrane transport	F:ATP binding; C:integral component of membrane; F:ATPase activity; F:ATPase-coupled transmembrane transporter activity; P:transmembrane transport
CRV2G00009724	FG_ABC_B4	0.65309	1.57565	0.468148	2.01606	F:ATP binding; C:integral component of membrane; F:ATPase activity; F:ATPase-coupled transmembrane transporter activity; P:transmembrane transport	F:ATP binding; C:integral component of membrane; F:ATPase activity; F:ATPase-coupled transmembrane transporter activity; P:transmembrane transport
CRV2G00017042	FG_ABC_B4	1.92742	2.32049	0.736135	2.32938	F:ATP binding; C:integral component of membrane; F:ATPase activity; F:ATPase-coupled transmembrane transporter activity; P:transmembrane transport	F:ATP binding; C:integral component of membrane; F:ATPase activity; F:ATPase-coupled transmembrane transporter activity; P:transmembrane transport
CRV2G00014897	FG_ABC_B4	0.944047	1.51866	0.269636	1.54288	F:ATP binding; C:integral component of membrane; F:ATPase activity; F:ATPase-coupled transmembrane transporter activity; P:transmembrane transport	F:ATP binding; C:integral component of membrane; F:ATPase activity; F:ATPase-coupled transmembrane transporter activity; P:transmembrane transport
CRV2G00015270	FG_ABC_B4	-0.485524	-1.73807	0.23729	-0.99864	F:ATP binding; C:integral component of membrane; F:ATPase activity; F:ATPase-coupled transmembrane transporter activity; P:transmembrane transport	F:ATP binding; C:integral component of membrane; F:ATPase activity; F:ATPase-coupled transmembrane transporter activity; P:transmembrane transport
CRV2G00017716	FG_ABC_Bhalf3	1.6346	1.63924	0.676273	0.8754	F:ATP binding; C:integral component of membrane; F:ATPase activity; F:ATPase-coupled transmembrane transporter activity; P:transmembrane transport	F:ATP binding; C:integral component of membrane; F:ATPase activity; F:ATPase-coupled transmembrane transporter activity; P:transmembrane transport
CRV2G00013624	FG_ABC_C2	0.566722	1.21097	0.420364	2.09178	F:ATP binding; C:integral component of membrane; F:ATPase activity; F:ATPase-coupled transmembrane transporter activity; P:transmembrane transport	F:ATP binding; C:integral component of membrane; F:ATPase activity; F:ATPase-coupled transmembrane transporter activity; P:transmembrane transport
CRV2G00009161	FG_ABC_C5	0.611643	1.51463	0.407343	1.93767	F:ATP binding; C:integral component of membrane; F:ATPase activity; F:ATPase-coupled transmembrane transporter activity; P:transmembrane transport	F:ATP binding; C:integral component of membrane; F:ATPase activity; F:ATPase-coupled transmembrane transporter activity; P:transmembrane transport
CRV2G00011468	FG_ABC_C5	-1.73113	-1.42267	0.073709	0.027526	F:ATP binding; C:integral component of membrane; F:ATPase activity; F:ATPase-coupled transmembrane transporter activity; P:transmembrane transport	F:ATP binding; C:integral component of membrane; F:ATPase activity; F:ATPase-coupled transmembrane transporter activity; P:transmembrane transport
CRV2G00018161	FG_ABC_C5	-1.69566	-1.88556	-0.396559	-0.983005	F:ATP binding; C:integral component of membrane; F:ATPase activity; F:ATPase-coupled transmembrane transporter activity; P:transmembrane transport	F:ATP binding; C:integral component of membrane; F:ATPase activity; F:ATPase-coupled transmembrane transporter activity; P:transmembrane transport
CRV2G00013233	FG_ABC_C5	-1.90048	-1.35421	0.390845	-0.628485	F:ATP binding; C:integral component of membrane; F:ATPase activity; F:ATPase-coupled transmembrane transporter activity; P:transmembrane transport	F:ATP binding; C:integral component of membrane; F:ATPase activity; F:ATPase-coupled transmembrane transporter activity; P:transmembrane transport
CRV2G00012935	FG_ABC_G1	1.55314	0.351755	0.0249521	-0.0767385	F:ATP binding; C:plasma membrane; C:integral component of membrane; F:ATPase activity; F:ATPase-coupled transmembrane transporter activity; P:transmembrane transport	F:ATP binding; C:membrane; C:integral component of membrane; F:ATPase activity; F:ATPase-coupled transmembrane transporter activity; P:transmembrane transport
CRV2G00010210	FG_ABC_G1	1.00988	1.44035	0.705342	1.78327	F:ATP binding; C:integral component of membrane; F:ATPase activity; F:ATPase-coupled transmembrane transporter activity; P:transmembrane transport	F:ATP binding; C:membrane; C:integral component of membrane; F:ATPase-coupled transmembrane transporter activity; P:transmembrane transport
CRV2G00013408	FG_ABC_G1	1.0078	1.76921	0.435088	1.95647	F:ATP binding; C:integral component of membrane; F:ATPase activity; F:ATPase-coupled transmembrane transporter activity; P:transmembrane transport	F:ATP binding; C:membrane; C:integral component of membrane; F:ATPase activity; F:ATPase-coupled transmembrane transporter activity; P:transmembrane transport
CRV2G00012335	FG_ABC_G1	-0.228752	1.87813	-0.644878	1.64439	F:ATP binding; C:integral component of membrane; F:ATPase activity; F:ATPase-coupled transmembrane transporter activity; P:transmembrane transport	F:ATP binding; C:membrane; C:integral component of membrane; F:ATPase activity; F:ATPase-coupled transmembrane transporter activity; P:transmembrane transport
CRV2G00001698	FG_ABC_G3	-1.14071	-2.47497	-0.115938	-0.226068	F:ATP binding; C:integral component of membrane; F:ATPase activity; F:ATPase-coupled transmembrane transporter activity; P:transmembrane transport	F:ATP binding; C:membrane; C:integral component of membrane; F:ATPase activity; F:ATPase-coupled transmembrane transporter activity; P:transmembrane transport
CRV2G00002710	FG_ABC_G5	-0.248694	0.874054	-0.670114	1.61829	F:ATP binding; C:integral component of membrane; F:ATPase activity; F:ATPase-coupled transmembrane transporter activity; P:transmembrane transport	F:ATP binding; C:membrane; C:integral component of membrane; F:ATPase activity; F:ATPase-coupled transmembrane transporter activity; P:transmembrane transport
CRV2G00005112	FG_ABC_G5	-0.0209617	1.26212	-0.576687	1.85539	F:ATP binding; C:integral component of membrane; F:ATPase activity; F:ATPase-coupled transmembrane transporter activity; P:transmembrane transport	F:ATP binding; C:membrane; C:integral component of membrane; F:ATPase activity; F:ATPase-coupled transmembrane transporter activity; P:transmembrane transport
CRV2G00016886	FG_ABC_G5	3.63634	-1.79405	1.58845	-0.364404	F:ATP binding; C:integral component of membrane; F:ATPase activity; F:ATPase-coupled transmembrane transporter activity; P:transmembrane transport	F:ATP binding; C:membrane; C:integral component of membrane; F:ATPase activity; F:ATPase-coupled transmembrane transporter activity; P:transmembrane transport
CRV2G00003580	SC_ABC_G2	1.38003	2.03587	0.227722	1.99593	F:ATP binding; C:integral component of membrane; F:ATPase activity; F:ATPase-coupled transmembrane transporter activity; P:transmembrane transport	F:ATP binding; C:membrane; C:integral component of membrane; F:ATPase-coupled transmembrane transporter activity; P:transmembrane transport
CRV2G00000432	FG_ABC_ICaf16p	-0.358569	-2.03223	1.12796	-0.733685	F:ATP binding; F:ATPase activity	F:ATP binding
CRV2G00021169	FG_ABC_ICaf16p	-0.208011	-1.89892	1.32131	-0.907276	F:ATP binding; F:ATPase activity	F:ATP binding

## Sheet: Table S5A_Transcription factors
Gene	Log2FC (Δdcl2-Bc/WT-Bc)	Log2FC (Δdcl2-Fg/WT-Fg)	Log2FC (Δdcl1-Bc/WT-Bc)	Log2FC (Δdcl1-Fg/WT-Fg)	GO Names	InterPro GO Names
CRV2G00000011	-2.32915	-1.30069	-0.436065	-0.563426	F:DNA-binding transcription factor activity, RNA polymerase II-specific; P:regulation of transcription by RNA polymerase II; F:zinc ion binding; C:host cell nucleus	F:DNA-binding transcription factor activity, RNA polymerase II-specific; P:regulation of transcription, DNA-templated; F:zinc ion binding
CRV2G00000059	0.778986	1.9562	-0.0387787	-0.836975	F:DNA-binding transcription factor activity, RNA polymerase II-specific; P:regulation of transcription, DNA-templated; F:zinc ion binding	F:DNA-binding transcription factor activity, RNA polymerase II-specific; P:regulation of transcription, DNA-templated; F:zinc ion binding
CRV2G00000111	1.95405	2.69931	0.151072	-0.218311	F:DNA-binding transcription factor activity, RNA polymerase II-specific; F:DNA binding; C:nucleus; P:transcription, DNA-templated; P:regulation of transcription, DNA-templated; P:regulation of transcription by RNA polymerase II; F:zinc ion binding; C:host cell nucleus; F:metal ion binding	no GO terms
CRV2G00000335	0.04298	1.39063	0.306996	1.99868	F:DNA-binding transcription factor activity; P:regulation of transcription, DNA-templated	F:DNA-binding transcription factor activity; P:regulation of transcription, DNA-templated
CRV2G00000855	-1.60563	-0.721247	-0.174793	-0.530437	F:DNA-binding transcription factor activity, RNA polymerase II-specific; P:regulation of transcription, DNA-templated; P:regulation of transcription by RNA polymerase II; F:zinc ion binding; C:membrane; C:integral component of membrane; C:host cell nucleus	no GO terms
CRV2G00001167	-1.57197	-0.861584	0.0756441	-0.569949	F:transcription coregulator activity; P:regulation of transcription by RNA polymerase II; C:mediator complex	F:transcription coregulator activity; P:regulation of transcription by RNA polymerase II; C:mediator complex
CRV2G00001764	-1.56709	-0.488279	-0.428966	-0.353079	F:DNA-binding transcription factor activity, RNA polymerase II-specific; P:regulation of transcription by RNA polymerase II; F:zinc ion binding; C:host cell nucleus	no GO terms
CRV2G00001863	1.1848	1.39376	0.425349	1.8242	F:DNA-binding transcription factor activity, RNA polymerase II-specific; F:DNA binding; P:regulation of transcription, DNA-templated; F:zinc ion binding	F:DNA-binding transcription factor activity, RNA polymerase II-specific; F:DNA binding; P:transcription, DNA-templated; P:regulation of transcription, DNA-templated; F:zinc ion binding
CRV2G00002271	0.504297	1.91726	0.366162	2.06392	F:transcription coregulator activity; C:nucleus; P:regulation of transcription, DNA-templated; C:membrane; C:integral component of membrane; C:mediator complex	no GO terms
CRV2G00002304	1.57697	2.40569	0.949936	2.52426	F:DNA-binding transcription factor activity, RNA polymerase II-specific; F:DNA binding; C:nucleus; P:regulation of transcription, DNA-templated; F:zinc ion binding	F:DNA-binding transcription factor activity, RNA polymerase II-specific; F:DNA binding; P:transcription, DNA-templated; P:regulation of transcription, DNA-templated; F:zinc ion binding
CRV2G00002737	1.09752	1.69547	0.461952	1.73219	F:DNA-binding transcription factor activity, RNA polymerase II-specific; F:DNA binding; P:regulation of transcription, DNA-templated; F:zinc ion binding; C:cellular anatomical entity	F:DNA-binding transcription factor activity, RNA polymerase II-specific; F:DNA binding; P:transcription, DNA-templated; P:regulation of transcription, DNA-templated; F:zinc ion binding
CRV2G00003033	-2.09514	-1.19142	-0.399438	-1.22434	F:DNA-binding transcription factor activity, RNA polymerase II-specific; P:regulation of transcription by RNA polymerase II; F:zinc ion binding; C:host cell nucleus	F:DNA-binding transcription factor activity, RNA polymerase II-specific; P:regulation of transcription, DNA-templated; F:zinc ion binding
CRV2G00003170	-1.50082	-1.02306	0.722241	-0.548537	F:DNA-binding transcription factor activity, RNA polymerase II-specific; F:DNA binding; C:nucleus; P:regulation of transcription by RNA polymerase II; F:zinc ion binding; C:integral component of membrane; F:transmembrane transporter activity; C:host cell nucleus; P:transmembrane transport	C:membrane; F:transmembrane transporter activity; P:transmembrane transport
CRV2G00003220	-1.48579	-0.0511389	-1.5212	0.543607	F:iron ion binding; P:regulation of transcription, DNA-templated; F:2 iron, 2 sulfur cluster binding; P:oxidation-reduction process	F:iron ion binding; P:cellular metabolic process; F:2 iron, 2 sulfur cluster binding; P:oxidation-reduction process
CRV2G00003277	-1.50732	-0.853316	-0.222505	-0.595361	F:DNA-binding transcription factor activity, RNA polymerase II-specific; P:regulation of transcription by RNA polymerase II; F:zinc ion binding; C:host cell nucleus	F:DNA-binding transcription factor activity, RNA polymerase II-specific; P:regulation of transcription, DNA-templated; F:zinc ion binding
CRV2G00003437	0.788941	1.51369	0.900542	1.51253	F:nucleotide binding; F:DNA-binding transcription factor activity, RNA polymerase II-specific; F:DNA binding; C:nucleus; P:regulation of transcription by RNA polymerase II; F:zinc ion binding; C:host cell nucleus	F:DNA-binding transcription factor activity, RNA polymerase II-specific; F:DNA binding; P:transcription, DNA-templated; P:regulation of transcription, DNA-templated; F:zinc ion binding
CRV2G00003468	0.882159	1.73538	0.463694	2.19247	F:ATP binding; P:regulation of transcription, DNA-templated; C:integral component of membrane; F:ATPase-coupled cation transmembrane transporter activity; P:metal ion transport; F:metal ion binding; P:cation transmembrane transport	F:nucleotide binding; P:cation transport; C:integral component of membrane; F:ATPase-coupled cation transmembrane transporter activity; P:metal ion transport; F:metal ion binding
CRV2G00003679	-0.0123892	2.03517	-0.208672	1.53845	P:regulation of transcription, DNA-templated	no GO terms
CRV2G00004608	-2.93063	0.262523	-0.692256	0.148414	F:DNA-binding transcription factor activity, RNA polymerase II-specific; F:DNA binding; C:nucleus; P:regulation of transcription by RNA polymerase II; F:zinc ion binding; C:host cell nucleus	F:DNA-binding transcription factor activity, RNA polymerase II-specific; P:regulation of transcription, DNA-templated; F:zinc ion binding
CRV2G00004704	1.87987	0.750395	0.87189	-0.391274	F:DNA-binding transcription factor activity, RNA polymerase II-specific; P:regulation of transcription, DNA-templated; F:zinc ion binding	F:DNA-binding transcription factor activity, RNA polymerase II-specific; P:regulation of transcription, DNA-templated; F:zinc ion binding
CRV2G00004714	2.52892	1.94416	0.271234	-0.578682	P:regulation of transcription, DNA-templated	no IPS match
CRV2G00004759	-1.75081	-1.0247	-0.688786	-0.319987	F:DNA-binding transcription factor activity, RNA polymerase II-specific; F:DNA binding; C:nucleus; P:regulation of transcription by RNA polymerase II; F:zinc ion binding; C:host cell nucleus	F:DNA binding; P:transcription, DNA-templated; F:zinc ion binding
CRV2G00005264	0.119384	1.50834	-0.210974	1.3191	F:DNA-binding transcription factor activity, RNA polymerase II-specific; P:regulation of transcription, DNA-templated; F:zinc ion binding	F:DNA-binding transcription factor activity, RNA polymerase II-specific; P:regulation of transcription, DNA-templated; F:zinc ion binding
CRV2G00005269	-0.865162	-0.847785	-0.395417	-1.76841	F:DNA-binding transcription factor activity, RNA polymerase II-specific; P:regulation of transcription, DNA-templated; P:regulation of transcription by RNA polymerase II; F:zinc ion binding; C:membrane; C:integral component of membrane; C:host cell nucleus	no IPS match
CRV2G00005338	0.931052	1.50036	0.229852	1.34446	F:DNA-binding transcription factor activity, RNA polymerase II-specific; P:regulation of transcription by RNA polymerase II; F:zinc ion binding; C:host cell nucleus	F:DNA-binding transcription factor activity, RNA polymerase II-specific; P:regulation of transcription, DNA-templated; F:zinc ion binding
CRV2G00005501	0.334689	1.85858	0.0998681	0.922073	F:DNA binding; C:nucleus; P:regulation of transcription, DNA-templated; F:peptidase activity; F:zinc ion binding	F:DNA binding; P:transcription, DNA-templated; F:zinc ion binding
CRV2G00005514	1.98511	-1.29354	1.61904	-0.880112	F:DNA-binding transcription factor activity, RNA polymerase II-specific; P:regulation of transcription by RNA polymerase II; F:zinc ion binding; C:host cell nucleus	no GO terms
CRV2G00005782	-2.90402	-1.86152	-0.0630734	-1.53301	P:regulation of transcription, DNA-templated	no IPS match
CRV2G00006603	2.42516	2.3393	0.915474	2.263	F:nucleotide binding; F:DNA-binding transcription factor activity, RNA polymerase II-specific; F:nucleic acid binding; F:DNA binding; F:single-stranded DNA binding; F:DNA-binding transcription factor activity; F:RNA binding; F:RNA helicase activity; F:actin binding; F:lysozyme activity; F:DNA-directed DNA polymerase activity; F:DNA primase activity; F:DNA-directed 5'-3' RNA polymerase activity; F…	no GO terms
CRV2G00006628	-1.64122	-1.04481	-0.218218	-0.380121	F:nucleotide binding; F:magnesium ion binding; C:proteasome complex; F:DNA-binding transcription factor activity, RNA polymerase II-specific; F:nucleic acid binding; F:DNA binding; F:DNA helicase activity; F:transcription coactivator activity; F:DNA-directed DNA polymerase activity; F:dUTP diphosphatase activity; F:metalloendopeptidase activity; F:threonine-type endopeptidase activity; F:helicase…	no IPS match
CRV2G00006707	-1.62243	-1.31108	-0.0110946	-0.899541	C:nucleus; P:regulation of transcription, DNA-templated; F:sequence-specific DNA binding; F:protein heterodimerization activity	C:nucleus; P:regulation of transcription, DNA-templated; F:sequence-specific DNA binding; F:protein heterodimerization activity
CRV2G00007611	1.27381	1.73096	0.168533	-0.192981	F:DNA-binding transcription factor activity; P:regulation of transcription, DNA-templated	no GO terms
CRV2G00007816	2.7718	0.0711819	1.98367	0.239816	F:phosphorelay sensor kinase activity; P:phosphorelay signal transduction system; P:MAPK cascade; F:nucleotide binding; P:activation of MAPKK activity; P:microtubule cytoskeleton organization; C:astral microtubule; F:DNA-binding transcription factor activity, RNA polymerase II-specific; P:microtubule bundle formation; P:eye development; F:complement binding; P:positive regulation of protein phosp…	no GO terms
CRV2G00007818	-2.263	-1.17154	0.109488	-0.634714	P:MAPK cascade; F:nucleotide binding; P:protein polyubiquitination; P:regulation of alternative mRNA splicing, via spliceosome; P:mRNA splicing, via spliceosome; F:transcription regulatory region sequence-specific DNA binding; F:RNA polymerase II transcription regulatory region sequence-specific DNA binding; F:DNA-binding transcription factor activity, RNA polymerase II-specific; P:transcription,…	no GO terms
CRV2G00007951	0.975785	1.58049	0.4103	0.423664	C:histone deacetylase complex; P:negative regulation of transcription by RNA polymerase II; F:nucleotide binding; F:magnesium ion binding; P:telomere maintenance; C:chromatin; F:RNA polymerase II transcription regulatory region sequence-specific DNA binding; F:DNA-binding transcription factor activity, RNA polymerase II-specific; F:molecular_function; F:nucleic acid binding; F:DNA binding; F:DNA …	no GO terms
CRV2G00008503	-2.69759	-1.99177	-0.377282	-1.05144	F:DNA-binding transcription factor activity, RNA polymerase II-specific; F:DNA binding; C:nucleus; P:transcription, DNA-templated; P:regulation of transcription, DNA-templated; P:regulation of transcription by RNA polymerase II; F:zinc ion binding; C:host cell nucleus; F:metal ion binding	no IPS match
CRV2G00008519	-0.769824	-0.199903	1.03153	-2.25676	F:DNA-binding transcription factor activity, RNA polymerase II-specific; F:protein kinase activity; F:ATP binding; P:regulation of transcription, DNA-templated; P:regulation of transcription by RNA polymerase II; P:protein phosphorylation; F:zinc ion binding; C:host cell nucleus	no IPS match
CRV2G00008590	0.188585	-1.592	0.694697	-0.944247	F:DNA binding; C:nucleus; P:regulation of transcription, DNA-templated; P:aflatoxin biosynthetic process	F:DNA binding; C:nucleus; P:regulation of transcription, DNA-templated; P:aflatoxin biosynthetic process
CRV2G00008591	1.02852	-1.58668	0.172078	-0.758762	F:DNA-binding transcription factor activity; P:regulation of transcription, DNA-templated; C:membrane	F:DNA-binding transcription factor activity; P:regulation of transcription, DNA-templated
CRV2G00008613	0.277394	1.62084	0.465341	1.86022	F:transcription coregulator activity; C:nucleus; P:regulation of transcription by RNA polymerase II; C:mediator complex	no GO terms
CRV2G00008800	2.72374	3.7065	-0.147296	2.49933	P:regulation of transcription, DNA-templated; C:integral component of membrane; F:oxidoreductase activity; P:oxidation-reduction process; F:FAD binding	F:oxidoreductase activity; F:flavin adenine dinucleotide binding; P:oxidation-reduction process; F:FAD binding
CRV2G00009031	1.72992	0.981397	0.939598	-0.294552	F:phosphorelay sensor kinase activity; P:phosphorelay signal transduction system; P:MAPK cascade; F:nucleotide binding; P:activation of MAPKK activity; P:microtubule cytoskeleton organization; C:astral microtubule; F:DNA-binding transcription factor activity, RNA polymerase II-specific; P:microtubule bundle formation; P:eye development; F:complement binding; P:positive regulation of protein phosp…	no GO terms
CRV2G00009411	0.72735	1.28003	0.516411	1.58861	F:DNA binding; C:nucleus; P:regulation of transcription, DNA-templated; F:zinc ion binding	F:DNA binding; P:transcription, DNA-templated; F:zinc ion binding
CRV2G00009510	-3.30987	-2.52873	-1.55252	-0.0130011	F:DNA-binding transcription factor activity, RNA polymerase II-specific; P:regulation of transcription, DNA-templated; P:regulation of transcription by RNA polymerase II; F:zinc ion binding; C:host cell nucleus	no GO terms
CRV2G00009511	-1.98575	-1.26955	-0.18064	-1.11413	F:DNA-binding transcription factor activity, RNA polymerase II-specific; P:regulation of transcription by RNA polymerase II; F:zinc ion binding; C:host cell nucleus	F:DNA-binding transcription factor activity, RNA polymerase II-specific; P:regulation of transcription, DNA-templated; F:zinc ion binding
CRV2G00009691	0.226254	1.63083	-0.418934	-0.958344	P:MAPK cascade; F:nucleotide binding; P:protein polyubiquitination; F:magnesium ion binding; P:regulation of alternative mRNA splicing, via spliceosome; P:mRNA splicing, via spliceosome; F:transcription regulatory region sequence-specific DNA binding; F:RNA polymerase II transcription regulatory region sequence-specific DNA binding; F:DNA-binding transcription factor activity, RNA polymerase II-s…	no GO terms
CRV2G00009778	-1.65042	-0.978352	-0.363397	-0.576743	F:DNA-binding transcription factor activity, RNA polymerase II-specific; P:regulation of transcription by RNA polymerase II; F:zinc ion binding; C:membrane; C:host cell nucleus	F:DNA-binding transcription factor activity, RNA polymerase II-specific; P:regulation of transcription, DNA-templated; F:zinc ion binding
CRV2G00009884	1.99077	3.28561	-0.221663	1.1545	F:DNA-binding transcription factor activity, RNA polymerase II-specific; P:regulation of transcription, DNA-templated; P:regulation of transcription by RNA polymerase II; F:zinc ion binding; C:host cell nucleus	no GO terms
CRV2G00010304	-3.43317	-1.4872	-0.211196	-0.792025	C:chromatin; F:DNA binding; C:nucleus; P:regulation of transcription, DNA-templated	no GO terms
CRV2G00010612	-3.01881	-1.11754	-0.908883	-0.188734	F:DNA-binding transcription factor activity, RNA polymerase II-specific; P:regulation of transcription by RNA polymerase II; F:zinc ion binding; C:host cell nucleus	no GO terms
CRV2G00011010	-1.75718	-0.81254	-0.355789	0.202236	F:DNA-binding transcription factor activity, RNA polymerase II-specific; P:regulation of transcription by RNA polymerase II; F:zinc ion binding; C:host cell nucleus	no GO terms
CRV2G00011297	-2.07974	-1.01753	-1.07828	0.114311	F:DNA-binding transcription factor activity, RNA polymerase II-specific; P:regulation of transcription, DNA-templated; P:regulation of transcription by RNA polymerase II; F:zinc ion binding; C:host cell nucleus	no GO terms
CRV2G00011368	-1.58236	-2.02171	0.325964	-0.511614	F:DNA-binding transcription factor activity, RNA polymerase II-specific; F:DNA binding; C:nucleus; P:regulation of transcription by RNA polymerase II; F:zinc ion binding; C:integral component of membrane; C:host cell nucleus	C:integral component of membrane
CRV2G00011385	2.5819	1.16292	0.190577	-0.456007	F:DNA-binding transcription factor activity, RNA polymerase II-specific; F:DNA binding; C:nucleus; P:regulation of transcription by RNA polymerase II; F:zinc ion binding; C:integral component of membrane; C:host cell nucleus	no GO terms
CRV2G00011734	0.560171	1.41442	0.322436	1.80781	F:nucleic acid binding; F:DNA-binding transcription factor activity; P:regulation of transcription, DNA-templated	F:DNA-binding transcription factor activity; P:regulation of transcription, DNA-templated
CRV2G00012134	2.21748	1.72239	0.814148	2.02679	F:DNA-binding transcription factor activity, RNA polymerase II-specific; P:regulation of transcription, DNA-templated; P:regulation of transcription by RNA polymerase II; F:zinc ion binding; C:host cell nucleus	no GO terms
CRV2G00012165	-0.352722	4.29943	0.22009	4.0223	C:histone deacetylase complex; P:negative regulation of transcription by RNA polymerase II; F:nucleotide binding; F:magnesium ion binding; P:telomere maintenance; C:chromatin; F:RNA polymerase II transcription regulatory region sequence-specific DNA binding; F:DNA-binding transcription factor activity, RNA polymerase II-specific; F:molecular_function; F:nucleic acid binding; F:DNA binding; F:DNA …	no GO terms
CRV2G00012229	-1.7752	-0.356737	-0.35076	0.108853	P:regulation of transcription, DNA-templated; P:regulation of transcription by RNA polymerase II; C:membrane; C:integral component of membrane; F:hydrolase activity; P:regulation of DNA-templated transcription, elongation	no GO terms
CRV2G00012355	-0.834321	-2.0337	0.00183452	-1.27526	P:regulation of transcription, DNA-templated	no GO terms
CRV2G00012613	-2.40084	0.121379	-0.746494	0.85135	F:nucleotide binding; F:DNA-binding transcription factor activity, RNA polymerase II-specific; F:nucleic acid binding; F:DNA binding; F:single-stranded DNA binding; F:DNA-binding transcription factor activity; F:RNA binding; F:RNA helicase activity; F:actin binding; F:lysozyme activity; F:DNA-directed DNA polymerase activity; F:DNA primase activity; F:DNA-directed 5'-3' RNA polymerase activity; F…	no GO terms
CRV2G00012804	-1.54008	-0.53715	-0.325848	-0.461868	F:DNA-binding transcription factor activity, RNA polymerase II-specific; P:regulation of transcription, DNA-templated; F:zinc ion binding	F:DNA-binding transcription factor activity, RNA polymerase II-specific; P:regulation of transcription, DNA-templated; F:zinc ion binding
CRV2G00012888	-2.28594	0.569392	0.195394	-0.180755	F:binding; C:cytoplasm; P:regulation of transcription, DNA-templated; F:oxidoreductase activity; P:oxidation-reduction process	F:oxidoreductase activity; P:oxidation-reduction process
CRV2G00012918	0.598633	-1.99984	0.755523	-1.10001	F:DNA-binding transcription factor activity, RNA polymerase II-specific; F:DNA binding; C:nucleus; P:transcription, DNA-templated; P:regulation of transcription, DNA-templated; P:regulation of transcription by RNA polymerase II; F:zinc ion binding; C:host cell nucleus; F:metal ion binding	no GO terms
CRV2G00012944	-1.67773	-1.02728	-0.417856	-0.517888	F:DNA-binding transcription factor activity, RNA polymerase II-specific; F:DNA binding; C:nucleus; P:regulation of transcription by RNA polymerase II; F:zinc ion binding; C:host cell nucleus	F:DNA-binding transcription factor activity, RNA polymerase II-specific; F:DNA binding; P:transcription, DNA-templated; P:regulation of transcription, DNA-templated; F:zinc ion binding
CRV2G00012980	-2.20513	-1.00811	-1.35927	-0.0887344	F:DNA-binding transcription factor activity, RNA polymerase II-specific; P:regulation of transcription by RNA polymerase II; F:zinc ion binding; C:host cell nucleus	no IPS match
CRV2G00013121	-1.53073	-0.72974	-0.131826	-0.895883	F:DNA-binding transcription factor activity, RNA polymerase II-specific; P:regulation of transcription by RNA polymerase II; F:zinc ion binding; C:host cell nucleus	F:DNA-binding transcription factor activity, RNA polymerase II-specific; P:regulation of transcription, DNA-templated; F:zinc ion binding
CRV2G00013272	-1.55826	-0.925837	-0.0703949	-0.403537	F:DNA-binding transcription factor activity, RNA polymerase II-specific; F:DNA binding; C:nucleus; P:regulation of transcription by RNA polymerase II; F:zinc ion binding; C:host cell nucleus	F:DNA-binding transcription factor activity, RNA polymerase II-specific; F:DNA binding; P:transcription, DNA-templated; P:regulation of transcription, DNA-templated; F:zinc ion binding
CRV2G00013324	-1.9161	-0.960622	-0.365537	-0.422871	F:DNA-binding transcription factor activity, RNA polymerase II-specific; P:regulation of transcription by RNA polymerase II; F:zinc ion binding; C:host cell nucleus	F:DNA-binding transcription factor activity, RNA polymerase II-specific; P:regulation of transcription, DNA-templated; F:zinc ion binding
CRV2G00013398	0.885172	1.53932	0.489833	1.68339	F:DNA-binding transcription factor activity, RNA polymerase II-specific; F:DNA binding; P:regulation of transcription, DNA-templated; F:zinc ion binding	F:DNA-binding transcription factor activity, RNA polymerase II-specific; F:DNA binding; P:transcription, DNA-templated; P:regulation of transcription, DNA-templated; F:zinc ion binding
CRV2G00013405	-1.67721	-0.817416	-0.52266	-0.138076	F:DNA-binding transcription factor activity; P:regulation of transcription, DNA-templated	F:DNA-binding transcription factor activity; P:regulation of transcription, DNA-templated
CRV2G00013574	-1.90805	-1.11468	-0.123495	-0.607523	F:DNA-binding transcription factor activity, RNA polymerase II-specific; P:regulation of transcription by RNA polymerase II; F:zinc ion binding; C:host cell nucleus	F:DNA-binding transcription factor activity, RNA polymerase II-specific; P:regulation of transcription, DNA-templated; F:zinc ion binding
CRV2G00013601	-1.233	-1.52217	-0.124596	-1.36949	P:regulation of transcription, DNA-templated; F:metal ion binding; C:cellular anatomical entity	no IPS match
CRV2G00013607	0.234427	-2.47767	1.00679	-0.417264	F:DNA-binding transcription factor activity, RNA polymerase II-specific; P:regulation of transcription, DNA-templated; F:zinc ion binding	F:DNA-binding transcription factor activity, RNA polymerase II-specific; P:regulation of transcription, DNA-templated; F:zinc ion binding
CRV2G00013669	-0.999855	-2.21135	-0.547606	-0.173255	F:DNA-binding transcription factor activity, RNA polymerase II-specific; F:molecular_function; C:cellular_component; P:regulation of transcription, DNA-templated; P:regulation of transcription by RNA polymerase II; P:biological_process; F:zinc ion binding; F:lyase activity; C:host cell nucleus	no GO terms
CRV2G00014082	-1.61291	-1.60444	-0.0156926	-0.581496	P:regulation of transcription, DNA-templated; C:membrane; F:lyase activity; C:periplasmic space	F:lyase activity; C:periplasmic space
CRV2G00014239	2.31801	-1.13483	3.85809	1.72839	F:DNA-binding transcription factor activity, RNA polymerase II-specific; F:catalytic activity; P:regulation of transcription, DNA-templated; P:regulation of transcription by RNA polymerase II; F:zinc ion binding; P:lipid biosynthetic process; F:phosphopantetheine binding; C:host cell nucleus	no GO terms
CRV2G00014305	-1.57048	-1.04885	-0.542719	-0.837798	P:MAPK cascade; F:nucleotide binding; P:protein polyubiquitination; P:regulation of alternative mRNA splicing, via spliceosome; P:mRNA splicing, via spliceosome; F:transcription regulatory region sequence-specific DNA binding; F:RNA polymerase II transcription regulatory region sequence-specific DNA binding; F:DNA-binding transcription factor activity, RNA polymerase II-specific; P:transcription,…	no GO terms
CRV2G00014340	-1.03624	-1.50886	-0.23676	-0.0855744	F:DNA-binding transcription factor activity, RNA polymerase II-specific; P:regulation of transcription by RNA polymerase II; F:zinc ion binding; C:host cell nucleus	F:DNA-binding transcription factor activity, RNA polymerase II-specific; P:regulation of transcription, DNA-templated; F:zinc ion binding
CRV2G00014371	-2.60148	-3.62967	0.240674	-2.19254	F:DNA-binding transcription factor activity, RNA polymerase II-specific; P:regulation of transcription by RNA polymerase II; F:zinc ion binding; C:host cell nucleus	F:DNA-binding transcription factor activity, RNA polymerase II-specific; P:regulation of transcription, DNA-templated; F:zinc ion binding
CRV2G00014444	0.234107	-2.57984	0.0555333	-1.32542	P:regulation of transcription, DNA-templated	no GO terms
CRV2G00014958	1.48475	1.47076	1.15271	1.6066	F:DNA-binding transcription factor activity, RNA polymerase II-specific; F:DNA binding; C:nucleus; P:regulation of transcription by RNA polymerase II; F:zinc ion binding; C:host cell nucleus	F:DNA-binding transcription factor activity, RNA polymerase II-specific; F:DNA binding; P:transcription, DNA-templated; P:regulation of transcription, DNA-templated; F:zinc ion binding
CRV2G00015237	1.23618	0.450999	1.53549	0.791236	F:DNA-binding transcription factor activity, RNA polymerase II-specific; F:DNA binding; C:nucleus; P:regulation of transcription by RNA polymerase II; F:zinc ion binding; C:host cell nucleus	F:DNA-binding transcription factor activity, RNA polymerase II-specific; F:DNA binding; P:transcription, DNA-templated; P:regulation of transcription, DNA-templated; F:zinc ion binding
CRV2G00015272	0.251256	-3.40311	0.365936	-1.6644	F:DNA-binding transcription factor activity, RNA polymerase II-specific; P:regulation of transcription, DNA-templated; F:zinc ion binding	F:DNA-binding transcription factor activity, RNA polymerase II-specific; P:regulation of transcription, DNA-templated; F:zinc ion binding
CRV2G00015277	2.54175	3.52261	0.476146	0.609499	F:DNA-binding transcription factor activity, RNA polymerase II-specific; F:DNA binding; C:nucleus; P:regulation of transcription by RNA polymerase II; F:zinc ion binding; C:host cell nucleus	F:DNA-binding transcription factor activity, RNA polymerase II-specific; F:DNA binding; P:transcription, DNA-templated; P:regulation of transcription, DNA-templated; F:zinc ion binding
CRV2G00015297	-1.65264	-1.34536	-0.0943321	-0.318455	F:DNA-binding transcription factor activity, RNA polymerase II-specific; P:regulation of transcription by RNA polymerase II; F:zinc ion binding; F:oxidoreductase activity; C:host cell nucleus	F:DNA-binding transcription factor activity, RNA polymerase II-specific; P:regulation of transcription, DNA-templated; F:zinc ion binding
CRV2G00015349	2.92354	-0.185251	2.43315	-0.273368	F:DNA binding; P:regulation of transcription, DNA-templated; F:zinc ion binding; C:cellular anatomical entity	F:DNA binding; P:transcription, DNA-templated; F:zinc ion binding
CRV2G00015382	-1.52531	-0.0743002	-1.01621	0.674545	F:DNA-binding transcription factor activity, RNA polymerase II-specific; F:DNA binding; C:nucleus; P:regulation of transcription by RNA polymerase II; F:zinc ion binding; C:host cell nucleus	F:DNA-binding transcription factor activity, RNA polymerase II-specific; F:DNA binding; P:transcription, DNA-templated; P:regulation of transcription, DNA-templated; F:zinc ion binding
CRV2G00015419	-2.21515	-1.72715	0.288479	-0.94623	P:positive regulation of transcription from RNA polymerase II promoter by galactose; F:RNA polymerase II cis-regulatory region sequence-specific DNA binding; F:DNA-binding transcription factor activity, RNA polymerase II-specific; C:nucleus; F:zinc ion binding; C:host cell nucleus	F:DNA-binding transcription factor activity, RNA polymerase II-specific; F:DNA binding; P:transcription, DNA-templated; P:regulation of transcription, DNA-templated; F:zinc ion binding
CRV2G00015556	-1.55349	-1.19419	-0.121519	-0.473464	F:DNA-binding transcription factor activity, RNA polymerase II-specific; P:regulation of transcription, DNA-templated; P:regulation of transcription by RNA polymerase II; F:zinc ion binding; C:host cell nucleus	no GO terms
CRV2G00015729	-1.27223	1.54907	-0.552303	1.74074	F:RNA polymerase II cis-regulatory region sequence-specific DNA binding; F:DNA-binding transcription factor activity, RNA polymerase II-specific; F:zinc ion binding; C:host cell nucleus; P:positive regulation of transcription by RNA polymerase II	F:DNA-binding transcription factor activity, RNA polymerase II-specific; P:regulation of transcription, DNA-templated; F:zinc ion binding
CRV2G00016053	0.496936	1.51488	0.101581	1.7077	F:DNA-binding transcription factor activity, RNA polymerase II-specific; P:regulation of transcription, DNA-templated; F:zinc ion binding; C:cellular anatomical entity	F:DNA-binding transcription factor activity, RNA polymerase II-specific; P:regulation of transcription, DNA-templated; F:zinc ion binding
CRV2G00016177	-0.0598573	0.615087	-0.494514	1.53283	C:membrane; C:integral component of membrane; C:NELF complex; P:negative regulation of transcription elongation from RNA polymerase II promoter	no GO terms
CRV2G00016352	0.474935	1.30017	0.73432	1.51103	F:DNA-binding transcription factor activity, RNA polymerase II-specific; F:DNA binding; C:nucleus; P:regulation of transcription by RNA polymerase II; F:zinc ion binding; C:host cell nucleus	F:DNA-binding transcription factor activity, RNA polymerase II-specific; F:DNA binding; P:transcription, DNA-templated; P:regulation of transcription, DNA-templated; F:zinc ion binding
CRV2G00016900	-1.64799	-1.23169	-0.17323	-0.341802	F:DNA-binding transcription factor activity, RNA polymerase II-specific; F:DNA binding; C:nucleus; P:regulation of transcription by RNA polymerase II; F:zinc ion binding; C:host cell nucleus	F:DNA-binding transcription factor activity, RNA polymerase II-specific; F:DNA binding; P:transcription, DNA-templated; P:regulation of transcription, DNA-templated; F:zinc ion binding
CRV2G00016924	-1.77766	-1.70094	0.11256	-0.963644	F:DNA-binding transcription factor activity, RNA polymerase II-specific; P:regulation of transcription by RNA polymerase II; F:zinc ion binding; C:host cell nucleus	no GO terms
CRV2G00016935	-1.68559	-0.695539	-0.744221	-0.223123	F:DNA-binding transcription factor activity, RNA polymerase II-specific; F:DNA binding; C:nucleus; P:regulation of transcription by RNA polymerase II; P:proteolysis; F:peptidase activity; F:zinc ion binding; C:host cell nucleus	F:DNA-binding transcription factor activity, RNA polymerase II-specific; F:DNA binding; P:transcription, DNA-templated; P:regulation of transcription, DNA-templated; F:zinc ion binding
CRV2G00016966	-1.90205	-1.36409	-0.249504	-0.318673	F:DNA-binding transcription factor activity, RNA polymerase II-specific; F:DNA binding; P:regulation of transcription, DNA-templated; P:regulation of transcription by RNA polymerase II; F:zinc ion binding; C:host cell nucleus	no GO terms
CRV2G00017386	0.395629	-3.12629	0.679013	0.202538	P:regulation of transcription, DNA-templated; C:integral component of membrane; F:transmembrane transporter activity; P:transmembrane transport	C:membrane; F:transmembrane transporter activity; P:transmembrane transport
CRV2G00017468	1.26001	-2.58161	3.27705	-1.03857	P:regulation of transcription, DNA-templated; F:metal ion binding; P:oxidation-reduction process; C:cellular anatomical entity	P:oxidation-reduction process
CRV2G00017563	-1.92527	-0.340686	-0.00114958	-0.29355	F:DNA-binding transcription factor activity, RNA polymerase II-specific; P:regulation of transcription by RNA polymerase II; F:zinc ion binding; F:hydrolase activity; C:host cell nucleus	F:hydrolase activity
CRV2G00017618	0.172044	1.65817	0.143149	-0.550565	P:regulation of cyclin-dependent protein serine/threonine kinase activity; P:regulation of transcription by RNA polymerase II; F:cyclin-dependent protein serine/threonine kinase regulator activity; C:mediator complex; C:host cell nucleus	no GO terms
CRV2G00017755	-0.396143	1.57497	0.0764821	0.615861	F:DNA-binding transcription factor activity, RNA polymerase II-specific; P:regulation of transcription by RNA polymerase II; F:zinc ion binding; F:oxidoreductase activity; C:host cell nucleus; P:oxidation-reduction process	no GO terms
CRV2G00017866	-0.261914	1.55059	-0.590231	1.99892	F:DNA-binding transcription factor activity; F:carbonate dehydratase activity; C:Golgi apparatus; P:regulation of transcription, DNA-templated; P:protein N-linked glycosylation; F:zinc ion binding; F:acetylglucosaminyltransferase activity; C:membrane; C:integral component of membrane	no GO terms
CRV2G00017919	-2.63258	-2.17422	-0.37523	0.0815443	F:DNA-binding transcription factor activity; P:regulation of transcription, DNA-templated	F:DNA-binding transcription factor activity; P:regulation of transcription, DNA-templated
CRV2G00018040	-1.67282	-0.44539	0.123403	-0.2709	F:DNA-binding transcription factor activity, RNA polymerase II-specific; P:regulation of transcription by RNA polymerase II; F:zinc ion binding; C:host cell nucleus	no GO terms
CRV2G00018286	-1.24295	-1.55283	0.0179565	-0.898631	F:DNA-binding transcription factor activity, RNA polymerase II-specific; P:regulation of transcription by RNA polymerase II; F:zinc ion binding; C:host cell nucleus	F:DNA-binding transcription factor activity, RNA polymerase II-specific; P:regulation of transcription, DNA-templated; F:zinc ion binding
CRV2G00018351	0.390771	2.08539	-0.17211	0.819135	F:phosphorelay sensor kinase activity; P:phosphorelay signal transduction system; P:MAPK cascade; F:nucleotide binding; P:activation of MAPKK activity; P:microtubule cytoskeleton organization; C:astral microtubule; F:DNA-binding transcription factor activity, RNA polymerase II-specific; P:microtubule bundle formation; P:eye development; F:complement binding; P:positive regulation of protein phosp…	no GO terms
CRV2G00018531	-2.12329	-1.34992	-0.214538	-0.48274	F:DNA-binding transcription factor activity, RNA polymerase II-specific; P:regulation of transcription by RNA polymerase II; F:zinc ion binding; C:host cell nucleus	no GO terms
CRV2G00018586	-2.09618	-2.61959	0.917815	0.46505	F:DNA-binding transcription factor activity, RNA polymerase II-specific; F:DNA binding; C:nucleus; P:regulation of transcription by RNA polymerase II; F:zinc ion binding; C:host cell nucleus	F:DNA-binding transcription factor activity, RNA polymerase II-specific; F:DNA binding; P:transcription, DNA-templated; P:regulation of transcription, DNA-templated; F:zinc ion binding
CRV2G00018731	-2.07796	-3.16947	0.33743	-2.20117	F:DNA-binding transcription factor activity; P:regulation of transcription, DNA-templated	no GO terms
CRV2G00018905	1.27125	1.39798	1.20476	1.88659	P:regulation of transcription, DNA-templated	no GO terms
CRV2G00018955	-1.90344	-1.09815	-0.120728	-0.518885	F:DNA-binding transcription factor activity, RNA polymerase II-specific; P:regulation of transcription by RNA polymerase II; F:zinc ion binding; C:host cell nucleus	F:DNA-binding transcription factor activity, RNA polymerase II-specific; P:regulation of transcription, DNA-templated; F:zinc ion binding
CRV2G00018983	-1.55495	-1.29121	-0.0146442	-0.409999	F:DNA-binding transcription factor activity, RNA polymerase II-specific; P:regulation of transcription, DNA-templated; P:regulation of transcription by RNA polymerase II; F:zinc ion binding; C:host cell nucleus	no GO terms
CRV2G00018996	1.57551	0.465486	1.06173	0.0675809	F:DNA-binding transcription factor activity; C:nucleus; P:regulation of transcription, DNA-templated; F:ADP binding; F:sequence-specific DNA binding	no GO terms
CRV2G00019034	1.9748	-3.01855	4.17291	-1.64885	F:DNA-binding transcription factor activity, RNA polymerase II-specific; P:regulation of transcription, DNA-templated; P:regulation of transcription by RNA polymerase II; F:zinc ion binding; C:host cell nucleus	no GO terms
CRV2G00019080	1.15658	1.50268	1.97986	2.09634	F:DNA-binding transcription factor activity, RNA polymerase II-specific; F:DNA binding; C:nucleus; P:regulation of transcription by RNA polymerase II; F:zinc ion binding; C:host cell nucleus	F:DNA-binding transcription factor activity, RNA polymerase II-specific; F:DNA binding; P:transcription, DNA-templated; P:regulation of transcription, DNA-templated; F:zinc ion binding
CRV2G00019093	-1.50179	-0.138445	-0.380842	0.430863	F:DNA-binding transcription factor activity, RNA polymerase II-specific; F:DNA binding; C:nucleus; P:regulation of transcription by RNA polymerase II; F:zinc ion binding; C:membrane; F:oxidoreductase activity; C:host cell nucleus	F:DNA-binding transcription factor activity, RNA polymerase II-specific; F:DNA binding; P:transcription, DNA-templated; P:regulation of transcription, DNA-templated; F:zinc ion binding
CRV2G00019116	1.01176	2.19949	0.904244	2.32011	F:DNA-binding transcription factor activity, RNA polymerase II-specific; F:DNA binding; C:nucleus; P:regulation of transcription by RNA polymerase II; F:zinc ion binding; C:host cell nucleus	F:DNA-binding transcription factor activity, RNA polymerase II-specific; F:DNA binding; P:transcription, DNA-templated; P:regulation of transcription, DNA-templated; F:zinc ion binding
CRV2G00019243	-2.5662	-1.38202	-0.628533	-0.791538	F:DNA-binding transcription factor activity, RNA polymerase II-specific; P:regulation of transcription, DNA-templated; F:zinc ion binding	F:DNA-binding transcription factor activity, RNA polymerase II-specific; P:regulation of transcription, DNA-templated; F:zinc ion binding
CRV2G00019336	-2.15121	-0.766031	-0.17956	-0.828863	F:DNA binding; C:nucleus; P:regulation of transcription, DNA-templated; F:zinc ion binding	F:DNA binding; P:transcription, DNA-templated; F:zinc ion binding
CRV2G00019416	1.14483	-1.80355	1.08374	-1.06584	F:DNA-binding transcription factor activity, RNA polymerase II-specific; P:regulation of transcription by RNA polymerase II; F:zinc ion binding; C:host cell nucleus	F:DNA-binding transcription factor activity, RNA polymerase II-specific; P:regulation of transcription, DNA-templated; F:zinc ion binding
CRV2G00019426	0.326328	-1.50947	1.02096	-0.452225	F:DNA-binding transcription factor activity, RNA polymerase II-specific; P:regulation of transcription by RNA polymerase II; F:zinc ion binding; C:host cell nucleus	F:DNA-binding transcription factor activity, RNA polymerase II-specific; P:regulation of transcription, DNA-templated; F:zinc ion binding
CRV2G00019436	4.04298	1.56707	4.02161	2.31994	F:DNA-binding transcription factor activity, RNA polymerase II-specific; P:regulation of transcription by RNA polymerase II; F:zinc ion binding; C:host cell nucleus	F:DNA-binding transcription factor activity, RNA polymerase II-specific; P:regulation of transcription, DNA-templated; F:zinc ion binding
CRV2G00019532	-1.93572	-0.896027	-0.301746	-0.636258	F:DNA-binding transcription factor activity, RNA polymerase II-specific; P:regulation of transcription, DNA-templated; F:zinc ion binding	F:DNA-binding transcription factor activity, RNA polymerase II-specific; P:regulation of transcription, DNA-templated; F:zinc ion binding
CRV2G00019534	-1.90858	-1.81964	0.0496587	-1.18342	P:regulation of transcription, DNA-templated	no GO terms
CRV2G00019669	-0.322782	3.99658	0.551657	3.38646	F:DNA-binding transcription factor activity, RNA polymerase II-specific; P:regulation of transcription, DNA-templated; P:regulation of transcription by RNA polymerase II; F:zinc ion binding; C:host cell nucleus	no GO terms
CRV2G00019686	-3.57485	-2.23864	-0.205636	-0.963799	F:DNA-binding transcription factor activity, RNA polymerase II-specific; P:regulation of transcription, DNA-templated; F:zinc ion binding	F:DNA-binding transcription factor activity, RNA polymerase II-specific; P:regulation of transcription, DNA-templated; F:zinc ion binding
CRV2G00019956	1.53834	0.360163	1.58168	0.293967	F:DNA-binding transcription factor activity, RNA polymerase II-specific; F:DNA binding; C:nucleus; P:regulation of transcription by RNA polymerase II; F:zinc ion binding; C:host cell nucleus	F:DNA-binding transcription factor activity, RNA polymerase II-specific; F:DNA binding; P:transcription, DNA-templated; P:regulation of transcription, DNA-templated; F:zinc ion binding

## Sheet: Table S5B
Table S5: C. rosea genes associated with gene silencing machinery and chromatin modification.
GO Names	Enzyme Codes	Enzyme Names	InterPro IDs	InterPro GO IDs	InterPro GO Names
F:nucleic acid binding; F:ATP binding; C:nucleus; F:hydrolase activity, acting on acid anhydrides, in phosphorus-containing anhydrides; F:nucleosome binding; P:ATP-dependent chromatin remodeling			Coil (COILS); Coil (COILS); IPR001005 (SMART); IPR014001 (SMART); IPR001650 (SMART); IPR015194 (PFAM); IPR001650 (PFAM); G3DSA:1.20.5.1190 (GENE3D); IPR038718 (G3DSA:3.40.50.GENE3D); IPR036306 (G3DSA:1.10.1040.GENE3D); G3DSA:1.10.10.60 (GENE3D); G3DSA:3.40.50.300 (GENE3D); G3DSA:1.10.10.60 (GENE3D); IPR000330 (PFAM); IPR015195 (PFAM); mobidb-lite (MOBIDB_LITE); mobidb-lite (MOBIDB_LITE); mobidb-l…	F:GO:0003676; F:GO:0005524; C:GO:0005634; P:GO:0006338; F:GO:0016818; F:GO:0031491; P:GO:0043044	F:nucleic acid binding; F:ATP binding; C:nucleus; P:chromatin remodeling; F:hydrolase activity, acting on acid anhydrides, in phosphorus-containing anhydrides; F:nucleosome binding; P:ATP-dependent chromatin remodeling
P:DNA-dependent DNA replication; P:DNA repair; P:nucleosome assembly; P:chromatin remodeling; P:regulation of sister chromatid cohesion; C:replication fork protection complex; F:nucleosome binding; P:DNA replication-independent nucleosome organization; C:FACT complex; F:histone binding; P:positive regulation of RNA polymerase II transcription preinitiation complex assembly			Coil (COILS); Coil (COILS); IPR029148 (SMART); IPR013719 (SMART); IPR013953 (SMART); IPR029148 (PFAM); IPR013953 (PFAM); IPR011993 (G3DSA:2.30.29.GENE3D); IPR029149 (G3DSA:3.40.350.GENE3D); IPR013719 (PFAM); IPR036005 (G3DSA:3.90.230.GENE3D); IPR000994 (PFAM); G3DSA:2.30.29.150 (GENE3D); G3DSA:2.30.29.210 (GENE3D); mobidb-lite (MOBIDB_LITE); mobidb-lite (MOBIDB_LITE); mobidb-lite (MOBIDB_LITE); m…	C:GO:0035101	C:FACT complex
P:chromatin remodeling; C:Ino80 complex			IPR032742 (PFAM); mobidb-lite (MOBIDB_LITE); mobidb-lite (MOBIDB_LITE); mobidb-lite (MOBIDB_LITE); mobidb-lite (MOBIDB_LITE)	C:GO:0005634; P:GO:0006338; C:GO:0031011	C:nucleus; P:chromatin remodeling; C:Ino80 complex
C:nucleus; P:regulation of transcription, DNA-templated; P:histone exchange			Coil (COILS); Coil (COILS); IPR008895 (PFAM); mobidb-lite (MOBIDB_LITE); mobidb-lite (MOBIDB_LITE); mobidb-lite (MOBIDB_LITE); mobidb-lite (MOBIDB_LITE); mobidb-lite (MOBIDB_LITE); mobidb-lite (MOBIDB_LITE); mobidb-lite (MOBIDB_LITE); mobidb-lite (MOBIDB_LITE); mobidb-lite (MOBIDB_LITE); mobidb-lite (MOBIDB_LITE); mobidb-lite (MOBIDB_LITE); mobidb-lite (MOBIDB_LITE); IPR008895 (PANTHER)	C:GO:0005634; P:GO:0006338; P:GO:0006355; P:GO:0043486	C:nucleus; P:chromatin remodeling; P:regulation of transcription, DNA-templated; P:histone exchange
F:binding; P:chromatin remodeling; P:cell cycle process; C:nuclear lumen; C:mitotic actomyosin contractile ring; C:catalytic complex			IPR004000 (PRINTS); IPR004000 (SMART); G3DSA:3.30.420.40 (GENE3D); IPR004000 (PFAM); G3DSA:3.30.420.40 (GENE3D); G3DSA:3.90.640.10 (GENE3D); IPR004000 (PANTHER); PTHR11937:SF414 (PANTHER); cd00012 (CDD); IPR043129 (SUPERFAMILY); IPR043129 (SUPERFAMILY)	no GO terms	no GO terms
F:DNA binding; F:helicase activity; F:ATP binding; P:DNA repair; P:chromatin remodeling; P:transcription, DNA-templated; C:Ino80 complex	EC:3.6.1.3; EC:3.6.1.15	Adenosinetriphosphatase; Nucleoside-triphosphate phosphatase	Coil (COILS); Coil (COILS); Coil (COILS); IPR014001 (SMART); IPR001650 (SMART); G3DSA:3.40.50.300 (GENE3D); IPR000330 (PFAM); IPR020838 (PFAM); IPR001650 (PFAM); IPR038718 (G3DSA:3.40.50.GENE3D); mobidb-lite (MOBIDB_LITE); mobidb-lite (MOBIDB_LITE); mobidb-lite (MOBIDB_LITE); mobidb-lite (MOBIDB_LITE); mobidb-lite (MOBIDB_LITE); mobidb-lite (MOBIDB_LITE); mobidb-lite (MOBIDB_LITE); mobidb-lite (M…	F:GO:0003677; F:GO:0005524; C:GO:0005634; P:GO:0006281; P:GO:0006338; P:GO:0006351; F:GO:0016887; C:GO:0031011	F:DNA binding; F:ATP binding; C:nucleus; P:DNA repair; P:chromatin remodeling; P:transcription, DNA-templated; F:ATPase activity; C:Ino80 complex
C:nuclear chromosome; P:chromatin remodeling			no IPS match	no IPS match	no IPS match
F:translation initiation factor activity; C:transcription factor TFIID complex; C:transcription factor TFIIF complex; P:regulation of transcription by RNA polymerase II; P:translational initiation; C:SWI/SNF complex; C:Ino80 complex; P:ATP-dependent chromatin remodeling; P:regulation of nucleosome density			Coil (COILS); IPR016665 (PIRSF); IPR038704 (G3DSA:2.60.40.GENE3D); IPR005033 (PFAM); IPR027353 (PFAM); mobidb-lite (MOBIDB_LITE); mobidb-lite (MOBIDB_LITE); IPR016665 (PTHR23195:PANTHER); IPR005033 (PANTHER); IPR005033 (PROSITE_PROFILES); cd16905 (CDD)	P:GO:0006355	P:regulation of transcription, DNA-templated
F:protein binding; P:chromatin remodeling; C:RSC-type complex			IPR001487 (SMART); IPR036427 (G3DSA:1.20.920.GENE3D); IPR001487 (PFAM); IPR036427 (G3DSA:1.20.920.GENE3D); mobidb-lite (MOBIDB_LITE); mobidb-lite (MOBIDB_LITE); mobidb-lite (MOBIDB_LITE); mobidb-lite (MOBIDB_LITE); mobidb-lite (MOBIDB_LITE); mobidb-lite (MOBIDB_LITE); mobidb-lite (MOBIDB_LITE); mobidb-lite (MOBIDB_LITE); mobidb-lite (MOBIDB_LITE); PTHR16062:SF14 (PANTHER); IPR037382 (PANTHER); IP…	F:GO:0005515; P:GO:0006338; C:GO:0016586	F:protein binding; P:chromatin remodeling; C:RSC-type complex
P:chromatin remodeling; C:Ino80 complex			Coil (COILS); IPR006880 (SMART); IPR006880 (PFAM); mobidb-lite (MOBIDB_LITE); mobidb-lite (MOBIDB_LITE); mobidb-lite (MOBIDB_LITE); mobidb-lite (MOBIDB_LITE); mobidb-lite (MOBIDB_LITE); mobidb-lite (MOBIDB_LITE); mobidb-lite (MOBIDB_LITE); PTHR21561:SF12 (PANTHER); IPR029523 (PANTHER)	P:GO:0006338; C:GO:0031011	P:chromatin remodeling; C:Ino80 complex
C:Swr1 complex; P:histone exchange			mobidb-lite (MOBIDB_LITE); mobidb-lite (MOBIDB_LITE); mobidb-lite (MOBIDB_LITE); mobidb-lite (MOBIDB_LITE); mobidb-lite (MOBIDB_LITE); mobidb-lite (MOBIDB_LITE); mobidb-lite (MOBIDB_LITE); mobidb-lite (MOBIDB_LITE); mobidb-lite (MOBIDB_LITE); mobidb-lite (MOBIDB_LITE); mobidb-lite (MOBIDB_LITE); mobidb-lite (MOBIDB_LITE); mobidb-lite (MOBIDB_LITE); mobidb-lite (MOBIDB_LITE); mobidb-lite (MOBIDB_L…	C:GO:0000812; P:GO:0006338; P:GO:0043486	C:Swr1 complex; P:chromatin remodeling; P:histone exchange
C:nuclear chromosome; F:DNA-binding transcription factor activity, RNA polymerase II-specific; F:DNA binding; P:chromatin remodeling; P:regulation of transcription, DNA-templated; P:regulation of transcription by RNA polymerase II; F:zinc ion binding; C:host cell nucleus			Coil (COILS)	no GO terms	no GO terms
P:chromatin remodeling; C:Ino80 complex			IPR013272 (SMART); IPR013272 (PFAM); mobidb-lite (MOBIDB_LITE); mobidb-lite (MOBIDB_LITE); IPR029525 (PANTHER)	P:GO:0006338; C:GO:0031011	P:chromatin remodeling; C:Ino80 complex
P:chromatin remodeling; C:Ino80 complex			IPR013175 (PFAM); mobidb-lite (MOBIDB_LITE); mobidb-lite (MOBIDB_LITE); mobidb-lite (MOBIDB_LITE); mobidb-lite (MOBIDB_LITE); mobidb-lite (MOBIDB_LITE); mobidb-lite (MOBIDB_LITE); IPR013175 (PANTHER)	P:GO:0006338; C:GO:0031011	P:chromatin remodeling; C:Ino80 complex
P:DNA repair; P:chromatin remodeling; C:NuA4 histone acetyltransferase complex; P:histone H4 acetylation; P:histone H2A acetylation			IPR032563 (PFAM); G3DSA:1.10.10.60 (GENE3D); mobidb-lite (MOBIDB_LITE); mobidb-lite (MOBIDB_LITE); mobidb-lite (MOBIDB_LITE); mobidb-lite (MOBIDB_LITE); mobidb-lite (MOBIDB_LITE); mobidb-lite (MOBIDB_LITE); mobidb-lite (MOBIDB_LITE); mobidb-lite (MOBIDB_LITE); mobidb-lite (MOBIDB_LITE); IPR027109 (PANTHER)	P:GO:0006281; P:GO:0006338; C:GO:0035267; P:GO:0043967; P:GO:0043968	P:DNA repair; P:chromatin remodeling; C:NuA4 histone acetyltransferase complex; P:histone H4 acetylation; P:histone H2A acetylation
F:ATP binding; P:chromatin remodeling; C:Ino80 complex			Coil (COILS); IPR004000 (SMART); IPR004000 (PFAM); G3DSA:3.90.640.10 (GENE3D); G3DSA:3.30.420.40 (GENE3D); G3DSA:3.30.420.40 (GENE3D); G3DSA:3.30.420.40 (GENE3D); mobidb-lite (MOBIDB_LITE); mobidb-lite (MOBIDB_LITE); mobidb-lite (MOBIDB_LITE); mobidb-lite (MOBIDB_LITE); IPR027668 (PTHR11937:PANTHER); IPR004000 (PANTHER); IPR043129 (SUPERFAMILY); IPR043129 (SUPERFAMILY)	P:GO:0006338; C:GO:0031011	P:chromatin remodeling; C:Ino80 complex
C:Golgi membrane; F:nucleotide binding; C:ribonuclease MRP complex; C:nuclear chromosome; F:magnesium ion binding; F:RNA polymerase II transcription regulatory region sequence-specific DNA binding; F:DNA-binding transcription factor activity, RNA polymerase II-specific; P:transcription, RNA-templated; P:tRNA 5'-leader removal; F:nucleic acid binding; F:DNA binding; F:DNA-binding transcription fac…			Coil (COILS); mobidb-lite (MOBIDB_LITE); mobidb-lite (MOBIDB_LITE); mobidb-lite (MOBIDB_LITE); mobidb-lite (MOBIDB_LITE); mobidb-lite (MOBIDB_LITE); mobidb-lite (MOBIDB_LITE); mobidb-lite (MOBIDB_LITE); mobidb-lite (MOBIDB_LITE); mobidb-lite (MOBIDB_LITE); mobidb-lite (MOBIDB_LITE); mobidb-lite (MOBIDB_LITE); mobidb-lite (MOBIDB_LITE); mobidb-lite (MOBIDB_LITE); mobidb-lite (MOBIDB_LITE); mobidb-…	no GO terms	no GO terms
C:nuclear chromosome; P:chromatin remodeling			Coil (COILS); IPR006939 (PFAM); mobidb-lite (MOBIDB_LITE); mobidb-lite (MOBIDB_LITE); mobidb-lite (MOBIDB_LITE); mobidb-lite (MOBIDB_LITE); mobidb-lite (MOBIDB_LITE); mobidb-lite (MOBIDB_LITE); mobidb-lite (MOBIDB_LITE); mobidb-lite (MOBIDB_LITE); mobidb-lite (MOBIDB_LITE); mobidb-lite (MOBIDB_LITE); mobidb-lite (MOBIDB_LITE); PTHR10019:SF11 (PANTHER); PTHR10019 (PANTHER)	C:GO:0000228; P:GO:0006338	C:nuclear chromosome; P:chromatin remodeling
C:nuclear chromosome; P:chromatin remodeling			IPR006939 (PFAM); mobidb-lite (MOBIDB_LITE); mobidb-lite (MOBIDB_LITE); mobidb-lite (MOBIDB_LITE); mobidb-lite (MOBIDB_LITE); PTHR10019:SF5 (PANTHER); PTHR10019 (PANTHER)	C:GO:0000228; P:GO:0006338	C:nuclear chromosome; P:chromatin remodeling
C:Swr1 complex; P:histone exchange			IPR004000 (SMART); IPR004000 (PFAM); G3DSA:3.30.420.40 (GENE3D); G3DSA:3.90.640.10 (GENE3D); G3DSA:3.30.420.40 (GENE3D); mobidb-lite (MOBIDB_LITE); mobidb-lite (MOBIDB_LITE); mobidb-lite (MOBIDB_LITE); mobidb-lite (MOBIDB_LITE); IPR004000 (PANTHER); IPR030054 (PTHR11937:PANTHER); IPR043129 (SUPERFAMILY); IPR043129 (SUPERFAMILY)	C:GO:0005634; P:GO:0006338	C:nucleus; P:chromatin remodeling
C:nucleus; P:chromatin remodeling			IPR001466 (PFAM); IPR012338 (G3DSA:3.40.710.GENE3D); PTHR22935:SF97 (PANTHER); PTHR22935 (PANTHER); SIGNAL_PEPTIDE_H_REGION (PHOBIUS); SIGNAL_PEPTIDE (PHOBIUS); SIGNAL_PEPTIDE_N_REGION (PHOBIUS); SIGNAL_PEPTIDE_C_REGION (PHOBIUS); NON_CYTOPLASMIC_DOMAIN (PHOBIUS); SignalP-noTM (SIGNALP_EUK); SignalP-noTM (SIGNALP_GRAM_NEGATIVE); SignalP-TM (SIGNALP_GRAM_POSITIVE); IPR012338 (SUPERFAMILY)	no GO terms	no GO terms
C:nucleus; P:chromatin remodeling; F:hydrolase activity			no IPS match	no IPS match	no IPS match
F:chromatin binding; F:protein binding; P:chromatin remodeling; C:RSC-type complex			Coil (COILS); IPR001487 (PRINTS); IPR001025 (SMART); IPR001487 (SMART); IPR043151 (G3DSA:2.30.30.GENE3D); IPR036427 (G3DSA:1.20.920.GENE3D); IPR001487 (PFAM); IPR001025 (PFAM); mobidb-lite (MOBIDB_LITE); mobidb-lite (MOBIDB_LITE); mobidb-lite (MOBIDB_LITE); mobidb-lite (MOBIDB_LITE); mobidb-lite (MOBIDB_LITE); mobidb-lite (MOBIDB_LITE); mobidb-lite (MOBIDB_LITE); mobidb-lite (MOBIDB_LITE); mobidb…	F:GO:0003682; F:GO:0005515; P:GO:0006338; C:GO:0016586	F:chromatin binding; F:protein binding; P:chromatin remodeling; C:RSC-type complex
C:histone deacetylase complex; P:negative regulation of transcription by RNA polymerase II; F:nucleotide binding; F:magnesium ion binding; P:telomere maintenance; C:chromatin; F:RNA polymerase II transcription regulatory region sequence-specific DNA binding; F:DNA-binding transcription factor activity, RNA polymerase II-specific; F:molecular_function; F:nucleic acid binding; F:DNA binding; F:DNA …			mobidb-lite (MOBIDB_LITE); mobidb-lite (MOBIDB_LITE); SIGNAL_PEPTIDE_C_REGION (PHOBIUS); SIGNAL_PEPTIDE_N_REGION (PHOBIUS); SIGNAL_PEPTIDE (PHOBIUS); SIGNAL_PEPTIDE_H_REGION (PHOBIUS); NON_CYTOPLASMIC_DOMAIN (PHOBIUS); SignalP-noTM (SIGNALP_GRAM_NEGATIVE); SignalP-noTM (SIGNALP_EUK); SignalP-TM (SIGNALP_GRAM_POSITIVE)	no GO terms	no GO terms
C:histone deacetylase complex; P:negative regulation of transcription by RNA polymerase II; F:nucleotide binding; F:magnesium ion binding; P:telomere maintenance; C:chromatin; F:RNA polymerase II transcription regulatory region sequence-specific DNA binding; F:DNA-binding transcription factor activity, RNA polymerase II-specific; F:molecular_function; F:nucleic acid binding; F:DNA binding; F:DNA …			IPR012942 (PFAM); mobidb-lite (MOBIDB_LITE); mobidb-lite (MOBIDB_LITE); mobidb-lite (MOBIDB_LITE); mobidb-lite (MOBIDB_LITE); PTHR42080:SF1 (PANTHER); PTHR42080 (PANTHER)	no GO terms	no GO terms
F:zinc ion binding; P:histone deacetylation; F:transferase activity; F:NAD-dependent histone deacetylase activity; F:NAD+ binding	EC:3.5.1.98	Histone deacetylase	Coil (COILS); IPR026591 (G3DSA:3.30.1600.GENE3D); IPR003000 (PFAM); G3DSA:3.40.50.1220 (GENE3D); mobidb-lite (MOBIDB_LITE); mobidb-lite (MOBIDB_LITE); mobidb-lite (MOBIDB_LITE); mobidb-lite (MOBIDB_LITE); PTHR11085:SF3 (PANTHER); PTHR11085 (PANTHER); IPR026590 (PROSITE_PROFILES); cd01408 (CDD); IPR029035 (SUPERFAMILY)	F:GO:0070403	F:NAD+ binding
C:histone deacetylase complex; P:negative regulation of transcription by RNA polymerase II; F:nucleotide binding; F:magnesium ion binding; P:telomere maintenance; C:chromatin; F:RNA polymerase II transcription regulatory region sequence-specific DNA binding; F:DNA-binding transcription factor activity, RNA polymerase II-specific; F:molecular_function; F:nucleic acid binding; F:DNA binding; F:DNA …			Coil (COILS); IPR012420 (PFAM); mobidb-lite (MOBIDB_LITE); IPR012420 (PANTHER); SIGNAL_PEPTIDE_C_REGION (PHOBIUS); NON_CYTOPLASMIC_DOMAIN (PHOBIUS); SIGNAL_PEPTIDE_H_REGION (PHOBIUS); SIGNAL_PEPTIDE_N_REGION (PHOBIUS); SIGNAL_PEPTIDE (PHOBIUS); TMhelix (TMHMM)	no GO terms	no GO terms
C:histone deacetylase complex; P:negative regulation of transcription by RNA polymerase II; F:nucleotide binding; F:magnesium ion binding; P:telomere maintenance; C:chromatin; F:RNA polymerase II transcription regulatory region sequence-specific DNA binding; F:DNA-binding transcription factor activity, RNA polymerase II-specific; F:molecular_function; F:nucleic acid binding; F:DNA binding; F:DNA …			no IPS match	no IPS match	no IPS match
F:histone deacetylase activity; P:histone deacetylation; F:metal ion binding	EC:3.5.1.98	Histone deacetylase	IPR000286 (PRINTS); IPR003084 (PRINTS); IPR037138 (G3DSA:3.40.800.GENE3D); IPR023801 (PFAM); mobidb-lite (MOBIDB_LITE); mobidb-lite (MOBIDB_LITE); mobidb-lite (MOBIDB_LITE); mobidb-lite (MOBIDB_LITE); mobidb-lite (MOBIDB_LITE); PTHR10625 (PANTHER); PTHR10625:SF184 (PANTHER); cd10004 (CDD); IPR023696 (SUPERFAMILY)	F:GO:0004407; P:GO:0016575	F:histone deacetylase activity; P:histone deacetylation
C:nucleus; F:NAD-dependent histone deacetylase activity (H3-K14 specific); P:histone H3 deacetylation	EC:3.5.1.98	Histone deacetylase	IPR000286 (PRINTS); IPR019154 (PFAM); IPR037138 (G3DSA:3.40.800.GENE3D); IPR023801 (PFAM); IPR017321 (PIRSF); mobidb-lite (MOBIDB_LITE); mobidb-lite (MOBIDB_LITE); mobidb-lite (MOBIDB_LITE); PTHR45634 (PANTHER); PTHR45634:SF11 (PANTHER); IPR023696 (SUPERFAMILY)	no GO terms	no GO terms
C:histone deacetylase complex; P:negative regulation of transcription by RNA polymerase II; F:nucleotide binding; F:magnesium ion binding; P:telomere maintenance; C:chromatin; F:RNA polymerase II transcription regulatory region sequence-specific DNA binding; F:DNA-binding transcription factor activity, RNA polymerase II-specific; F:molecular_function; F:nucleic acid binding; F:DNA binding; F:DNA …			IPR021858 (PFAM); PTHR37540 (PANTHER)	no GO terms	no GO terms
C:histone deacetylase complex; P:negative regulation of transcription by RNA polymerase II; F:nucleotide binding; F:magnesium ion binding; P:telomere maintenance; C:chromatin; F:RNA polymerase II transcription regulatory region sequence-specific DNA binding; F:DNA-binding transcription factor activity, RNA polymerase II-specific; F:molecular_function; F:nucleic acid binding; F:DNA binding; F:DNA …			mobidb-lite (MOBIDB_LITE); NON_CYTOPLASMIC_DOMAIN (PHOBIUS); TRANSMEMBRANE (PHOBIUS); TRANSMEMBRANE (PHOBIUS); TRANSMEMBRANE (PHOBIUS); TRANSMEMBRANE (PHOBIUS); TRANSMEMBRANE (PHOBIUS); NON_CYTOPLASMIC_DOMAIN (PHOBIUS); CYTOPLASMIC_DOMAIN (PHOBIUS); NON_CYTOPLASMIC_DOMAIN (PHOBIUS); CYTOPLASMIC_DOMAIN (PHOBIUS); CYTOPLASMIC_DOMAIN (PHOBIUS); TMhelix (TMHMM); TMhelix (TMHMM); TMhelix (TMHMM)	no GO terms	no GO terms
C:histone deacetylase complex; P:negative regulation of transcription by RNA polymerase II; F:nucleotide binding; F:magnesium ion binding; P:telomere maintenance; C:chromatin; C:nucleosome; F:RNA polymerase II transcription regulatory region sequence-specific DNA binding; F:DNA-binding transcription factor activity, RNA polymerase II-specific; F:molecular_function; F:nucleic acid binding; F:DNA b…			Coil (COILS); Coil (COILS); Coil (COILS); IPR028124 (PFAM); mobidb-lite (MOBIDB_LITE); mobidb-lite (MOBIDB_LITE); mobidb-lite (MOBIDB_LITE); mobidb-lite (MOBIDB_LITE); mobidb-lite (MOBIDB_LITE); mobidb-lite (MOBIDB_LITE); mobidb-lite (MOBIDB_LITE); mobidb-lite (MOBIDB_LITE); mobidb-lite (MOBIDB_LITE); mobidb-lite (MOBIDB_LITE); mobidb-lite (MOBIDB_LITE); IPR026714 (PANTHER); PTHR22175:SF0 (PANTHE…	no GO terms	no GO terms
C:histone deacetylase complex; P:negative regulation of transcription by RNA polymerase II; F:nucleotide binding; F:magnesium ion binding; P:telomere maintenance; C:chromatin; F:RNA polymerase II transcription regulatory region sequence-specific DNA binding; F:DNA-binding transcription factor activity, RNA polymerase II-specific; F:molecular_function; F:nucleic acid binding; F:DNA binding; F:DNA …			IPR006175 (PFAM); IPR035959 (G3DSA:3.30.1330.GENE3D); PTHR11803:SF43 (PANTHER); IPR006175 (PANTHER); SIGNAL_PEPTIDE_N_REGION (PHOBIUS); NON_CYTOPLASMIC_DOMAIN (PHOBIUS); SIGNAL_PEPTIDE_H_REGION (PHOBIUS); SIGNAL_PEPTIDE_C_REGION (PHOBIUS); SIGNAL_PEPTIDE (PHOBIUS); IPR035959 (SUPERFAMILY)	no GO terms	no GO terms
C:histone deacetylase complex; P:negative regulation of transcription by RNA polymerase II; F:nucleotide binding; F:magnesium ion binding; P:telomere maintenance; C:chromatin; F:RNA polymerase II transcription regulatory region sequence-specific DNA binding; F:DNA-binding transcription factor activity, RNA polymerase II-specific; F:molecular_function; F:nucleic acid binding; F:DNA binding; F:DNA …			Coil (COILS); Coil (COILS); IPR009604 (SMART); IPR009604 (PFAM); mobidb-lite (MOBIDB_LITE); mobidb-lite (MOBIDB_LITE); mobidb-lite (MOBIDB_LITE); mobidb-lite (MOBIDB_LITE); mobidb-lite (MOBIDB_LITE); mobidb-lite (MOBIDB_LITE); mobidb-lite (MOBIDB_LITE); mobidb-lite (MOBIDB_LITE); mobidb-lite (MOBIDB_LITE); mobidb-lite (MOBIDB_LITE); mobidb-lite (MOBIDB_LITE); mobidb-lite (MOBIDB_LITE); mobidb-lit…	no GO terms	no GO terms
C:nucleus; F:NAD-dependent histone deacetylase activity (H3-K14 specific); F:metal ion binding; P:histone H3 deacetylation	EC:3.5.1.98	Histone deacetylase	Coil (COILS); IPR003084 (PRINTS); IPR000286 (PRINTS); IPR003084 (PIRSF); IPR037138 (G3DSA:3.40.800.GENE3D); IPR023801 (PFAM); mobidb-lite (MOBIDB_LITE); mobidb-lite (MOBIDB_LITE); PTHR10625 (PANTHER); PTHR10625:SF132 (PANTHER); IPR023696 (SUPERFAMILY)	F:GO:0004407; P:GO:0016575	F:histone deacetylase activity; P:histone deacetylation
C:histone deacetylase complex; P:negative regulation of transcription by RNA polymerase II; F:nucleotide binding; F:magnesium ion binding; P:telomere maintenance; C:chromatin; F:RNA polymerase II transcription regulatory region sequence-specific DNA binding; F:DNA-binding transcription factor activity, RNA polymerase II-specific; F:molecular_function; F:nucleic acid binding; F:DNA binding; F:DNA …			IPR006175 (PFAM); IPR035959 (G3DSA:3.30.1330.GENE3D); IPR006175 (PANTHER); PTHR11803:SF43 (PANTHER); IPR035959 (SUPERFAMILY)	no GO terms	no GO terms
C:histone deacetylase complex; P:negative regulation of transcription by RNA polymerase II; F:nucleotide binding; F:magnesium ion binding; P:telomere maintenance; C:chromatin; F:RNA polymerase II transcription regulatory region sequence-specific DNA binding; F:DNA-binding transcription factor activity, RNA polymerase II-specific; F:molecular_function; F:nucleic acid binding; F:DNA binding; F:DNA …			Coil (COILS); mobidb-lite (MOBIDB_LITE); mobidb-lite (MOBIDB_LITE); mobidb-lite (MOBIDB_LITE); mobidb-lite (MOBIDB_LITE); mobidb-lite (MOBIDB_LITE); mobidb-lite (MOBIDB_LITE)	no GO terms	no GO terms
C:histone deacetylase complex; P:negative regulation of transcription by RNA polymerase II; F:nucleotide binding; F:magnesium ion binding; P:telomere maintenance; C:chromatin; F:RNA polymerase II transcription regulatory region sequence-specific DNA binding; F:DNA-binding transcription factor activity, RNA polymerase II-specific; F:molecular_function; F:nucleic acid binding; F:DNA binding; F:DNA …			mobidb-lite (MOBIDB_LITE); mobidb-lite (MOBIDB_LITE); CYTOPLASMIC_DOMAIN (PHOBIUS); NON_CYTOPLASMIC_DOMAIN (PHOBIUS); TRANSMEMBRANE (PHOBIUS); TMhelix (TMHMM)	no GO terms	no GO terms
C:histone deacetylase complex; P:negative regulation of transcription by RNA polymerase II; F:nucleotide binding; F:magnesium ion binding; P:telomere maintenance; C:chromatin; F:RNA polymerase II transcription regulatory region sequence-specific DNA binding; F:DNA-binding transcription factor activity, RNA polymerase II-specific; F:molecular_function; F:nucleic acid binding; F:DNA binding; F:DNA …			IPR036404 (G3DSA:2.100.10.GENE3D); IPR036404 (SUPERFAMILY)	no GO terms	no GO terms
C:histone deacetylase complex; P:negative regulation of transcription by RNA polymerase II; F:nucleotide binding; F:magnesium ion binding; P:telomere maintenance; C:chromatin; F:RNA polymerase II transcription regulatory region sequence-specific DNA binding; F:DNA-binding transcription factor activity, RNA polymerase II-specific; F:molecular_function; F:nucleic acid binding; F:DNA binding; F:DNA …			Coil (COILS); Coil (COILS); mobidb-lite (MOBIDB_LITE); mobidb-lite (MOBIDB_LITE); mobidb-lite (MOBIDB_LITE); mobidb-lite (MOBIDB_LITE)	no GO terms	no GO terms
P:DNA damage checkpoint; C:chromosome, telomeric region; C:nucleus; P:DNA repair; P:chromatin silencing at telomere; F:histone methyltransferase activity (H3-K79 specific); F:nucleosomal histone binding; P:histone H3-K79 methylation	EC:2.1.1.43	Histone-lysine N-methyltransferase	G3DSA:1.10.260.170 (GENE3D); IPR025789 (PFAM); G3DSA:3.40.50.150 (GENE3D); IPR021162 (PIRSF); mobidb-lite (MOBIDB_LITE); mobidb-lite (MOBIDB_LITE); mobidb-lite (MOBIDB_LITE); mobidb-lite (MOBIDB_LITE); IPR030445 (PANTHER); PTHR21451:SF0 (PANTHER); IPR025789 (PROSITE_PROFILES); cd02440 (CDD); IPR029063 (SUPERFAMILY)	P:GO:0000077; C:GO:0005634; P:GO:0006281; P:GO:0006348; F:GO:0018024; F:GO:0031151; F:GO:0031493; P:GO:0034729; P:GO:0051726	P:DNA damage checkpoint; C:nucleus; P:DNA repair; P:chromatin silencing at telomere; F:histone-lysine N-methyltransferase activity; F:histone methyltransferase activity (H3-K79 specific); F:nucleosomal histone binding; P:histone H3-K79 methylation; P:regulation of cell cycle
F:protein binding; C:nucleus; C:chromosome; P:DNA-templated transcription, elongation; P:regulation of transcription, DNA-templated; P:histone H3-K36 methylation; F:histone methyltransferase activity (H3-K36 specific)	EC:2.1.1.43	Histone-lysine N-methyltransferase	Coil (COILS); IPR001214 (SMART); IPR001202 (SMART); IPR006560 (SMART); IPR003616 (SMART); IPR013257 (PFAM); IPR038190 (G3DSA:1.10.1740.GENE3D); IPR001202 (PFAM); G3DSA:2.20.70.10 (GENE3D); G3DSA:2.170.270.10 (GENE3D); IPR006560 (PFAM); IPR001214 (PFAM); mobidb-lite (MOBIDB_LITE); mobidb-lite (MOBIDB_LITE); mobidb-lite (MOBIDB_LITE); mobidb-lite (MOBIDB_LITE); mobidb-lite (MOBIDB_LITE); mobidb-lit…	F:GO:0005515; C:GO:0005634; C:GO:0005694; P:GO:0006354; P:GO:0006355; P:GO:0010452; F:GO:0018024; P:GO:0034968; F:GO:0046975	F:protein binding; C:nucleus; C:chromosome; P:DNA-templated transcription, elongation; P:regulation of transcription, DNA-templated; P:histone H3-K36 methylation; F:histone-lysine N-methyltransferase activity; P:histone lysine methylation; F:histone methyltransferase activity (H3-K36 specific)
F:protein binding; P:histone H4-K20 methylation; F:histone methyltransferase activity (H4-K20 specific)	EC:2.1.1.43	Histone-lysine N-methyltransferase	IPR001214 (SMART); G3DSA:2.170.270.10 (GENE3D); IPR041938 (G3DSA:1.10.10.GENE3D); IPR001214 (PFAM); mobidb-lite (MOBIDB_LITE); mobidb-lite (MOBIDB_LITE); mobidb-lite (MOBIDB_LITE); mobidb-lite (MOBIDB_LITE); mobidb-lite (MOBIDB_LITE); mobidb-lite (MOBIDB_LITE); mobidb-lite (MOBIDB_LITE); IPR039977 (PANTHER); PTHR12977:SF4 (PANTHER); IPR025783 (PROSITE_PROFILES); IPR001214 (PROSITE_PROFILES); SSF8…	F:GO:0005515; P:GO:0034770; F:GO:0042799	F:protein binding; P:histone H4-K20 methylation; F:histone methyltransferase activity (H4-K20 specific)
F:nucleotide binding; F:nucleic acid binding; F:helicase activity; F:ATP binding; F:hydrolase activity			G3DSA:3.40.50.300 (GENE3D); G3DSA:3.40.50.300 (GENE3D); mobidb-lite (MOBIDB_LITE); mobidb-lite (MOBIDB_LITE); PTHR18934:SF109 (PANTHER); PTHR18934 (PANTHER); IPR014001 (PROSITE_PROFILES); IPR001650 (PROSITE_PROFILES); cd18791 (CDD); cd17917 (CDD); IPR027417 (SUPERFAMILY)	no GO terms	no GO terms
F:nucleic acid binding; F:helicase activity; F:ATP binding	EC:3.6.1.3; EC:3.6.1.15	Adenosinetriphosphatase; Nucleoside-triphosphate phosphatase	Coil (COILS); IPR014001 (SMART); IPR001650 (SMART); IPR007502 (SMART); IPR011545 (PFAM); IPR007502 (PFAM); IPR001650 (PFAM); IPR011709 (PFAM); G3DSA:1.20.120.1080 (GENE3D); G3DSA:3.40.50.300 (GENE3D); mobidb-lite (MOBIDB_LITE); mobidb-lite (MOBIDB_LITE); mobidb-lite (MOBIDB_LITE); mobidb-lite (MOBIDB_LITE); mobidb-lite (MOBIDB_LITE); mobidb-lite (MOBIDB_LITE); mobidb-lite (MOBIDB_LITE); mobidb-li…	F:GO:0003676; F:GO:0004386; F:GO:0005524	F:nucleic acid binding; F:helicase activity; F:ATP binding
F:nucleic acid binding; F:helicase activity; F:ATP binding	EC:3.6.1.3; EC:3.6.1.15	Adenosinetriphosphatase; Nucleoside-triphosphate phosphatase	Coil (COILS); Coil (COILS); Coil (COILS); IPR014001 (SMART); IPR007502 (SMART); IPR001650 (SMART); IPR011709 (PFAM); G3DSA:1.20.120.1080 (GENE3D); IPR011545 (PFAM); G3DSA:3.40.50.300 (GENE3D); IPR007502 (PFAM); G3DSA:3.40.50.300 (GENE3D); IPR001650 (PFAM); mobidb-lite (MOBIDB_LITE); mobidb-lite (MOBIDB_LITE); mobidb-lite (MOBIDB_LITE); mobidb-lite (MOBIDB_LITE); PTHR18934:SF197 (PANTHER); PTHR189…	F:GO:0003676; F:GO:0004386; F:GO:0005524	F:nucleic acid binding; F:helicase activity; F:ATP binding
F:nucleotide binding; F:DNA-binding transcription factor activity, RNA polymerase II-specific; F:nucleic acid binding; F:DNA binding; F:single-stranded DNA binding; F:DNA-binding transcription factor activity; F:RNA binding; F:RNA helicase activity; F:actin binding; F:lysozyme activity; F:DNA-directed DNA polymerase activity; F:DNA primase activity; F:DNA-directed 5'-3' RNA polymerase activity; F…			IPR013087 (SMART); G3DSA:3.30.160.60 (GENE3D)	no GO terms	no GO terms
F:nucleotide binding; F:DNA-binding transcription factor activity, RNA polymerase II-specific; F:nucleic acid binding; F:DNA binding; F:single-stranded DNA binding; F:DNA-binding transcription factor activity; F:RNA binding; F:RNA helicase activity; F:actin binding; F:lysozyme activity; F:DNA-directed DNA polymerase activity; F:DNA primase activity; F:DNA-directed 5'-3' RNA polymerase activity; F…			IPR022024 (PFAM); mobidb-lite (MOBIDB_LITE); mobidb-lite (MOBIDB_LITE); mobidb-lite (MOBIDB_LITE); mobidb-lite (MOBIDB_LITE); PTHR34693 (PANTHER); PTHR34693:SF2 (PANTHER)	no GO terms	no GO terms
P:generation of catalytic spliceosome for first transesterification step; F:nucleic acid binding; F:helicase activity; F:ATP binding; F:RNA-dependent ATPase activity; P:snoRNA splicing; C:U2-type catalytic step 1 spliceosome	EC:3.6.1.3; EC:3.6.1.15	Adenosinetriphosphatase; Nucleoside-triphosphate phosphatase	Coil (COILS); Coil (COILS); IPR001650 (SMART); IPR014001 (SMART); IPR007502 (SMART); IPR007502 (PFAM); G3DSA:1.20.120.1080 (GENE3D); G3DSA:3.40.50.300 (GENE3D); IPR001650 (PFAM); G3DSA:3.40.50.300 (GENE3D); IPR011709 (PFAM); mobidb-lite (MOBIDB_LITE); mobidb-lite (MOBIDB_LITE); mobidb-lite (MOBIDB_LITE); mobidb-lite (MOBIDB_LITE); mobidb-lite (MOBIDB_LITE); PTHR18934 (PANTHER); PTHR18934:SF208 (P…	F:GO:0004386	F:helicase activity
F:nucleic acid binding; F:helicase activity; F:ATP binding	EC:3.6.1.3; EC:3.6.1.15	Adenosinetriphosphatase; Nucleoside-triphosphate phosphatase	Coil (COILS); IPR014001 (SMART); IPR001650 (SMART); IPR011545 (PFAM); G3DSA:3.40.50.300 (GENE3D); G3DSA:3.40.50.300 (GENE3D); IPR001650 (PFAM); mobidb-lite (MOBIDB_LITE); mobidb-lite (MOBIDB_LITE); PTHR24031 (PANTHER); PTHR24031:SF683 (PANTHER); IPR000629 (PROSITE_PATTERNS); IPR001650 (PROSITE_PROFILES); IPR014001 (PROSITE_PROFILES); IPR014014 (PROSITE_PROFILES); cd17966 (CDD); cd18787 (CDD); IPR…	F:GO:0003676; F:GO:0004386; F:GO:0005524	F:nucleic acid binding; F:helicase activity; F:ATP binding
F:nucleic acid binding; F:helicase activity; F:ATP binding	EC:3.6.1.3; EC:3.6.1.15	Adenosinetriphosphatase; Nucleoside-triphosphate phosphatase	IPR014001 (SMART); IPR001650 (SMART); IPR001650 (PFAM); G3DSA:3.40.50.300 (GENE3D); IPR011545 (PFAM); G3DSA:3.40.50.300 (GENE3D); mobidb-lite (MOBIDB_LITE); mobidb-lite (MOBIDB_LITE); mobidb-lite (MOBIDB_LITE); mobidb-lite (MOBIDB_LITE); PTHR24031:SF676 (PANTHER); PTHR24031 (PANTHER); PTHR24031:SF676 (PANTHER); IPR000629 (PROSITE_PATTERNS); IPR001650 (PROSITE_PROFILES); IPR014001 (PROSITE_PROFILE…	F:GO:0003676; F:GO:0004386; F:GO:0005524	F:nucleic acid binding; F:helicase activity; F:ATP binding
F:nucleic acid binding; F:helicase activity; F:ATP binding; C:U2-type spliceosomal complex; C:post-mRNA release spliceosomal complex	EC:3.6.1.3; EC:3.6.1.15	Adenosinetriphosphatase; Nucleoside-triphosphate phosphatase	IPR014001 (SMART); IPR022967 (SMART); IPR001650 (SMART); IPR007502 (SMART); IPR003029 (PFAM); G3DSA:3.40.50.300 (GENE3D); IPR011709 (PFAM); IPR011545 (PFAM); G3DSA:3.40.50.300 (GENE3D); G3DSA:2.40.50.140 (GENE3D); IPR001650 (PFAM); IPR007502 (PFAM); mobidb-lite (MOBIDB_LITE); mobidb-lite (MOBIDB_LITE); mobidb-lite (MOBIDB_LITE); mobidb-lite (MOBIDB_LITE); mobidb-lite (MOBIDB_LITE); mobidb-lite (M…	F:GO:0003676; F:GO:0004386; F:GO:0005524	F:nucleic acid binding; F:helicase activity; F:ATP binding
F:nucleic acid binding; F:helicase activity; F:ATP binding	EC:3.6.1.3; EC:3.6.1.15	Adenosinetriphosphatase; Nucleoside-triphosphate phosphatase	IPR001650 (SMART); IPR014001 (SMART); IPR011545 (PFAM); G3DSA:3.40.50.300 (GENE3D); IPR001650 (PFAM); G3DSA:3.40.50.300 (GENE3D); mobidb-lite (MOBIDB_LITE); mobidb-lite (MOBIDB_LITE); PTHR24031:SF681 (PANTHER); PTHR24031 (PANTHER); IPR000629 (PROSITE_PATTERNS); IPR014001 (PROSITE_PROFILES); IPR001650 (PROSITE_PROFILES); IPR014014 (PROSITE_PROFILES); cd17964 (CDD); cd18787 (CDD); IPR027417 (SUPERF…	F:GO:0003676; F:GO:0004386; F:GO:0005524	F:nucleic acid binding; F:helicase activity; F:ATP binding
F:nucleotide binding; F:DNA-binding transcription factor activity, RNA polymerase II-specific; F:nucleic acid binding; F:DNA binding; F:single-stranded DNA binding; F:DNA-binding transcription factor activity; F:RNA binding; F:RNA helicase activity; F:actin binding; F:lysozyme activity; F:DNA-directed DNA polymerase activity; F:DNA primase activity; F:DNA-directed 5'-3' RNA polymerase activity; F…			G3DSA:1.10.150.720 (GENE3D); IPR023214 (G3DSA:3.40.50.GENE3D); PTHR46191 (PANTHER); PTHR46191:SF2 (PANTHER); SIGNAL_PEPTIDE_N_REGION (PHOBIUS); SIGNAL_PEPTIDE_H_REGION (PHOBIUS); SIGNAL_PEPTIDE_C_REGION (PHOBIUS); NON_CYTOPLASMIC_DOMAIN (PHOBIUS); SIGNAL_PEPTIDE (PHOBIUS); IPR036412 (SUPERFAMILY)	no GO terms	no GO terms
F:nucleic acid binding; F:helicase activity; F:ATP binding	EC:3.6.1.3; EC:3.6.1.15	Adenosinetriphosphatase; Nucleoside-triphosphate phosphatase	Coil (COILS); IPR014001 (SMART); IPR001650 (SMART); IPR001650 (PFAM); IPR011545 (PFAM); G3DSA:3.40.50.300 (GENE3D); G3DSA:3.40.50.300 (GENE3D); mobidb-lite (MOBIDB_LITE); PTHR24031:SF675 (PANTHER); PTHR24031 (PANTHER); IPR001650 (PROSITE_PROFILES); IPR014014 (PROSITE_PROFILES); IPR014001 (PROSITE_PROFILES); cd18787 (CDD); cd17950 (CDD); IPR027417 (SUPERFAMILY)	F:GO:0003676; F:GO:0004386; F:GO:0005524	F:nucleic acid binding; F:helicase activity; F:ATP binding
F:nucleic acid binding; F:helicase activity; F:ATP binding	EC:3.6.1.3; EC:3.6.1.15	Adenosinetriphosphatase; Nucleoside-triphosphate phosphatase	IPR001650 (SMART); IPR014001 (SMART); G3DSA:3.40.50.300 (GENE3D); G3DSA:3.40.50.300 (GENE3D); IPR011545 (PFAM); IPR001650 (PFAM); mobidb-lite (MOBIDB_LITE); mobidb-lite (MOBIDB_LITE); mobidb-lite (MOBIDB_LITE); mobidb-lite (MOBIDB_LITE); PTHR24031 (PANTHER); PTHR24031:SF406 (PANTHER); IPR000629 (PROSITE_PATTERNS); IPR001650 (PROSITE_PROFILES); IPR014014 (PROSITE_PROFILES); IPR014001 (PROSITE_PROF…	F:GO:0003676; F:GO:0004386; F:GO:0005524	F:nucleic acid binding; F:helicase activity; F:ATP binding
F:nucleic acid binding; F:helicase activity; F:ATP binding	EC:3.6.1.3; EC:3.6.1.15	Adenosinetriphosphatase; Nucleoside-triphosphate phosphatase	IPR014001 (SMART); IPR001650 (SMART); IPR001650 (PFAM); G3DSA:3.40.50.300 (GENE3D); IPR011545 (PFAM); G3DSA:3.40.50.300 (GENE3D); mobidb-lite (MOBIDB_LITE); mobidb-lite (MOBIDB_LITE); mobidb-lite (MOBIDB_LITE); PTHR24031:SF661 (PANTHER); PTHR24031 (PANTHER); IPR000629 (PROSITE_PATTERNS); IPR014001 (PROSITE_PROFILES); IPR001650 (PROSITE_PROFILES); IPR014014 (PROSITE_PROFILES); cd17940 (CDD); cd187…	F:GO:0003676; F:GO:0004386; F:GO:0005524	F:nucleic acid binding; F:helicase activity; F:ATP binding
F:nucleotide binding; F:DNA-binding transcription factor activity, RNA polymerase II-specific; F:nucleic acid binding; F:DNA binding; F:single-stranded DNA binding; F:DNA-binding transcription factor activity; F:RNA binding; F:RNA helicase activity; F:actin binding; F:lysozyme activity; F:DNA-directed DNA polymerase activity; F:DNA primase activity; F:DNA-directed 5'-3' RNA polymerase activity; F…			Coil (COILS); IPR019180 (PFAM); mobidb-lite (MOBIDB_LITE); mobidb-lite (MOBIDB_LITE); mobidb-lite (MOBIDB_LITE); mobidb-lite (MOBIDB_LITE); IPR039251 (PANTHER)	no GO terms	no GO terms
F:nucleic acid binding; F:helicase activity; F:ATP binding	EC:3.6.1.3; EC:3.6.1.15	Adenosinetriphosphatase; Nucleoside-triphosphate phosphatase	IPR014001 (SMART); IPR001650 (SMART); G3DSA:3.40.50.300 (GENE3D); IPR011545 (PFAM); IPR001650 (PFAM); mobidb-lite (MOBIDB_LITE); mobidb-lite (MOBIDB_LITE); mobidb-lite (MOBIDB_LITE); mobidb-lite (MOBIDB_LITE); mobidb-lite (MOBIDB_LITE); mobidb-lite (MOBIDB_LITE); mobidb-lite (MOBIDB_LITE); PTHR24031 (PANTHER); PTHR24031:SF384 (PANTHER); IPR014014 (PROSITE_PROFILES); IPR014001 (PROSITE_PROFILES); …	F:GO:0003676; F:GO:0004386; F:GO:0005524	F:nucleic acid binding; F:helicase activity; F:ATP binding
F:nucleic acid binding; F:helicase activity; F:ATP binding	EC:3.6.1.3; EC:3.6.1.15	Adenosinetriphosphatase; Nucleoside-triphosphate phosphatase	IPR001650 (SMART); IPR014001 (SMART); G3DSA:3.40.50.300 (GENE3D); IPR001650 (PFAM); G3DSA:3.40.50.300 (GENE3D); IPR011545 (PFAM); mobidb-lite (MOBIDB_LITE); mobidb-lite (MOBIDB_LITE); mobidb-lite (MOBIDB_LITE); mobidb-lite (MOBIDB_LITE); mobidb-lite (MOBIDB_LITE); mobidb-lite (MOBIDB_LITE); mobidb-lite (MOBIDB_LITE); mobidb-lite (MOBIDB_LITE); PTHR24031:SF91 (PANTHER); PTHR24031 (PANTHER); IPR000…	F:GO:0003676; F:GO:0004386; F:GO:0005524	F:nucleic acid binding; F:helicase activity; F:ATP binding
F:RNA binding; F:RNA helicase activity; F:ATP binding; P:RNA catabolic process	EC:3.6.1.3; EC:3.6.4.13; EC:3.6.1.15	Adenosinetriphosphatase; RNA helicase; Nucleoside-triphosphate phosphatase	Coil (COILS); IPR001650 (SMART); IPR012961 (SMART); IPR014001 (SMART); IPR012961 (PFAM); IPR040801 (PFAM); IPR001650 (PFAM); G3DSA:2.40.30.300 (GENE3D); G3DSA:1.10.3380.30 (GENE3D); G3DSA:1.20.1500.20 (GENE3D); IPR016438 (PIRSF); IPR025696 (PFAM); IPR011545 (PFAM); G3DSA:3.40.50.300 (GENE3D); mobidb-lite (MOBIDB_LITE); mobidb-lite (MOBIDB_LITE); mobidb-lite (MOBIDB_LITE); PTHR12131:SF15 (PANTHER)…	F:GO:0003676; F:GO:0003723; F:GO:0003724; F:GO:0005524; P:GO:0006401	F:nucleic acid binding; F:RNA binding; F:RNA helicase activity; F:ATP binding; P:RNA catabolic process
F:helicase activity; F:ATP binding	EC:3.6.1.3; EC:3.6.1.15	Adenosinetriphosphatase; Nucleoside-triphosphate phosphatase	IPR007502 (SMART); IPR001650 (SMART); G3DSA:1.20.120.1080 (GENE3D); G3DSA:3.40.50.300 (GENE3D); IPR001650 (PFAM); IPR007502 (PFAM); PTHR18934 (PANTHER); PTHR18934:SF85 (PANTHER); IPR001650 (PROSITE_PROFILES); cd17973 (CDD); cd18791 (CDD); IPR027417 (SUPERFAMILY)	F:GO:0004386	F:helicase activity
F:helicase activity; F:ATP binding; P:maturation of SSU-rRNA; P:ribosomal large subunit biogenesis	EC:3.6.1.3; EC:3.6.1.15	Adenosinetriphosphatase; Nucleoside-triphosphate phosphatase	IPR018647 (PFAM); G3DSA:3.40.50.300 (GENE3D); PTHR18934:SF109 (PANTHER); PTHR18934 (PANTHER); IPR002464 (PROSITE_PATTERNS); IPR014001 (PROSITE_PROFILES); cd17973 (CDD); IPR027417 (SUPERFAMILY)	no GO terms	no GO terms
F:helicase activity; P:dephosphorylation	EC:3.6.1.3; EC:3.6.1.15	Adenosinetriphosphatase; Nucleoside-triphosphate phosphatase	IPR001650 (SMART); G3DSA:1.20.58.1080 (GENE3D); G3DSA:1.20.272.40 (GENE3D); G3DSA:3.40.50.300 (GENE3D); IPR022192 (PFAM); IPR001650 (PFAM); G3DSA:3.40.50.300 (GENE3D); mobidb-lite (MOBIDB_LITE); mobidb-lite (MOBIDB_LITE); PTHR12131:SF1 (PANTHER); PTHR12131 (PANTHER); IPR014001 (PROSITE_PROFILES); IPR001650 (PROSITE_PROFILES); cd18805 (CDD); cd17913 (CDD); IPR027417 (SUPERFAMILY)	F:GO:0016817	F:hydrolase activity, acting on acid anhydrides
F:RNA binding; F:RNA helicase activity; F:ATP binding	EC:3.6.1.3; EC:3.6.4.13; EC:3.6.1.15	Adenosinetriphosphatase; RNA helicase; Nucleoside-triphosphate phosphatase	Coil (COILS); Coil (COILS); IPR014001 (SMART); IPR001650 (SMART); IPR025313 (SMART); IPR001650 (PFAM); IPR025313 (PFAM); G3DSA:3.40.50.300 (GENE3D); G3DSA:3.40.50.300 (GENE3D); IPR011545 (PFAM); mobidb-lite (MOBIDB_LITE); mobidb-lite (MOBIDB_LITE); mobidb-lite (MOBIDB_LITE); mobidb-lite (MOBIDB_LITE); mobidb-lite (MOBIDB_LITE); mobidb-lite (MOBIDB_LITE); PTHR24031:SF614 (PANTHER); PTHR24031 (PANT…	F:GO:0003676; F:GO:0004386; F:GO:0005524	F:nucleic acid binding; F:helicase activity; F:ATP binding
F:nucleotide binding; F:DNA-binding transcription factor activity, RNA polymerase II-specific; F:nucleic acid binding; F:DNA binding; F:single-stranded DNA binding; F:DNA-binding transcription factor activity; F:RNA binding; F:RNA helicase activity; F:actin binding; F:lysozyme activity; F:DNA-directed DNA polymerase activity; F:DNA primase activity; F:DNA-directed 5'-3' RNA polymerase activity; F…			G3DSA:3.10.129.10 (GENE3D); mobidb-lite (MOBIDB_LITE); mobidb-lite (MOBIDB_LITE); PTHR28152:SF1 (PANTHER); PTHR28152 (PANTHER); IPR029069 (SUPERFAMILY)	no GO terms	no GO terms
C:Golgi membrane; F:nucleotide binding; C:ribonuclease MRP complex; F:magnesium ion binding; F:RNA polymerase II transcription regulatory region sequence-specific DNA binding; F:DNA-binding transcription factor activity, RNA polymerase II-specific; P:transcription, RNA-templated; P:tRNA 5'-leader removal; F:nucleic acid binding; F:DNA binding; F:DNA-binding transcription factor activity; F:RNA bi…			IPR023296 (G3DSA:2.115.10.GENE3D); PTHR43301:SF2 (PANTHER); PTHR43301 (PANTHER); PTHR43301:SF2 (PANTHER); PTHR43301 (PANTHER); SIGNAL_PEPTIDE_N_REGION (PHOBIUS); SIGNAL_PEPTIDE_H_REGION (PHOBIUS); NON_CYTOPLASMIC_DOMAIN (PHOBIUS); SIGNAL_PEPTIDE_C_REGION (PHOBIUS); SIGNAL_PEPTIDE (PHOBIUS); cd08983 (CDD); SignalP-noTM (SIGNALP_EUK); SignalP-TM (SIGNALP_GRAM_POSITIVE); IPR023296 (SUPERFAMILY)	no GO terms	no GO terms
C:Golgi membrane; F:nucleotide binding; C:ribonuclease MRP complex; F:magnesium ion binding; F:RNA polymerase II transcription regulatory region sequence-specific DNA binding; F:DNA-binding transcription factor activity, RNA polymerase II-specific; P:transcription, RNA-templated; P:tRNA 5'-leader removal; F:nucleic acid binding; F:DNA binding; F:DNA-binding transcription factor activity; F:RNA bi…			PTHR38118:SF2 (PANTHER); PTHR38118 (PANTHER); SIGNAL_PEPTIDE_C_REGION (PHOBIUS); SIGNAL_PEPTIDE (PHOBIUS); SIGNAL_PEPTIDE_N_REGION (PHOBIUS); SIGNAL_PEPTIDE_H_REGION (PHOBIUS); NON_CYTOPLASMIC_DOMAIN (PHOBIUS); SignalP-noTM (SIGNALP_EUK); SignalP-noTM (SIGNALP_GRAM_NEGATIVE)	no GO terms	no GO terms
F:RNA binding; F:RNA helicase activity; F:ATP binding; C:nucleolus; P:rRNA processing	EC:3.6.1.3; EC:3.6.4.13; EC:3.6.1.15	Adenosinetriphosphatase; RNA helicase; Nucleoside-triphosphate phosphatase	IPR001650 (SMART); IPR012541 (SMART); IPR014001 (SMART); IPR012541 (PFAM); G3DSA:3.40.50.300 (GENE3D); G3DSA:3.40.50.300 (GENE3D); IPR001650 (PFAM); IPR011545 (PFAM); mobidb-lite (MOBIDB_LITE); mobidb-lite (MOBIDB_LITE); mobidb-lite (MOBIDB_LITE); mobidb-lite (MOBIDB_LITE); mobidb-lite (MOBIDB_LITE); mobidb-lite (MOBIDB_LITE); mobidb-lite (MOBIDB_LITE); mobidb-lite (MOBIDB_LITE); IPR033517 (PTHR2…	F:GO:0003676; F:GO:0003723; F:GO:0003724; F:GO:0004386; F:GO:0005524; C:GO:0005634	F:nucleic acid binding; F:RNA binding; F:RNA helicase activity; F:helicase activity; F:ATP binding; C:nucleus
P:maturation of LSU-rRNA from tricistronic rRNA transcript (SSU-rRNA, 5.8S rRNA, LSU-rRNA); F:RNA binding; F:helicase activity; F:ATP binding; C:nucleolus	EC:3.6.1.3; EC:3.6.1.15	Adenosinetriphosphatase; Nucleoside-triphosphate phosphatase	IPR025313 (SMART); IPR014001 (SMART); IPR001650 (SMART); IPR001650 (PFAM); G3DSA:3.40.50.300 (GENE3D); G3DSA:3.40.50.300 (GENE3D); IPR025313 (PFAM); IPR011545 (PFAM); mobidb-lite (MOBIDB_LITE); mobidb-lite (MOBIDB_LITE); mobidb-lite (MOBIDB_LITE); mobidb-lite (MOBIDB_LITE); mobidb-lite (MOBIDB_LITE); mobidb-lite (MOBIDB_LITE); PTHR24031:SF566 (PANTHER); PTHR24031 (PANTHER); IPR001650 (PROSITE_PRO…	F:GO:0003676; F:GO:0004386; F:GO:0005524	F:nucleic acid binding; F:helicase activity; F:ATP binding
F:nucleic acid binding; F:helicase activity; F:ATP binding	EC:3.6.1.3; EC:3.6.1.15	Adenosinetriphosphatase; Nucleoside-triphosphate phosphatase	IPR001650 (SMART); IPR014001 (SMART); G3DSA:3.40.50.300 (GENE3D); IPR001650 (PFAM); IPR011545 (PFAM); G3DSA:3.40.50.300 (GENE3D); mobidb-lite (MOBIDB_LITE); mobidb-lite (MOBIDB_LITE); PTHR24031 (PANTHER); PTHR24031:SF384 (PANTHER); IPR000629 (PROSITE_PATTERNS); SIGNAL_PEPTIDE_C_REGION (PHOBIUS); SIGNAL_PEPTIDE (PHOBIUS); SIGNAL_PEPTIDE_H_REGION (PHOBIUS); SIGNAL_PEPTIDE_N_REGION (PHOBIUS); NON_CY…	F:GO:0003676; F:GO:0004386; F:GO:0005524	F:nucleic acid binding; F:helicase activity; F:ATP binding
F:nucleotide binding; F:DNA-binding transcription factor activity, RNA polymerase II-specific; F:nucleic acid binding; F:DNA binding; F:single-stranded DNA binding; F:DNA-binding transcription factor activity; F:RNA binding; F:RNA helicase activity; F:actin binding; F:lysozyme activity; F:DNA-directed DNA polymerase activity; F:DNA primase activity; F:DNA-directed 5'-3' RNA polymerase activity; F…			Coil (COILS); Coil (COILS); Coil (COILS); Coil (COILS); IPR000195 (SMART); G3DSA:1.10.8.270 (GENE3D); G3DSA:1.10.472.80 (GENE3D); IPR000195 (PFAM); G3DSA:1.10.10.750 (GENE3D); mobidb-lite (MOBIDB_LITE); mobidb-lite (MOBIDB_LITE); mobidb-lite (MOBIDB_LITE); mobidb-lite (MOBIDB_LITE); mobidb-lite (MOBIDB_LITE); mobidb-lite (MOBIDB_LITE); mobidb-lite (MOBIDB_LITE); mobidb-lite (MOBIDB_LITE); mobidb-…	no GO terms	no GO terms
F:nucleic acid binding; F:helicase activity; F:ATP binding			Coil (COILS); Coil (COILS); Coil (COILS); IPR001650 (SMART); IPR014001 (SMART); IPR011545 (PFAM); IPR019236 (PFAM); G3DSA:3.40.50.300 (GENE3D); IPR001650 (PFAM); G3DSA:3.40.50.300 (GENE3D); mobidb-lite (MOBIDB_LITE); mobidb-lite (MOBIDB_LITE); mobidb-lite (MOBIDB_LITE); mobidb-lite (MOBIDB_LITE); mobidb-lite (MOBIDB_LITE); mobidb-lite (MOBIDB_LITE); mobidb-lite (MOBIDB_LITE); mobidb-lite (MOBIDB_…	F:GO:0003676; F:GO:0004386; F:GO:0005524	F:nucleic acid binding; F:helicase activity; F:ATP binding
C:Golgi membrane; F:nucleotide binding; C:ribonuclease MRP complex; F:magnesium ion binding; F:RNA polymerase II transcription regulatory region sequence-specific DNA binding; F:DNA-binding transcription factor activity, RNA polymerase II-specific; P:transcription, RNA-templated; P:tRNA 5'-leader removal; F:nucleic acid binding; F:DNA binding; F:DNA-binding transcription factor activity; F:RNA bi…			Coil (COILS); IPR021819 (SMART); IPR012486 (SMART); IPR021819 (PFAM); IPR012486 (PFAM); mobidb-lite (MOBIDB_LITE); mobidb-lite (MOBIDB_LITE); mobidb-lite (MOBIDB_LITE); mobidb-lite (MOBIDB_LITE); mobidb-lite (MOBIDB_LITE); mobidb-lite (MOBIDB_LITE); mobidb-lite (MOBIDB_LITE); mobidb-lite (MOBIDB_LITE); mobidb-lite (MOBIDB_LITE); mobidb-lite (MOBIDB_LITE); PTHR13239:SF4 (PANTHER); IPR040185 (PANTH…	no GO terms	no GO terms
F:nucleotide binding; F:DNA-binding transcription factor activity, RNA polymerase II-specific; F:nucleic acid binding; F:DNA binding; F:single-stranded DNA binding; F:DNA-binding transcription factor activity; F:RNA binding; F:RNA helicase activity; F:actin binding; F:lysozyme activity; F:DNA-directed DNA polymerase activity; F:DNA primase activity; F:DNA-directed 5'-3' RNA polymerase activity; F…			IPR019083 (SMART); IPR019083 (PFAM); IPR039603 (PANTHER); IPR013761 (SUPERFAMILY)	no GO terms	no GO terms
F:nucleic acid binding; F:helicase activity; F:protein binding; F:ATP binding	EC:3.6.1.3; EC:3.6.1.15	Adenosinetriphosphatase; Nucleoside-triphosphate phosphatase	Coil (COILS); IPR014001 (SMART); IPR006575 (SMART); IPR001650 (SMART); IPR007502 (SMART); G3DSA:3.40.50.300 (GENE3D); IPR011709 (PFAM); IPR011545 (PFAM); IPR016135 (G3DSA:3.10.110.GENE3D); IPR001650 (PFAM); IPR007502 (PFAM); IPR006575 (PFAM); G3DSA:3.40.50.300 (GENE3D); G3DSA:1.20.120.1080 (GENE3D); PTHR18934 (PANTHER); PTHR18934:SF209 (PANTHER); IPR002464 (PROSITE_PATTERNS); CYTOPLASMIC_DOMAIN (…	F:GO:0003676; F:GO:0004386; F:GO:0005515; F:GO:0005524	F:nucleic acid binding; F:helicase activity; F:protein binding; F:ATP binding
F:nucleotide binding; F:DNA-binding transcription factor activity, RNA polymerase II-specific; F:nucleic acid binding; F:DNA binding; F:single-stranded DNA binding; F:DNA-binding transcription factor activity; F:RNA binding; F:RNA helicase activity; F:actin binding; F:lysozyme activity; F:DNA-directed DNA polymerase activity; F:DNA primase activity; F:DNA-directed 5'-3' RNA polymerase activity; F…			IPR000782 (SMART); IPR036378 (G3DSA:2.30.180.GENE3D); IPR036378 (G3DSA:2.30.180.GENE3D); IPR000782 (PFAM); PTHR10900:SF77 (PANTHER); PTHR10900 (PANTHER); SIGNAL_PEPTIDE_C_REGION (PHOBIUS); NON_CYTOPLASMIC_DOMAIN (PHOBIUS); SIGNAL_PEPTIDE_H_REGION (PHOBIUS); SIGNAL_PEPTIDE (PHOBIUS); SIGNAL_PEPTIDE_N_REGION (PHOBIUS); IPR000782 (PROSITE_PROFILES); IPR000782 (PROSITE_PROFILES); SignalP-noTM (SIGNAL…	no GO terms	no GO terms
F:nucleotide binding; F:DNA-binding transcription factor activity, RNA polymerase II-specific; F:nucleic acid binding; F:DNA binding; F:single-stranded DNA binding; F:DNA-binding transcription factor activity; F:RNA binding; F:RNA helicase activity; F:actin binding; F:lysozyme activity; F:DNA-directed DNA polymerase activity; F:DNA primase activity; F:DNA-directed 5'-3' RNA polymerase activity; F…			IPR004274 (SMART); IPR023214 (G3DSA:3.40.50.GENE3D); IPR004274 (PFAM); mobidb-lite (MOBIDB_LITE); PTHR12210:SF121 (PANTHER); PTHR12210 (PANTHER); IPR004274 (PROSITE_PROFILES); IPR036412 (SUPERFAMILY)	no GO terms	no GO terms
F:nucleic acid binding; F:helicase activity; F:ATP binding	EC:3.6.1.3; EC:3.6.1.15	Adenosinetriphosphatase; Nucleoside-triphosphate phosphatase	Coil (COILS); IPR001650 (SMART); IPR014001 (SMART); IPR001650 (PFAM); G3DSA:3.40.50.300 (GENE3D); IPR011545 (PFAM); G3DSA:3.40.50.300 (GENE3D); mobidb-lite (MOBIDB_LITE); mobidb-lite (MOBIDB_LITE); PTHR24031 (PANTHER); PTHR24031:SF584 (PANTHER); IPR000629 (PROSITE_PATTERNS); IPR014014 (PROSITE_PROFILES); IPR001650 (PROSITE_PROFILES); IPR014001 (PROSITE_PROFILES); cd17967 (CDD); cd18787 (CDD); IPR…	F:GO:0003676; F:GO:0004386; F:GO:0005524	F:nucleic acid binding; F:helicase activity; F:ATP binding
F:inositol hexakisphosphate binding; F:nucleic acid binding; F:RNA helicase activity; F:ATP binding; C:polysome; C:cellular bud tip; P:tRNA export from nucleus; P:translational termination; F:RNA-dependent ATPase activity; C:cytoplasmic stress granule; P:poly(A)+ mRNA export from nucleus; C:nuclear pore cytoplasmic filaments	EC:3.6.1.3; EC:3.6.4.13; EC:3.6.1.15	Adenosinetriphosphatase; RNA helicase; Nucleoside-triphosphate phosphatase	IPR001650 (SMART); IPR014001 (SMART); IPR011545 (PFAM); IPR001650 (PFAM); G3DSA:3.40.50.300 (GENE3D); G3DSA:3.40.50.300 (GENE3D); mobidb-lite (MOBIDB_LITE); PTHR24031:SF331 (PANTHER); PTHR24031 (PANTHER); IPR000629 (PROSITE_PATTERNS); IPR001650 (PROSITE_PROFILES); IPR014014 (PROSITE_PROFILES); IPR014001 (PROSITE_PROFILES); cd17963 (CDD); cd18787 (CDD); IPR027417 (SUPERFAMILY)	F:GO:0003676; F:GO:0004386; F:GO:0005524	F:nucleic acid binding; F:helicase activity; F:ATP binding
F:methyltransferase activity; P:methylation			Coil (COILS); Coil (COILS); mobidb-lite (MOBIDB_LITE); mobidb-lite (MOBIDB_LITE); mobidb-lite (MOBIDB_LITE); mobidb-lite (MOBIDB_LITE); mobidb-lite (MOBIDB_LITE); mobidb-lite (MOBIDB_LITE); mobidb-lite (MOBIDB_LITE); PTHR34117 (PANTHER)	no GO terms	no GO terms
P:spliceosomal complex disassembly; P:maturation of SSU-rRNA from tricistronic rRNA transcript (SSU-rRNA, 5.8S rRNA, LSU-rRNA); P:maturation of LSU-rRNA from tricistronic rRNA transcript (SSU-rRNA, 5.8S rRNA, LSU-rRNA); P:maturation of 5.8S rRNA from tricistronic rRNA transcript (SSU-rRNA, 5.8S rRNA, LSU-rRNA); F:nucleic acid binding; F:RNA helicase activity; F:ATP binding; C:post-mRNA release sp…	EC:3.6.1.3; EC:3.6.4.13; EC:3.6.1.15	Adenosinetriphosphatase; RNA helicase; Nucleoside-triphosphate phosphatase	Coil (COILS); IPR007502 (SMART); IPR014001 (SMART); IPR001650 (SMART); IPR007502 (PFAM); G3DSA:3.40.50.300 (GENE3D); IPR011545 (PFAM); G3DSA:3.40.50.300 (GENE3D); IPR011709 (PFAM); G3DSA:1.20.120.1080 (GENE3D); IPR001650 (PFAM); mobidb-lite (MOBIDB_LITE); mobidb-lite (MOBIDB_LITE); PTHR18934:SF95 (PANTHER); PTHR18934 (PANTHER); IPR002464 (PROSITE_PATTERNS); IPR001650 (PROSITE_PROFILES); IPR014001…	F:GO:0003676; F:GO:0004386; F:GO:0005524	F:nucleic acid binding; F:helicase activity; F:ATP binding
F:RNA binding; F:RNA helicase activity; F:ATP binding	EC:3.6.1.3; EC:3.6.4.13; EC:3.6.1.15	Adenosinetriphosphatase; RNA helicase; Nucleoside-triphosphate phosphatase	Coil (COILS); IPR001650 (SMART); IPR014001 (SMART); IPR025313 (SMART); IPR011545 (PFAM); IPR001650 (PFAM); IPR025313 (PFAM); G3DSA:3.40.50.300 (GENE3D); G3DSA:3.40.50.300 (GENE3D); mobidb-lite (MOBIDB_LITE); PTHR24031:SF2 (PANTHER); PTHR24031 (PANTHER); IPR000629 (PROSITE_PATTERNS); IPR001650 (PROSITE_PROFILES); IPR014014 (PROSITE_PROFILES); IPR014001 (PROSITE_PROFILES); cd18787 (CDD); cd17960 (C…	F:GO:0003676; F:GO:0004386; F:GO:0005524	F:nucleic acid binding; F:helicase activity; F:ATP binding
F:nucleic acid binding; F:helicase activity; F:hydrolase activity, hydrolyzing O-glycosyl compounds; F:ATP binding; P:carbohydrate metabolic process	EC:3.6.1.3; EC:3.6.1.15	Adenosinetriphosphatase; Nucleoside-triphosphate phosphatase	IPR014001 (SMART); IPR001650 (SMART); IPR001650 (PFAM); G3DSA:3.40.50.300 (GENE3D); IPR011545 (PFAM); mobidb-lite (MOBIDB_LITE); mobidb-lite (MOBIDB_LITE); mobidb-lite (MOBIDB_LITE); mobidb-lite (MOBIDB_LITE); mobidb-lite (MOBIDB_LITE); PTHR24031:SF96 (PANTHER); PTHR24031 (PANTHER); IPR014014 (PROSITE_PROFILES); IPR014001 (PROSITE_PROFILES); IPR001650 (PROSITE_PROFILES); cd18787 (CDD); cd17961 (C…	F:GO:0003676; F:GO:0004386; F:GO:0005524	F:nucleic acid binding; F:helicase activity; F:ATP binding
F:RNA binding; F:RNA helicase activity; F:ATP binding	EC:3.6.1.3; EC:3.6.4.13; EC:3.6.1.15	Adenosinetriphosphatase; RNA helicase; Nucleoside-triphosphate phosphatase	PTHR39602 (PANTHER); SIGNAL_PEPTIDE_C_REGION (PHOBIUS); NON_CYTOPLASMIC_DOMAIN (PHOBIUS); SIGNAL_PEPTIDE_H_REGION (PHOBIUS); SIGNAL_PEPTIDE (PHOBIUS); SIGNAL_PEPTIDE_N_REGION (PHOBIUS); SignalP-TM (SIGNALP_GRAM_POSITIVE); SignalP-noTM (SIGNALP_GRAM_NEGATIVE); SignalP-noTM (SIGNALP_EUK)	no GO terms	no GO terms
F:RNA binding; F:RNA helicase activity; F:ATP binding	EC:3.6.1.3; EC:3.6.4.13; EC:3.6.1.15	Adenosinetriphosphatase; RNA helicase; Nucleoside-triphosphate phosphatase	IPR014001 (SMART); IPR025313 (SMART); IPR001650 (SMART); IPR011545 (PFAM); IPR025313 (PFAM); IPR001650 (PFAM); G3DSA:3.40.50.300 (GENE3D); G3DSA:3.40.50.300 (GENE3D); mobidb-lite (MOBIDB_LITE); mobidb-lite (MOBIDB_LITE); mobidb-lite (MOBIDB_LITE); mobidb-lite (MOBIDB_LITE); PTHR24031 (PANTHER); PTHR24031:SF634 (PANTHER); IPR000629 (PROSITE_PATTERNS); IPR014014 (PROSITE_PROFILES); IPR014001 (PROSI…	F:GO:0003676; F:GO:0004386; F:GO:0005524	F:nucleic acid binding; F:helicase activity; F:ATP binding
F:RNA binding; F:RNA helicase activity; F:ATP binding; P:RNA catabolic process	EC:3.6.1.3; EC:3.6.4.13; EC:3.6.1.15	Adenosinetriphosphatase; RNA helicase; Nucleoside-triphosphate phosphatase	IPR014001 (SMART); IPR012961 (SMART); IPR001650 (SMART); G3DSA:3.40.50.300 (GENE3D); G3DSA:1.10.3380.30 (GENE3D); G3DSA:3.40.50.300 (GENE3D); IPR011545 (PFAM); IPR025696 (PFAM); IPR016438 (PIRSF); G3DSA:1.20.1500.20 (GENE3D); IPR012961 (PFAM); G3DSA:2.40.30.300 (GENE3D); IPR001650 (PFAM); mobidb-lite (MOBIDB_LITE); mobidb-lite (MOBIDB_LITE); mobidb-lite (MOBIDB_LITE); mobidb-lite (MOBIDB_LITE); m…	F:GO:0003676; F:GO:0003723; F:GO:0003724; F:GO:0005524; P:GO:0006401	F:nucleic acid binding; F:RNA binding; F:RNA helicase activity; F:ATP binding; P:RNA catabolic process
F:nucleic acid binding; F:ATP binding			IPR014001 (SMART); IPR001650 (SMART); IPR011545 (PFAM); G3DSA:3.40.50.300 (GENE3D); G3DSA:3.40.50.300 (GENE3D); IPR001650 (PFAM); PTHR18934 (PANTHER); IPR014001 (PROSITE_PROFILES); IPR001650 (PROSITE_PROFILES); cd18791 (CDD); cd17917 (CDD); IPR027417 (SUPERFAMILY)	F:GO:0003676; F:GO:0005524	F:nucleic acid binding; F:ATP binding
C:Golgi membrane; F:nucleotide binding; C:ribonuclease MRP complex; F:magnesium ion binding; F:RNA polymerase II transcription regulatory region sequence-specific DNA binding; F:DNA-binding transcription factor activity, RNA polymerase II-specific; P:transcription, RNA-templated; P:tRNA 5'-leader removal; F:nucleic acid binding; F:DNA binding; F:DNA-binding transcription factor activity; F:RNA bi…			mobidb-lite (MOBIDB_LITE); mobidb-lite (MOBIDB_LITE); mobidb-lite (MOBIDB_LITE); mobidb-lite (MOBIDB_LITE); mobidb-lite (MOBIDB_LITE); mobidb-lite (MOBIDB_LITE)	no GO terms	no GO terms
F:nucleic acid binding; F:helicase activity; F:ATP binding	EC:3.6.1.3; EC:3.6.1.15	Adenosinetriphosphatase; Nucleoside-triphosphate phosphatase	IPR014001 (SMART); IPR001650 (SMART); IPR011545 (PFAM); IPR011545 (PFAM); G3DSA:3.40.50.300 (GENE3D); IPR001650 (PFAM); mobidb-lite (MOBIDB_LITE); mobidb-lite (MOBIDB_LITE); mobidb-lite (MOBIDB_LITE); mobidb-lite (MOBIDB_LITE); mobidb-lite (MOBIDB_LITE); mobidb-lite (MOBIDB_LITE); mobidb-lite (MOBIDB_LITE); mobidb-lite (MOBIDB_LITE); mobidb-lite (MOBIDB_LITE); mobidb-lite (MOBIDB_LITE); PTHR24031…	F:GO:0003676; F:GO:0005524	F:nucleic acid binding; F:ATP binding
P:maturation of SSU-rRNA from tricistronic rRNA transcript (SSU-rRNA, 5.8S rRNA, LSU-rRNA); F:nucleic acid binding; F:RNA helicase activity; F:ATP binding; C:nucleolus; F:identical protein binding	EC:3.6.1.3; EC:3.6.4.13; EC:3.6.1.15	Adenosinetriphosphatase; RNA helicase; Nucleoside-triphosphate phosphatase	Coil (COILS); IPR007502 (SMART); IPR014001 (SMART); IPR001650 (SMART); IPR011709 (PFAM); G3DSA:3.40.50.300 (GENE3D); G3DSA:3.40.50.300 (GENE3D); IPR007502 (PFAM); G3DSA:1.20.120.1080 (GENE3D); IPR001650 (PFAM); mobidb-lite (MOBIDB_LITE); mobidb-lite (MOBIDB_LITE); mobidb-lite (MOBIDB_LITE); PTHR18934:SF85 (PANTHER); PTHR18934 (PANTHER); IPR002464 (PROSITE_PATTERNS); IPR014001 (PROSITE_PROFILES); …	F:GO:0004386	F:helicase activity
C:Golgi membrane; F:nucleotide binding; C:ribonuclease MRP complex; F:magnesium ion binding; F:RNA polymerase II transcription regulatory region sequence-specific DNA binding; F:DNA-binding transcription factor activity, RNA polymerase II-specific; P:transcription, RNA-templated; P:tRNA 5'-leader removal; F:molecular_function; F:nucleic acid binding; F:DNA binding; F:DNA-binding transcription fac…			no IPS match	no IPS match	no IPS match
C:Golgi membrane; F:nucleotide binding; C:ribonuclease MRP complex; C:nuclear chromosome; F:magnesium ion binding; F:RNA polymerase II transcription regulatory region sequence-specific DNA binding; F:DNA-binding transcription factor activity, RNA polymerase II-specific; P:transcription, RNA-templated; P:tRNA 5'-leader removal; F:nucleic acid binding; F:DNA binding; F:DNA-binding transcription fac…			Coil (COILS); mobidb-lite (MOBIDB_LITE); mobidb-lite (MOBIDB_LITE); mobidb-lite (MOBIDB_LITE); mobidb-lite (MOBIDB_LITE); mobidb-lite (MOBIDB_LITE); mobidb-lite (MOBIDB_LITE); mobidb-lite (MOBIDB_LITE); mobidb-lite (MOBIDB_LITE); mobidb-lite (MOBIDB_LITE); mobidb-lite (MOBIDB_LITE); mobidb-lite (MOBIDB_LITE); mobidb-lite (MOBIDB_LITE); mobidb-lite (MOBIDB_LITE); mobidb-lite (MOBIDB_LITE); mobidb-…	no GO terms	no GO terms
F:nucleic acid binding; F:helicase activity; F:ATP binding	EC:3.6.1.3; EC:3.6.1.15	Adenosinetriphosphatase; Nucleoside-triphosphate phosphatase	Coil (COILS); Coil (COILS); IPR001650 (SMART); IPR014001 (SMART); IPR011545 (PFAM); G3DSA:3.40.50.300 (GENE3D); IPR001650 (PFAM); G3DSA:3.40.50.300 (GENE3D); mobidb-lite (MOBIDB_LITE); mobidb-lite (MOBIDB_LITE); PTHR24031:SF676 (PANTHER); PTHR24031:SF676 (PANTHER); PTHR24031 (PANTHER); IPR000629 (PROSITE_PATTERNS); IPR014014 (PROSITE_PROFILES); IPR014001 (PROSITE_PROFILES); IPR001650 (PROSITE_PRO…	F:GO:0003676; F:GO:0004386; F:GO:0005524	F:nucleic acid binding; F:helicase activity; F:ATP binding
F:nucleic acid binding; F:helicase activity; F:ATP binding	EC:3.6.1.3; EC:3.6.1.15	Adenosinetriphosphatase; Nucleoside-triphosphate phosphatase	IPR014001 (SMART); IPR001650 (SMART); IPR011545 (PFAM); G3DSA:3.40.50.300 (GENE3D); IPR001650 (PFAM); G3DSA:3.40.50.300 (GENE3D); mobidb-lite (MOBIDB_LITE); mobidb-lite (MOBIDB_LITE); mobidb-lite (MOBIDB_LITE); PTHR24031:SF629 (PANTHER); PTHR24031 (PANTHER); IPR014001 (PROSITE_PROFILES); IPR014014 (PROSITE_PROFILES); IPR001650 (PROSITE_PROFILES); cd18787 (CDD); cd17965 (CDD); IPR027417 (SUPERFAMI…	F:GO:0003676; F:GO:0004386; F:GO:0005524	F:nucleic acid binding; F:helicase activity; F:ATP binding
F:nucleic acid binding; F:helicase activity; F:ATP binding			mobidb-lite (MOBIDB_LITE); mobidb-lite (MOBIDB_LITE); mobidb-lite (MOBIDB_LITE); mobidb-lite (MOBIDB_LITE); mobidb-lite (MOBIDB_LITE); mobidb-lite (MOBIDB_LITE); mobidb-lite (MOBIDB_LITE); mobidb-lite (MOBIDB_LITE); mobidb-lite (MOBIDB_LITE); mobidb-lite (MOBIDB_LITE); mobidb-lite (MOBIDB_LITE)	no GO terms	no GO terms
F:nucleic acid binding; F:helicase activity; F:ATP binding	EC:3.6.1.3; EC:3.6.1.15	Adenosinetriphosphatase; Nucleoside-triphosphate phosphatase	Coil (COILS); IPR001650 (SMART); IPR014001 (SMART); IPR001650 (PFAM); IPR011545 (PFAM); G3DSA:3.40.50.300 (GENE3D); G3DSA:3.40.50.300 (GENE3D); mobidb-lite (MOBIDB_LITE); mobidb-lite (MOBIDB_LITE); mobidb-lite (MOBIDB_LITE); mobidb-lite (MOBIDB_LITE); mobidb-lite (MOBIDB_LITE); mobidb-lite (MOBIDB_LITE); mobidb-lite (MOBIDB_LITE); PTHR24031:SF616 (PANTHER); PTHR24031 (PANTHER); IPR000629 (PROSITE…	F:GO:0003676; F:GO:0004386; F:GO:0005524	F:nucleic acid binding; F:helicase activity; F:ATP binding
F:translation initiation factor activity; F:helicase activity; F:ATP binding; P:translational initiation	EC:3.6.1.3; EC:3.6.1.15	Adenosinetriphosphatase; Nucleoside-triphosphate phosphatase	IPR001650 (SMART); IPR014001 (SMART); IPR011545 (PFAM); IPR001650 (PFAM); G3DSA:3.40.50.300 (GENE3D); G3DSA:3.40.50.300 (GENE3D); PTHR24031 (PANTHER); PTHR24031:SF623 (PANTHER); IPR000629 (PROSITE_PATTERNS); IPR001650 (PROSITE_PROFILES); IPR014014 (PROSITE_PROFILES); IPR014001 (PROSITE_PROFILES); cd18046 (CDD); cd18787 (CDD); IPR027417 (SUPERFAMILY)	F:GO:0003676; F:GO:0004386; F:GO:0005524	F:nucleic acid binding; F:helicase activity; F:ATP binding
C:nuclear chromatin; F:single-stranded DNA binding; F:single-stranded RNA binding; F:ATP binding; P:DNA replication initiation; P:cell cycle; P:DNA duplex unwinding; F:3'-5' DNA/RNA helicase activity; C:MCM complex; C:MCM core complex; F:single-stranded 3'-5' DNA helicase activity	EC:3.6.1.3; EC:3.6.4.12; EC:3.6.1.15	Adenosinetriphosphatase; DNA helicase; Nucleoside-triphosphate phosphatase	Coil (COILS); IPR001208 (PRINTS); IPR008050 (PRINTS); IPR031327 (SMART); IPR003593 (SMART); IPR001208 (PFAM); IPR027925 (PFAM); G3DSA:2.20.28.10 (GENE3D); G3DSA:3.40.50.300 (GENE3D); IPR033762 (PFAM); IPR041562 (PFAM); G3DSA:2.40.50.140 (GENE3D); mobidb-lite (MOBIDB_LITE); mobidb-lite (MOBIDB_LITE); mobidb-lite (MOBIDB_LITE); IPR031327 (PANTHER); IPR008050 (PTHR11630:PANTHER); IPR018525 (PROSITE_…	F:GO:0003677; F:GO:0003678; F:GO:0005524; P:GO:0006260; P:GO:0006270; P:GO:0032508; C:GO:0042555	F:DNA binding; F:DNA helicase activity; F:ATP binding; P:DNA replication; P:DNA replication initiation; P:DNA duplex unwinding; C:MCM complex
F:helicase activity	EC:3.6.1.3; EC:3.6.1.15	Adenosinetriphosphatase; Nucleoside-triphosphate phosphatase	IPR025633 (PFAM); mobidb-lite (MOBIDB_LITE); IPR025633 (PANTHER)	no GO terms	no GO terms
F:nucleic acid binding; F:helicase activity; F:ATP binding	EC:3.6.1.3; EC:3.6.1.15	Adenosinetriphosphatase; Nucleoside-triphosphate phosphatase	Coil (COILS); IPR007502 (SMART); IPR014001 (SMART); IPR001650 (SMART); IPR011545 (PFAM); G3DSA:3.40.50.300 (GENE3D); IPR007502 (PFAM); IPR011709 (PFAM); G3DSA:3.40.50.300 (GENE3D); IPR001650 (PFAM); G3DSA:1.20.120.1080 (GENE3D); mobidb-lite (MOBIDB_LITE); mobidb-lite (MOBIDB_LITE); mobidb-lite (MOBIDB_LITE); mobidb-lite (MOBIDB_LITE); mobidb-lite (MOBIDB_LITE); mobidb-lite (MOBIDB_LITE); mobidb-l…	F:GO:0003676; F:GO:0004386; F:GO:0005524	F:nucleic acid binding; F:helicase activity; F:ATP binding
F:helicase activity	EC:3.6.1.3; EC:3.6.1.15	Adenosinetriphosphatase; Nucleoside-triphosphate phosphatase	mobidb-lite (MOBIDB_LITE)	no GO terms	no GO terms
F:nucleotide binding; F:DNA-binding transcription factor activity, RNA polymerase II-specific; F:nucleic acid binding; F:DNA binding; F:single-stranded DNA binding; F:DNA-binding transcription factor activity; F:RNA binding; F:RNA helicase activity; F:actin binding; F:lysozyme activity; F:DNA-directed DNA polymerase activity; F:DNA primase activity; F:DNA-directed 5'-3' RNA polymerase activity; F…			mobidb-lite (MOBIDB_LITE); mobidb-lite (MOBIDB_LITE); mobidb-lite (MOBIDB_LITE); NON_CYTOPLASMIC_DOMAIN (PHOBIUS); SIGNAL_PEPTIDE_H_REGION (PHOBIUS); SIGNAL_PEPTIDE_C_REGION (PHOBIUS); SIGNAL_PEPTIDE_N_REGION (PHOBIUS); SIGNAL_PEPTIDE (PHOBIUS); SignalP-TM (SIGNALP_GRAM_POSITIVE)	no GO terms	no GO terms
F:nucleic acid binding; F:RNA helicase activity; F:ATP binding; C:U2-type prespliceosome; P:U2-type prespliceosome assembly; F:U1 snRNP binding; F:U2 snRNP binding	EC:3.6.1.3; EC:3.6.4.13; EC:3.6.1.15	Adenosinetriphosphatase; RNA helicase; Nucleoside-triphosphate phosphatase	IPR014001 (SMART); IPR001650 (SMART); IPR011545 (PFAM); G3DSA:3.40.50.300 (GENE3D); G3DSA:3.40.50.300 (GENE3D); IPR001650 (PFAM); mobidb-lite (MOBIDB_LITE); mobidb-lite (MOBIDB_LITE); mobidb-lite (MOBIDB_LITE); mobidb-lite (MOBIDB_LITE); mobidb-lite (MOBIDB_LITE); mobidb-lite (MOBIDB_LITE); mobidb-lite (MOBIDB_LITE); mobidb-lite (MOBIDB_LITE); mobidb-lite (MOBIDB_LITE); mobidb-lite (MOBIDB_LITE);…	F:GO:0003676; F:GO:0004386; F:GO:0005524	F:nucleic acid binding; F:helicase activity; F:ATP binding
F:nucleic acid binding; F:helicase activity; F:ATP binding	EC:3.6.1.3; EC:3.6.1.15	Adenosinetriphosphatase; Nucleoside-triphosphate phosphatase	Coil (COILS); Coil (COILS); IPR014001 (SMART); IPR001650 (SMART); G3DSA:3.40.50.300 (GENE3D); IPR001650 (PFAM); G3DSA:3.40.50.300 (GENE3D); IPR011545 (PFAM); mobidb-lite (MOBIDB_LITE); mobidb-lite (MOBIDB_LITE); mobidb-lite (MOBIDB_LITE); PTHR24031 (PANTHER); PTHR24031:SF572 (PANTHER); IPR000629 (PROSITE_PATTERNS); IPR014001 (PROSITE_PROFILES); IPR014014 (PROSITE_PROFILES); IPR001650 (PROSITE_PRO…	F:GO:0003676; F:GO:0004386; F:GO:0005524	F:nucleic acid binding; F:helicase activity; F:ATP binding
F:nucleic acid binding; F:helicase activity; F:ATP binding; P:rRNA processing	EC:3.6.1.3; EC:3.6.1.15	Adenosinetriphosphatase; Nucleoside-triphosphate phosphatase	IPR014001 (SMART); G3DSA:3.40.50.300 (GENE3D); IPR011545 (PFAM); mobidb-lite (MOBIDB_LITE); PTHR18934:SF148 (PANTHER); PTHR18934 (PANTHER); IPR002464 (PROSITE_PATTERNS); IPR014001 (PROSITE_PROFILES); cd17917 (CDD); IPR027417 (SUPERFAMILY)	F:GO:0003676; F:GO:0005524	F:nucleic acid binding; F:ATP binding
C:Golgi membrane; F:nucleotide binding; C:ribonuclease MRP complex; F:magnesium ion binding; F:RNA polymerase II transcription regulatory region sequence-specific DNA binding; F:DNA-binding transcription factor activity, RNA polymerase II-specific; P:transcription, RNA-templated; P:tRNA 5'-leader removal; F:nucleic acid binding; F:DNA binding; F:DNA-binding transcription factor activity; F:RNA bi…			IPR004000 (SMART); G3DSA:3.30.420.40 (GENE3D); G3DSA:3.90.640.60 (GENE3D); IPR004000 (PFAM); G3DSA:3.30.420.40 (GENE3D); mobidb-lite (MOBIDB_LITE); mobidb-lite (MOBIDB_LITE); mobidb-lite (MOBIDB_LITE); mobidb-lite (MOBIDB_LITE); mobidb-lite (MOBIDB_LITE); mobidb-lite (MOBIDB_LITE); mobidb-lite (MOBIDB_LITE); mobidb-lite (MOBIDB_LITE); mobidb-lite (MOBIDB_LITE); mobidb-lite (MOBIDB_LITE); PTHR1193…	no GO terms	no GO terms
C:Golgi membrane; F:nucleotide binding; C:ribonuclease MRP complex; F:magnesium ion binding; F:RNA polymerase II transcription regulatory region sequence-specific DNA binding; F:DNA-binding transcription factor activity, RNA polymerase II-specific; P:transcription, RNA-templated; P:tRNA 5'-leader removal; F:nucleic acid binding; F:DNA binding; F:DNA-binding transcription factor activity; F:RNA bi…			IPR004000 (SMART); IPR004000 (PFAM); G3DSA:3.30.420.40 (GENE3D); G3DSA:3.30.420.40 (GENE3D); mobidb-lite (MOBIDB_LITE); mobidb-lite (MOBIDB_LITE); mobidb-lite (MOBIDB_LITE); mobidb-lite (MOBIDB_LITE); mobidb-lite (MOBIDB_LITE); mobidb-lite (MOBIDB_LITE); IPR004000 (PANTHER); PTHR11937:SF362 (PANTHER); IPR043129 (SUPERFAMILY); IPR043129 (SUPERFAMILY)	no GO terms	no GO terms
F:nucleotide binding; F:magnesium ion binding; C:proteasome complex; F:DNA-binding transcription factor activity, RNA polymerase II-specific; F:nucleic acid binding; F:DNA binding; F:DNA helicase activity; F:single-stranded DNA binding; F:DNA-binding transcription factor activity; F:transcription coactivator activity; F:RNA binding; F:RNA helicase activity; F:actin binding; F:lysozyme activity; F…			IPR004147 (PFAM); mobidb-lite (MOBIDB_LITE); PTHR43851:SF3 (PANTHER); IPR034646 (PANTHER); IPR034646 (CDD); IPR011009 (SUPERFAMILY)	no GO terms	no GO terms
F:nucleotide binding; F:DNA-binding transcription factor activity, RNA polymerase II-specific; F:nucleic acid binding; F:DNA binding; F:single-stranded DNA binding; F:DNA-binding transcription factor activity; F:RNA binding; F:RNA helicase activity; F:actin binding; F:lysozyme activity; F:DNA-directed DNA polymerase activity; F:DNA primase activity; F:DNA-directed 5'-3' RNA polymerase activity; F…			IPR010730 (PFAM); PTHR24148 (PANTHER)	no GO terms	no GO terms
F:structural constituent of ribosome; F:ribonuclease III activity; C:mitochondrial large ribosomal subunit; P:RNA processing; C:membrane; P:mitochondrial translation; P:RNA phosphodiester bond hydrolysis, endonucleolytic	EC:3.1.30; EC:3.1.26; EC:3.1.26.3	Acting on ester bonds; Acting on ester bonds; Ribonuclease III	IPR000999 (PFAM); IPR036389 (G3DSA:1.10.1520.GENE3D); IPR040030 (PANTHER); IPR036389 (SUPERFAMILY)	F:GO:0003735; F:GO:0004525; C:GO:0005762; P:GO:0006396; P:GO:0032543	F:structural constituent of ribosome; F:ribonuclease III activity; C:mitochondrial large ribosomal subunit; P:RNA processing; P:mitochondrial translation
F:DNA binding; F:RNA binding; F:ribonuclease III activity; F:ATP binding; P:RNA processing; P:RNA phosphodiester bond hydrolysis, endonucleolytic	EC:3.1.30; EC:3.1.26; EC:3.1.26.3	Acting on ester bonds; Acting on ester bonds; Ribonuclease III	IPR000999 (SMART); IPR001650 (SMART); IPR014001 (SMART); IPR006935 (PFAM); G3DSA:3.40.50.300 (GENE3D); IPR000999 (PFAM); IPR036389 (G3DSA:1.10.1520.GENE3D); IPR036389 (G3DSA:1.10.1520.GENE3D); PF03368 (PFAM); G3DSA:3.40.50.300 (GENE3D); IPR038248 (G3DSA:3.30.160.GENE3D); IPR001650 (PFAM); mobidb-lite (MOBIDB_LITE); mobidb-lite (MOBIDB_LITE); PTHR14950:SF37 (PANTHER); PTHR14950 (PANTHER); IPR00099…	F:GO:0003677; F:GO:0004525; F:GO:0005524; P:GO:0006396; F:GO:0016787; F:GO:0016891	F:DNA binding; F:ribonuclease III activity; F:ATP binding; P:RNA processing; F:hydrolase activity; F:endoribonuclease activity, producing 5'-phosphomonoesters
F:RNA binding; F:ribonuclease III activity; P:RNA processing; P:RNA phosphodiester bond hydrolysis, endonucleolytic	EC:3.1.30; EC:3.1.26; EC:3.1.26.3	Acting on ester bonds; Acting on ester bonds; Ribonuclease III	IPR014720 (SMART); IPR000999 (SMART); G3DSA:3.30.160.20 (GENE3D); IPR036389 (G3DSA:1.10.1520.GENE3D); IPR000999 (PFAM); mobidb-lite (MOBIDB_LITE); mobidb-lite (MOBIDB_LITE); mobidb-lite (MOBIDB_LITE); PTHR11207 (PANTHER); PTHR11207:SF23 (PANTHER); IPR000999 (PROSITE_PATTERNS); IPR014720 (PROSITE_PROFILES); IPR000999 (PROSITE_PROFILES); IPR000999 (CDD); IPR036389 (SUPERFAMILY); SSF54768 (SUPERFAMI…	F:GO:0004525; P:GO:0006396	F:ribonuclease III activity; P:RNA processing
F:ribonuclease III activity; P:RNA processing; P:RNA phosphodiester bond hydrolysis, endonucleolytic	EC:3.1.30; EC:3.1.26; EC:3.1.26.3	Acting on ester bonds; Acting on ester bonds; Ribonuclease III	IPR014720 (SMART); G3DSA:3.30.160.20 (GENE3D); IPR036389 (G3DSA:1.10.1520.GENE3D); mobidb-lite (MOBIDB_LITE); PTHR11207 (PANTHER); PTHR11207:SF5 (PANTHER); IPR000999 (PROSITE_PROFILES); IPR014720 (CDD); IPR036389 (SUPERFAMILY); SSF54768 (SUPERFAMILY)	F:GO:0004525; P:GO:0006396	F:ribonuclease III activity; P:RNA processing
F:RNA binding; F:ribonuclease III activity; F:ATP binding; P:RNA processing; P:RNA phosphodiester bond hydrolysis, endonucleolytic	EC:3.1.30; EC:3.1.26; EC:3.1.26.3	Acting on ester bonds; Acting on ester bonds; Ribonuclease III	Coil (COILS); IPR001650 (SMART); IPR000999 (SMART); IPR014001 (SMART); IPR011545 (PFAM); IPR000999 (PFAM); IPR036389 (G3DSA:1.10.1520.GENE3D); IPR001650 (PFAM); IPR036389 (G3DSA:1.10.1520.GENE3D); G3DSA:3.40.50.300 (GENE3D); IPR038248 (G3DSA:3.30.160.GENE3D); G3DSA:3.40.50.300 (GENE3D); PF03368 (PFAM); mobidb-lite (MOBIDB_LITE); mobidb-lite (MOBIDB_LITE); PTHR14950:SF45 (PANTHER); PTHR14950 (PANT…	F:GO:0003676; F:GO:0004525; F:GO:0005524; P:GO:0006396; F:GO:0016891	F:nucleic acid binding; F:ribonuclease III activity; F:ATP binding; P:RNA processing; F:endoribonuclease activity, producing 5'-phosphomonoesters
F:double-stranded RNA binding			Coil (COILS); IPR009548 (PFAM); mobidb-lite (MOBIDB_LITE); mobidb-lite (MOBIDB_LITE); mobidb-lite (MOBIDB_LITE); IPR009548 (PANTHER)	F:GO:0003725	F:double-stranded RNA binding
F:double-stranded RNA binding; F:methyltransferase activity; P:methylation; F:FAD binding			PR00420 (PRINTS); IPR002938 (PFAM); IPR036188 (G3DSA:3.50.50.GENE3D); PTHR47178 (PANTHER); SIGNAL_PEPTIDE_C_REGION (PHOBIUS); SIGNAL_PEPTIDE_H_REGION (PHOBIUS); SIGNAL_PEPTIDE (PHOBIUS); SIGNAL_PEPTIDE_N_REGION (PHOBIUS); NON_CYTOPLASMIC_DOMAIN (PHOBIUS); IPR036188 (SUPERFAMILY)	F:GO:0071949	F:FAD binding
F:nucleotide binding; F:double-stranded RNA binding; F:nucleotidyltransferase activity			IPR006070 (PFAM); IPR005145 (PFAM); IPR006070 (TIGRFAM); G3DSA:3.90.870.10 (GENE3D); PTHR17490 (PANTHER); PTHR17490:SF3 (PANTHER); IPR006070 (PROSITE_PROFILES); IPR017945 (SUPERFAMILY)	F:GO:0003725	F:double-stranded RNA binding
