# Supplementary material for: Role of Dicer-Dependent RNA Interference in Regulating Mycoparasitic Interactions
Source: Microbiol Spectr. 2021 Sep 22;9(2):e01099-21. doi: 10.1128/Spectrum.01099-21 (PMC8557909; doi:10.1128/Spectrum.01099-21)
Supplement: SUPPLEMENTAL FILE 5 — Supplemental material. Download SPECTRUM01099-21_Supp_5_seq14.xlsx, XLSX file, 0.2 MB [file spectrum01099-21_supp_5_seq14.xlsx]

## Sheet: Table S6A
		Summary of sRNA characteristics in C. rosea WT and DCL deletion strains
		WT-Bc_1	WT-Bc_2	Δdcl1-Bc_1	Δdcl1-Bc_2	Δdcl1-Bc_3	Δdcl2-Bc_1	Δdcl2-Bc_2	Δdcl2-Bc_3	WT-Fg_1	WT-Fg_2	WT-Fg_3	Δdcl1-Fg_1	Δdcl1-Fg_2	Δdcl1-Fg_3	Δdcl2-Fg_1	Δdcl2-Fg_2	Δdcl2-Fg_3
Total Clean reads		1.20445e+07	15430409	1.19473e+07	1.55295e+07	1.42432e+07	1.36043e+07	1.22665e+07	1.48147e+07	1.50167e+07	2.58427e+07	1.83822e+07	21396864	16918700	20194342	1.51372e+07	1.42916e+07	8096908
Percetage of structural sRNAs (rRNA-tRNA-snoRNA-snRNA)		67.9843	68.9843	67.2557	68.9295	68.4419	72.159	71.9262	72.0724	64.474	63.2981	64.8577	64.2162	66.5301	62.5537	67.0504	64.461	61.8407
Percentage of non-structural sRNAs (18-32 nt)		32.1247	33.7558	32.0523	32.9759	32.6708	38.8472	38.5873	38.5394	24.4788	28.05	24.7502	29.4247	29.0101	30.1107	30.1424	30.9412	28.8465
Percentage of 18-32 nt reads
Unique to B. cinerea or F. graminearum (based on interactions)		28.4292	28.9873	27.3699	27.0155	27.4707	30.9266	30.1965	30.6469	8.01101	7.76582	8.0639	7.54707	7.63894	6.80673	6.57203	4.99322	4.97168
Unique to C. rosea		13.8384	13.3245	14.3287	14.0381	13.8682	10.973	10.7786	10.8686	13.3311	11.6035	13.2352	11.1379	11.1119	10.4199	10.3944	6.88363	8.18677
Percentage of reads unique to C. rosea
5’ preferences	sRNA_5'U	37.2511	36.8969	37.2114	37.1771	37.3685	27.1605	26.9121	27.0463	33.8113	33.0803	33.5268	32.4062	32.2922	32.2045	26.6862	26.9167	27.745
	sRNA_5'A	23.5041	23.5199	22.836	22.7213	22.6207	26.3642	26.1401	26.5124	24.2816	24.4299	24.4111	24.5876	24.7615	24.4381	26.7603	25.1843	25.3106
	sRNA_5'C	26.7255	27.7719	27.3817	27.9206	27.4426	29.5694	30.1133	29.5354	29.6472	29.801	30.1443	28.6508	30.1943	28.9595	31.5227	31.8896	30.1378
	sRNA_5'G	12.5192	11.8113	12.5709	12.181	12.5682	16.9059	16.8346	16.9059	12.26	12.6888	11.9178	14.3554	12.752	14.3979	15.0307	16.0094	16.8066
Origin	Intergenic	25.2105	24.6905	26.3922	26.3752	26.62	25.1352	25.3216	25.6499	23.7181	23.6196	23.2507	24.352	22.8649	25.1562	22.3531	26.2725	27.2798
	Genes	74.7895	75.3095	73.6078	73.6248	73.38	74.8648	74.6784	74.3501	76.2819	76.3804	76.7493	75.648	77.1351	74.8438	77.6469	73.7275	72.7202
	CDSs	47.8802	48.9655	47.102	47.6417	47.2777	49.6904	49.7733	49.6597	50.7475	51.2114	51.7749	50.5455	50.9349	49.0214	51.942	47.331	45.9869
	Introns	4.43781	4.402	4.20749	4.21141	3.96822	3.26552	3.16621	3.12203	3.77644	3.5459	3.69548	3.42065	3.58883	3.33839	3.03786	2.87589	2.96209
	Promoters	12.1891	11.9217	12.2337	11.9615	12.3179	12.5774	12.5181	12.3909	11.471	10.7943	10.9909	11.2815	11.9358	12.0754	12.6279	14.6996	14.737
	5'UTRs	1.53023	1.51428	1.44733	1.44125	1.44777	1.47472	1.4631	1.46122	1.66956	1.80716	1.71169	1.6053	1.66717	1.58949	1.60807	1.37602	1.39266
	3'UTRs	8.75218	8.50602	8.61729	8.36885	8.36847	7.85676	7.75759	7.71631	8.61739	9.02165	8.57638	8.79505	9.00838	8.81915	8.43104	7.44499	7.6416
Orientation	Genes sense	82.1926	82.7745	82.0214	82.3398	81.928	85.6952	85.6007	85.7879	83.6483	83.9259	84.1246	83.9286	83.6333	82.9333	85.6435	83.4657	83.5218
	Genes antisense	17.8074	17.2255	17.9786	17.6602	18.072	14.3048	14.3993	14.2121	16.3517	16.0741	15.8754	16.0714	16.3667	17.0667	14.3565	16.5343	16.4782

## Sheet: Table S6B
Name	Log2FC(Δdcl2-Bc/WT-Bc)	Log2FC(Δdcl2-Fg/WT-Fg)	Mature sequence	Star sequence	Precursor sequence	Coordinates Contig;start;end;sense	Origin
cro-mir-1	-7.8988	-7.14749	TAGAATTCGGGGTAGAAT	TACCCCGAATTCTATGGCG	TACCCCGAATTCTATGGCGGCAATGTGAATGTTAGGATCGCGGCAGGTTAGTTGCCGCCATAGAATTCGGGGTAGAAT	scf_002;2259339;2259416;+	intergenic
cro-mir-2	-8.69768	-8.22735	TAGAATTCGGGGTAGAATG	TACCCCGAATTCTATGGCG	TACCCCGAATTCTATGGCGGCAACTAACCTGCCGCGATCCTAACATTCACATTGCCGCCATAGAATTCGGGGTAGAATG	scf_002;2259334;2259412;-	intergenic
cro-mir-3	-8.2831	-7.22839	TTAGCCTCGAGACTTTGCA	GGCAAAGTCTCGAGGCTGAGC	TTAGCCTCGAGACTTTGCAGGATATATTCTTTTTCTTTTTCGCCGTAAAGAAAACAAAGCTATCCGGCAAAGTCTCGAGGCTGAGC	scf_005;590453;590538;+	three_prime_UTR:CRV2G00001900
cro-mir-4	-8.46684	-6.24574	TCAGCCTCGAGACTTTGCC	TGCAAAGTCTCGAGGCTAAGC	TCAGCCTCGAGACTTTGCCGGATAGCTTTGTTTTCTTTACGGCGAAAAAGAAAAAGAATATATCCTGCAAAGTCTCGAGGCTAAGC	scf_005;590451;590536;-	three_prime_UTR:CRV2G00001900
cro-mir-5	-3.51676	-2.60676	TTGCAATGATTTGCATTTCGC	CCGAAATGCAAGTCATTGTAAAA	CCGAAATGCAAGTCATTGTAAAATATTATTACATCGAAATACACTTTGCAATGATATTTTGCAATGATTTGCATTTCGC	scf_008;955011;955089;-	intergenic
cro-mir-6	-4.3943	-4.69814	TAGGACTCGAGTAGTTATAAC	GCTGACTGCTCGAGCCCTAGG	TAGGACTCGAGTAGTTATAACCAAGCTGACTGCTCGAGCCCTAGG	scf_024;790173;790217;-	intergenic
cro-mir-7	-0.0274762	0.618173	GCCGATTAGTAGTTGGGTCGG	ATCCCGTCTGCTCTCCG	ATCCCGTCTGCTCTCCGCACGTTAAGCTAGTAAGGGGCCGATTAGTAGTTGGGTCGG	scf_025;1157823;1157879;+	intergenic
cro-mir-8	0.173441	0.0052209	ACCCTGTCGTTGTCGCCA	GCGAGGGGGAGGGGGTCT GAGACAGCGATGGTGTAA	GCGAGGGGGAGGGGGTCTGATGGGGCAGCAATTGTGTAACAGACCTCCGCAGACCCTGTCGTTGTCGCCA GAGACAGCGATGGTGTAACAACCTGCGCTGATTACCCTGTCGTTGTCGCCA	unitig_114;191581;191650;+ unitig_73;192634;192684;+	intergenic promoter
cro-mir-9	-3.87962	-3.22401	TCGGACGTATATTGACTACTC	GAAGTTGATATCGAGT	GAAGTTGATATCGAGTCTGCAGTACCAATCTCTGAAATTTCTATGGCAGCAAATCACGTACTGCAACCTCGGACGTATATTGACTACTC	unitig_171;42054;42142;+	promoter-CRV2G00015268
cro-mir-10	-4.81627	-2.58948	TCGGTGGGATGTTTGAGACT	TCTCGAAACATCTCCCTTTC	TCGGTGGGATGTTTGAGACTTGAGTGTGCGTAAGTTCTCCACCGTCTCGAAACATCTCCCTTTC	unitig_289;25849;25912;+	promoter-CRV2G00018838, intron-CRV2G00018839
cro-mir-11	-5.21683	-4.68076	TAGAGTTTTTGGAGATGCT	CTATCACTACTCTAGC	CTATCACTACTCTAGCATGGCCAAGTTATATACTTGACAAGCCCTTCTTAGAGTTTTTGGAGATGCT	unitig_614;10712;10778;-	promoter-CRV2G00019676
cro-mir-12	-0.832236	-0.755921	TGAGCCGCTCGTCAGATCC	ATTTGGCCTGCCTCTTT	TGAGCCGCTCGTCAGATCCCTATTTGGCCTGCCTCTTT	unitig_658;575055;575092;+	three_prime_UTR
cro-mir-13	-7.92443	-7.74037	TTCTTCCTTGATGCGTCCC	TGACACCAAGGATTCTCA	TGACACCAAGGATTCTCATTTCTTCCTTGATGCGTCCC	unitig_680;499194;499231;+	three_prime_UTR-CRV2G00015025
cro-mir-14	-0.0274444	Not present in CrFg	TGTGCATCCGGCTGTTCGC	GGGTTATCTGACGGACAGG	TGTGCATCCGGCTGTTCGCCCTGTGTGAGGAGCACTCATTGTTTTTCACCTTGTGCGGGTTATCTGACGGACAGG	scf_001;1243023;1243097;+	promoter, five_prime_UTR
cro-mir-15	-0.619332	Not present in CrFg	TAGGGCGGACGAGATTTCTC	GAGAGATGTCGGGAATTGCTTG	GAGAGATGTCGGGAATTGCTTGTGCTGGTAGAGGAGCGGGATGCTGAACGAGGGTAGGGCGGACGAGATTTCTC	scf_001;2015374;2015447;-	intergenic
cro-mir-16	-1.35418	Not present in CrFg	TTGAATCGTTTGTGCAACC	TGCGAGCGAACGGATTCAGAA	TGCGAGCGAACGGATTCAGAATGTCTTGAATCGTTTGTGCAACC	scf_001;2602562;2602605;-	intergenic
cro-mir-17	-0.0274531	Not present in CrFg	TTGGCATGCCAGTCTGGACC	TCTAGACTGGGGCCGGCG	TCTAGACTGGGGCCGGCGCTCGTTGGCATGCCAGTCTGGACC	scf_003;1287822;1287863;-	promoter
cro-mir-18	-0.0274762	Not present in CrFg	TCTTCCGTAGTATAGTG	ACTCTTGCTGGGTTAGG	ACTCTTGCTGGGTTAGGAATTCTTCCGTAGTATAGTG	scf_003;1621040;1621076;-	intergenic
cro-mir-19	-1.18992	Not present in CrFg	TGAGAAGCTGGATAGATTC	ATCAATCTTGTTCAGGGC	ATCAATCTTGTTCAGGGCCACAATGAATGGCGTCTTGCGGTCCTTGAGAAGCTGGATAGATTC	scf_003;2070875;2070937;-	intergenic
cro-mir-20	-0.0274531	Not present in CrFg	TCTCTTCAAGTCGTGAGCT	AGGCATGAGTCCTGAGTC	AGGCATGAGTCCTGAGTCGAGCAATGGTGTGTTTGTCATGCGCCTCAAACATTTATTGGCCATTATTTCTCTTCAAGTCGTGAGCT	scf_004;610881;610966;-	promoter
cro-mir-21	0.391609	Not present in CrFg	TCTTCGGCGTCTTGGCTGT	GGTCGCAAGATTTTCGAGGCCA	GGTCGCAAGATTTTCGAGGCCAACTTCTTCGGCGTCTTGGCTGT	scf_004;1849985;1850028;-	CDS
cro-mir-22	-0.844157	Not present in CrFg	TGCGTGCAGACTGAACCCGAG	TCGATACTTCGGTCTGCGC	TGCGTGCAGACTGAACCCGAGCCTCGATACTTCGGTCTGCGC	scf_005;3026359;3026400;+	intergenic
cro-mir-23	2.6798	2.18	CTGGCAGGTATGGTCGTAGATG	TAATCGGCCCCTTGCCAGC TAATCGGCCCCTTGCCAGC TAGACACCAATACTCCCAGAA TCCTGTGATATGTGCCTCATATAGAT	TAATCGGCCCCTTGCCAGCTTAACGTGCGGAGAGCAAACGGGATCCAGTGCTGTCTGGCAGGTATGGTCGTAGATG TAATCGGCCCCTTGCCAGCTTAACGTGCGGAGAGCAAACGGGATCCAGTGCTGTCTGGCAGGTATGGTCGTAGATG TAGACACCAATACTCCCAGAATGCGAGGACAAGACGGGATCCAGTGCTGTCTGGCAGGTATGGTCGTAGATG CTGGCAGGTATGGTCGTAGATGGAAGAGTCCTGTGATATGTGCCTCATATAGAT	scf_005;1322117;1322192;- unitig_1016;189310;189385;+ unitig_674;87196;87267;+ unitig_674;87246;87299;+	intergenic intergenic intergenic intergenic
cro-mir-24	-0.0274762	Not present in CrFg	TCGGCCTCGGCCTCTGCCT	GAGTGGTGGTGCTGCAG	GAGTGGTGGTGCTGCAGGCCGTCCTTGGCTGCGGGGGGGAAGTCGCGGCGGGCGGGACCGAGGTCTTCGGCCTCGGCCTCTGCCT	scf_005;1337230;1337314;-	CDS
cro-mir-25	-1.83189	Not present in CrFg	TCATTGACTTTTGACGCACC	GGCCTCACATTCTGTGATG	GGCCTCACATTCTGTGATGAGTATAGGCGCAATGCCTCGCTAGCAGATCCCCCATCATTGACTTTTGACGCACC	scf_007;978948;979021;+	intergenic
cro-mir-26	-0.345676	Not present in CrFg	TACCTGACTGTGGCATGTC	CTTGGCTGCAGCGAGAGCAGA	CTTGGCTGCAGCGAGAGCAGACATACCTGACTGTGGCATGTC	scf_008;2695856;2695897;+	intergenic
cro-mir-27	-0.0274284	Not present in CrFg	TTGGTAGAATTCCCGCAAGG	CTACGGGAATCGTACATACC	CTACGGGAATCGTACATACCGCATCAACTGCACTATAGTGTATGCATGCGCACTCGTGGATGTTGGTAGAATTCCCGCAAGG	scf_008;2839538;2839619;+	three_prime_UTR
cro-mir-28	-0.0274562	Not present in CrFg	TAGAGACTCAGCTGTGGC	CCCGATTGAGATCTGGTGGGGT	TAGAGACTCAGCTGTGGCAAAATCAGTATTTTCCCCGATTGAGATCTGGTGGGGT	scf_008;4439934;4439988;-	intergenic
cro-mir-29	-0.0274493	Not present in CrFg	AGAGCCGTGGCTGGAGCATTAACT	TTATATGCTCCAATCCCCTGCCCTTG	TTATATGCTCCAATCCCCTGCCCTTGTGACTCAGAATCCAGTCGTTTCTGAAGCATCAGAGCCGTGGCTGGAGCATTAACT	scf_010;1088941;1089021;+	intergenic
cro-mir-30	-0.0274762	Not present in CrFg	TGCCTGTCTGAGCGTCATT	CAACCCTCATGTCCCCGGAGCGTG	TGCCTGTCTGAGCGTCATTTCAACCCTCATGTCCCCGGAGCGTG	scf_014;1108260;1108303;-	promoter
cro-mir-31	-0.619332	Not present in CrFg	CGATTCCAGTCGGGGCACCC	TTGATTACTCTGAGGAATAACGCC	CGATTCCAGTCGGGGCACCCGAATTGTTTGTTGTTCCATTTGGTTGATTACTCTGAGGAATAACGCC	scf_022;2130537;2130603;+	promoter
cro-mir-32	-1.18549	Not present in CrFg	TCGCAGTGATTTCCGCACTG	AAATGATGAATTTGATGGAT	TCGCAGTGATTTCCGCACTGGCATGGCGGTGAGAGTTTGATTTCCTGCTGTGAAAATGATGAATTTGATGGAT	scf_022;301134;301206;-	promoter, CDS
cro-mir-33	-0.0274567	Not present in CrFg	TTTCGGTAGATCTCAGCCT	GTCGATCAACCTAGGAATA	GTCGATCAACCTAGGAATATATGGGCAGTCCCCCATTTTTCGGTAGATCTCAGCCT	scf_022;1818632;1818687;-	intergenic
cro-mir-34	-1.49729	Not present in CrFg	TTGGAGTCAGACATGAAGTC	TGGCATCCAGTCTTCGACG	TTGGAGTCAGACATGAAGTCAAACTGGAGTATCTCCCACATCAGGGGAACGCTGAGATATATCTTTGATGGCATCCAGTCTTCGACG	scf_024;622913;622999;+	CDS
cro-mir-35	-0.0274762	Not present in CrFg	TCAGAAAGCTCTGGATAAGC	TGCCTCGCAGAGCTTCTGA	TGCCTCGCAGAGCTTCTGAAGGGTCTTATTATTCTTCAGAAGGTCAGAAAGCTCTGGATAAGC	scf_025;1208632;1208694;+	intergenic
cro-mir-36	-7.29993	-6.21	TCAAACACAATTAGCGGTC	GACCGCTAATTGTGTTTGAGAT GACCGCTAATTGTGTTTGAGAT	TCAAACACAATTAGCGGTCTATACCCAAACCTTCCACTCTGGAAAATTTTTGGAAAAGTTGGGTATAGACCGCTAATTGTGTTTGAGAT TCAAACACAATTAGCGGTCTATACCCAACTTTTCCAAAAATTTTCCAGAGTGGAAGGTTTGGGTATAGACCGCTAATTGTGTTTGAGAT	unitig_169;298129;298217;+ unitig_169;298126;298214;-	intergenic intergenic
cro-mir-37	-0.0274417	Not present in CrFg	TCAGTACTCGATTTTGGCC	CCAAAATCATCAAGAAG	CCAAAATCATCAAGAAGCGTGAGTTTCAGTACTCGATTTTGGCC	unitig_169;41135;41178;-	intron, CDS
cro-mir-38	0.194358	Not present in CrFg	CGTGTTGAATGCGGGCTG	GCCTTGTTCAGCAGAG	CGTGTTGAATGCGGGCTGTGGTAAGCTCGGGTAGGAAGGTGTCGTCGCTGGCCAAGCACTCCAGCCTTGTTCAGCAGAG	unitig_171;603787;603865;-	intergenic
cro-mir-39	-0.0274669	Not present in CrFg	GCGGGCGGGCGGGCGGCA	CCACCCTCCAGGCTGCTT	GCGGGCGGGCGGGCGGCAGGCCTCAGTCCTGTCTCATGGAGGGTAGGTGCCACCCTCCAGGCTGCTT	unitig_2;12424;12490;+	intergenic
cro-mir-40	0.646056	Not present in CrFg	TCGAATCCGTACTGATGA	GTCAGGCGGTCGGGT	GTCAGGCGGTCGGGTAGCGACAGGACATCCGTCCATCGTTGTTCGAATCCGTACTGATGA	unitig_41;350320;350379;+	CDS
cro-mir-41	0.386514	Not present in CrFg	CTTGACAACCTCTGACGTGAGCTTC	GGGCATGATCAAGGAGA	CTTGACAACCTCTGACGTGAGCTTCTGGAATTGCGTGGTGCGCTGATTCTGGGCCGCGTGATTGCTATCGCCGCAGGTGGGCATGATCAAGGAGA	unitig_608;203500;203594;+	CDS
cro-mir-42	-1.3368	Not present in CrFg	TACACCCAATGTCGCTGATG	GCAGTGATGTTGGGTGTTTG	GCAGTGATGTTGGGTGTTTGGGCTCGGTCGTTGCATCTCGTGAATGGTTCTACACCCAATGTCGCTGATG	unitig_614;9680;9749;-	promoter
cro-mir-43	-0.027467	Not present in CrFg	TGACGAGAGAAGCCGCGAGC	TCGTATCTTGAATCCGCC	TCGTATCTTGAATCCGCCGTCGCTTGTTAGGCTGCAGGGCGGCTAGCTGGCGTCGGGGTGACGAGAGAAGCCGCGAGC TCGTATCTTGAATCCGCCGTCGCTTGTTAGGCTGCAGGGCGGCTAGCTGGCGTCGGGGTGACGAGAGAAGCCGCGAGC	unitig_674;31;108;+ unitig_738;6776;6853;-	CDS CDS
cro-mir-44	-0.345675	Not present in CrFg	TGCAGACCGCAGTGGGACC	AGCTACATCGAGTCAGCATCGGC	TGCAGACCGCAGTGGGACCACTGGGTTCGCCGGGAACCTGCCCAACAGCTACATCGAGTCAGCATCGGC	unitig_719;210545;210613;-	promoter, intron
cro-mir-45	Not present in CrBc	0.618173	TGCAGGGCTCTTTTGGG	TTATATTGGAGAGTGAGAC	TTATATTGGAGAGTGAGACAGGACCAACGGGCTTGCTGGATTAGCATGGGTCATTGATTACTGCAGGGCTCTTTTGGG	scf_001;3000662;3000739;-	intergenic
cro-mir-46	Not present in CrBc	0.618173	ATTCCCCGTATCGGAGA	GCTGGCGAGGCGAATCC	ATTCCCCGTATCGGAGATTGTGTATGAAACATTCTTTTTGGTCACTTTTTGAAGATGAGCGTGCATGCATAATGAGGCTGGCGAGGCGAATCC	scf_002;2828841;2828933;+	promoter, five_prime_UTR, CDS
cro-mir-47	Not present in CrBc	0.378813	TTGCACTGACCTCTGGCGC	GTGGGCTCAGTCTCGGAAGG	GTGGGCTCAGTCTCGGAAGGCGAATCCGAAGAGTCGATTTCGCCTTGCACTGACCTCTGGCGC CTCTTGGTTCTGGCATCACGCAGCGAAATGCCCGGTTTTTAAAATGCGTTCTTCATCGATGCCAGAACCAAGAGAT	scf_003;2806472;2806534;+ unitig_154;103597;103659;-	CDS promoter, CDS
cro-mir-48	Not present in CrBc	0.652902	CAGGGCTGAGAATACGGATTTGGGG	TGACGTCACGACTCGGCAAGGGT	TGACGTCACGACTCGGCAAGGGTAGAGGCGAGAACCAGGGCTGAGAATACGGATTTGGGG	scf_004;1646018;1646077;+	intergenic
cro-mir-49	Not present in CrBc	1.52121	TCCGGCAAGGTAGCGAGGGCGC	TCCTTCGCTTCTTGGCCCGAAG	TCCTTCGCTTCTTGGCCCGAAGAATCCGGCAAGGTAGCGAGGGCGC	scf_004;2302278;2302323;+	intergenic
cro-mir-50	Not present in CrBc	0.0944001	TACGAAACAATGGTCGGCC	TGACCATGCGTCCAGAGGC	TGACCATGCGTCCAGAGGCGATCTTTCACACGCCCTACGAAACAATGGTCGGCC	scf_005;1070374;1070427;+	intron, CDS
cro-mir-51	Not present in CrBc	0.618173	CAAGGAGAAGCTGTACAGC	AGTGCGGCCTCGCTTTGAT	AGTGCGGCCTCGCTTTGATGTACCAAGGAGAAGCTGTACAGC	scf_005;2801038;2801079;+	CDS
cro-mir-52	Not present in CrBc	0.0559523	CGGCCTCTGGTGCAGATCTTGGTG	TAGGCGGACTTGGAGGCC	TAGGCGGACTTGGAGGCCGGTGACGAAGCCTGGGTTGGACGGCCTCTGGTGCAGATCTTGGTG	scf_005;4163961;4164023;+	intergenic
cro-mir-53	Not present in CrBc	-0.322188	TACCAGTACCGTCGTCGTC	CGGCACGGACTGGGTC	TACCAGTACCGTCGTCGTCTTTGTCTTCGGGATCATAGATGGTGATCTCGTCCTCCTGCCAAGTAAGCGCGGCACGGACTGGGTC	scf_005;2679532;2679616;-	CDS
cro-mir-54	Not present in CrBc	0.378731	ACGCAAGGTCGAGTTTGCGGT	CGCAGCTCGTACTTGGGAT	ACGCAAGGTCGAGTTTGCGGTTGGGCTGGCCACCCGCAAAGTGCAGCAGGAGGGGTTTGGTGGGCTCAACGCAGCTCGTACTTGGGAT	scf_008;1101445;1101532;+	promoter, CDS
cro-mir-55	Not present in CrBc	0.618173	ATGCCTGTCTGAGCGTCATT	CAACCCTCATGTCCCCGGAGCGTGG	ATGCCTGTCTGAGCGTCATTTCAACCCTCATGTCCCCGGAGCGTGG	scf_014;1108259;1108304;-	promoter
cro-mir-56	Not present in CrBc	0.618173	TACGTTCGTATTGCCAGTATG	TGGTGGTTATGCAAACGTAGT	TGGTGGTTATGCAAACGTAGTCCCGGTCAAGACGTTCAAGAGGCTCAGCTTGCTCTAATTGATCGGGACTACGTTCGTATTGCCAGTATG_x000D_ TGGTGGTTATGCAAACGTAGTCCCGGTCAAGACGTTCAAGAGGCTCAGCTTGCTCTAATTGATCGGGACTACGTTCGTATTGCCAGTATG_x000D_ TGGTGGTTATGCAAACGTAGTCCCGGTCAAGACGTTCAAGAGGCTCAGCTTGCTCTAATTGATCGGGACTACGTTCGTATTGCCAGTATG	unitig_300;3271;3360;+ unitig_300;12541;12630;- unitig_821;2684947;2685036;+	intergenic intergenic intergenic
cro-mir-57	Not present in CrBc	0.618173	CTCTTGGTTCTGGCATC	TGCCAGAACCAAGAGAT	CTCTTGGTTCTGGCATCACGCAGCGAAATGCCCGGTTTTTAAAATGCGTTCTTCATCGATGCCAGAACCAAGAGAT	unitig_477;7493;7568;-	intergenic
cro-mir-58	Not present in CrBc	0.382136	TCAGGCGGACTGGACTGCC	CCAAGTGCGTCTGATGAGG	TCAGGCGGACTGGACTGCCTTCATAAGCAAGCTGGCCAAGTGCGTCTGATGAGG	unitig_595;112434;112487;-	intergenic
cro-mir-59	Not present in CrBc	-0.413034	TCTGAACAGCGCCTGAGAGC	TCTGGGGCAGCGTCAGAAG	TCTGAACAGCGCCTGAGAGCGAGCAAGCAAGCGAGCGAACGAGCGTGAGGGCTGGCAGCGAGAATCTCTGGGGCAGCGTCAGAAG	unitig_664;317998;318082;+	promoter
cro-mir-60	Not present in CrBc	-0.0420361	TGTGTCGAAGTCGTTCGCA	TGAATGGAATCCACAGATTGT	TGTGTCGAAGTCGTTCGCAGTGTTGAGTGAATGGAATCCACAGATTGT	unitig_699;33859;33906;-	CDS
cro-mir-61	Not present in CrBc	0.618173	GAAGTACGTCGAGTTCGCC	CGGGCACACAAACCTCGT	GAAGTACGTCGAGTTCGCCATCGTGCGCTTCCTCAGCTGGCGCGAGACCATTCCCCGCGGGCACACAAACCTCGT	unitig_821;1230282;1230356;-	CDS

## Sheet: Table S6C F. graminearum
Cross-species gene targets in Fusarium graminearum
Transcript	miRNAs	Log2FCmiRNAs	Log2FCtranscript	doi and other information	annotation
XM_011328174.1	cro-mir-6__cro-mir-36	-4.7__-6.21	1.0		F:glycogen (starch) synthase activity; P:glycogen biosynthetic process
XM_011326211.1	cro-mir-13__cro-mir-5__cro-mir-36	-7.74__-2.61__-6.21	1.01		F:metal ion binding; F:DNA binding; F:ATP binding
XM_011319656.1	cro-mir-4	-6.25	1.02	https://doi.org/10.1111/mpp.12328	C:nucleus; F:zinc ion binding; F:DNA binding; F:DNA-binding transcription factor activity RNA polymerase II-specific; P:transcription DNA-templated; P:regulation of transcription by RNA polymerase II; P:regulation of transcription DNA-templated; C:host cell nucleus
XM_011320613.1	cro-mir-9__cro-mir-4	-3.22__-6.25	1.02		F:zinc ion binding
XM_011325341.1	cro-mir-6	-4.7	1.02		C:integral component of membrane; F:ATP binding; F:hydrolase activity
XM_011321023.1	cro-mir-5	-2.61	1.03		C:integral component of membrane; F:transmembrane transporter activity; no GO terms; P:transmembrane transport
XM_011326409.1	cro-mir-1__cro-mir-2	-7.15__-8.23	1.03		nan; no GO terms
XM_011320617.1	cro-mir-4	-6.25	1.04		F:transketolase activity; F:metal ion binding; F:catalytic activity
XM_011321784.1	cro-mir-13	-7.74	1.04		F:actin binding
XM_011317736.1	cro-mir-5	-2.61	1.07	https://doi.org/10.1094/PHYTO-95-0744	F:oxidoreductase activity acting on NAD(P)H; F:quinone binding; F:NAD binding; P:oxidation-reduction process
XM_011323089.1	cro-mir-13	-7.74	1.07		P:oxidation-reduction process; F:UDP-glucose 6-dehydrogenase activity; F:oxidoreductase activity, acting on the CH-OH group of donors, NAD or NADP as acceptor; P:polysaccharide biosynthetic process; F:NAD binding
XM_011323766.1	cro-mir-6	-4.7	1.08		nan; no GO terms
XM_011320773.1	cro-mir-13	-7.74	1.09		C:catalytic step 2 spliceosome; P:animal organ morphogenesis; P:nitrate assimilation; F:phosphotransferase activity, alcohol group as acceptor; P:lipid storage; F:DNA-directed DNA polymerase activity; C:endoplasmic reticulum; P:glucose homeostasis; C:membrane coat; C:cytoplasm; P:regulation of gene expression; F:translation initiation factor activity; P:peptidoglycan catabolic process; C:clathrin…
XM_011318110.1	cro-mir-10	-3.58	1.1		F:hydrolase activity; F:transferase activity
XM_011321323.1	cro-mir-4	-6.25	1.1		F:oxidoreductase activity, acting on the CH-CH group of donors, NAD or NADP as acceptor; C:integral component of membrane; P:oxidation-reduction process; F:oxidoreductase activity, acting on the CH-OH group of donors, NAD or NADP as acceptor; P:polysaccharide biosynthetic process; F:NAD binding
XM_011326744.1	cro-mir-6	-4.7	1.11		F:zinc ion binding; P:intracellular protein transport; P:endoplasmic reticulum to Golgi vesicle-mediated transport; C:COPII vesicle coat
XM_011321903.1	cro-mir-13__cro-mir-36	-7.74__-6.21	1.13		nan; no GO terms
XM_011325776.1	cro-mir-6	-4.7	1.14		F:ATPase activity; P:establishment of endoplasmic reticulum localization involved in endoplasmic reticulum polarization at cell division site; F:ATP binding; P:ubiquitin-dependent protein catabolic process; P:sterol regulatory element binding protein cleavage; P:cell division; P:mitotic spindle disassembly; F:protein-macromolecule adaptor activity; P:mitotic sister chromatid separation; P:protein…
XM_011328194.1	cro-mir-6	-4.7	1.14		C:eukaryotic 48S preinitiation complex; P:positive regulation of translational fidelity; F:GTP binding; F:translation initiation factor binding; C:eukaryotic 43S preinitiation complex; F:methionyl-initiator methionine tRNA binding; P:formation of translation preinitiation complex; C:eukaryotic translation initiation factor 2 complex; C:multi-eIF complex; F:translation initiation factor activity; …
XM_011329154.1	cro-mir-4	-6.25	1.14		C:integral component of membrane; F:transmembrane transporter activity; P:transmembrane transport
XM_011326700.1	cro-mir-13	-7.74	1.15		nan; no GO terms
XM_011329496.1	cro-mir-1__cro-mir-2	-7.15__-8.23	1.15		F:aconitate hydratase activity; P:tricarboxylic acid cycle; C:mitochondrion; F:metal ion binding; F:4 iron, 4 sulfur cluster binding
XM_011329899.1	cro-mir-13	-7.74	1.16		nan; no GO terms
XM_011328004.1	cro-mir-6	-4.7	1.17		F:magnesium ion binding; F:3-isopropylmalate dehydrogenase activity; P:oxidation-reduction process; no GO terms; P:leucine biosynthetic process; C:Set1C/COMPASS complex; F:NAD binding
XM_011326638.1	cro-mir-11__cro-mir-5	-4.68__-2.61	1.19		F:structural constituent of ribosome; C:ribosome; P:translation
XM_011318032.1	cro-mir-1__cro-mir-2__cro-mir-5__cro-mir-36	-7.15__-8.23__-2.61__-6.21	1.2		nan; no GO terms
XM_011325230.1	cro-mir-1__cro-mir-2	-7.15__-8.23	1.22		C:preribosome, small subunit precursor; F:rRNA methyltransferase activity; P:maturation of SSU-rRNA from tricistronic rRNA transcript (SSU-rRNA, 5.8S rRNA, LSU-rRNA); P:rRNA methylation; F:RNA binding; P:rRNA modification; F:rRNA (adenine-N6,N6-)-dimethyltransferase activity; P:rRNA processing
XM_011317930.1	cro-mir-10	-3.58	1.29		F:nucleic acid binding; P:DNA replication; F:ATP binding; P:DNA duplex unwinding; P:DNA repair; F:helicase activity; P:DNA recombination; F:3'-5' DNA helicase activity
XM_011321531.1	cro-mir-13__cro-mir-5	-7.74__-2.61	1.33		P:hydrogen sulfide biosynthetic process; P:sulfur amino acid metabolic process; F:ATP binding; P:methionine biosynthetic process; P:sulfate assimilation; P:phosphorylation; C:cytoplasm; P:cysteine biosynthetic process; F:sulfate adenylyltransferase (ATP) activity; F:adenylylsulfate kinase activity
XM_011326631.1	cro-mir-5	-2.61	1.39		F:nucleic acid binding; C:nucleus; F:RNA binding
XM_011328464.1	cro-mir-3	-7.23	1.41	https://doi.org/10.1371/journal.ppat.1002310	F:zinc ion binding; F:DNA-binding transcription factor activity RNA polymerase II-specific; P:regulation of transcription by RNA polymerase II; P:regulation of transcription DNA-templated; C:host cell nucleus
XM_011319110.1	cro-mir-1__cro-mir-2	-7.15__-8.23	1.44		C:integral component of membrane; P:phosphate ion transport; C:membrane; F:inorganic phosphate transmembrane transporter activity; P:transmembrane transport
XM_011321240.1	cro-mir-10__cro-mir-5	-3.58__-2.61	1.53		F:ligase activity; F:phosphopantetheine binding
XM_011329717.1	cro-mir-9	-3.22	1.58		P:vesicle docking involved in exocytosis; P:vesicle-mediated transport
XM_011328217.1	cro-mir-11__cro-mir-3	-4.68__-7.23	1.7		nan; no GO terms
XM_011328879.1	cro-mir-36	-6.21	1.33		C:endoplasmic reticulum membrane; C:integral component of membrane
XM_011322152.1	cro-mir-36	-6.21	1.04		F:structural constituent of ribosome; C:ribosome; P:translation
XM_011328631.1	cro-mir-36	-6.21	1.26		P:pseudouridine synthesis; F:RNA binding; P:RNA processing; P:RNA modification; F:pseudouridine synthase activity
XM_011327897.1	cro-mir-36	-6.21	1.86		C:integral component of membrane
XM_011320399.1	cro-mir-36	-6.21	1.11

## Sheet: Table S6C B. cinerea
Cross-species gene targets in Botrytis cinerea
Transcript	miRNAs	Log2FCmiRNAs	Log2FCtranscript	doi and other information	annotation
XM_001552009.2	cro-mir-36	-7.3__-7.3	1.0		F:ubiquitin ligase activator activity; C:integral component of membrane; P:positive regulation of ubiquitin protein ligase activity; C:anaphase-promoting complex; P:positive regulation of anaphase-promoting complex-dependent catabolic process; F:protein binding; P:cell division; F:anaphase-promoting complex binding; F:ubiquitin-protein transferase activator activity
XM_001552732.2	cro-mir-36	-7.3__-7.3	1.0		F:protein binding
XM_001560202.2	cro-mir-36	-7.3__-7.3	1.0		C:integral component of membrane; no GO terms
XM_001560336.2	cro-mir-13__cro-mir-13	-7.92__-7.92	1.0		C:integral component of membrane; P:proteolysis; C:fungal-type cell wall; C:extracellular region; P:fungal-type cell wall organization; F:aspartic-type endopeptidase activity
XM_001548427.2	cro-mir-5	-3.52	1.01		C:integral component of membrane; no IPS match
XM_001550513.2	cro-mir-13__cro-mir-5	-7.92__-3.52	1.01		P:threonyl-tRNA aminoacylation; P:tRNA aminoacylation for protein translation; P:tRNA aminoacylation; F:ATP binding; F:aminoacyl-tRNA ligase activity; F:nucleotide binding; C:cytoplasm; F:threonine-tRNA ligase activity
XM_001553675.2	cro-mir-13	-7.92	1.01		P:peptidyl-tyrosine dephosphorylation; P:dephosphorylation; P:protein dephosphorylation; F:protein tyrosine phosphatase activity; F:phosphatase activity
XM_001554843.2	cro-mir-36	-7.3__-7.3	1.01		F:protein binding
XM_001558415.2	cro-mir-11	-5.22	1.01		C:integral component of membrane; no GO terms
XM_001559040.2	cro-mir-6	-4.39	1.01		C:non-growing cell tip; C:nucleus; P:cell growth mode switching, monopolar to bipolar; P:plasma membrane organization; P:establishment or maintenance of actin cytoskeleton polarity; C:intrinsic component of plasma membrane of cell tip; C:new growing cell tip; F:ATP binding; P:intracellular signal transduction; F:protein kinase activity; F:protein serine/threonine kinase activity; C:medial membran…
XM_024691397.1	cro-mir-36	-7.3__-7.3	1.01		C:membrane; no GO terms
XM_024692078.1	cro-mir-11	-5.22	1.01		no GO terms; C:cytoplasm
XM_024697266.1	cro-mir-6	-4.39	1.01		F:ubiquitin-protein transferase activity; F:ligase activity; P:protein ubiquitination
XM_001545656.2	cro-mir-5	-3.52	1.02	GH132	F:hydrolase activity; no GO terms
XM_001546900.2	cro-mir-13	-7.92	1.02		P:histone exchange; P:chromatin remodeling; F:transcription corepressor activity; P:methylation; P:histone H4 acetylation; P:histone H2A acetylation; F:methyltransferase activity; P:DNA repair; C:Swr1 complex; C:NuA4 histone acetyltransferase complex; P:negative regulation of transcription by RNA polymerase II
XM_001552425.2	cro-mir-3	-8.28	1.02		nan; no GO terms
XM_001554269.2	cro-mir-11	-5.22	1.02		C:integral component of membrane; F:transmembrane transporter activity; C:nucleus; F:DNA binding; P:transcription, DNA-templated; F:zinc ion binding; P:transmembrane transport
XM_001557145.2	cro-mir-36	-7.3__-7.3	1.02		nan; no GO terms
XM_024694566.1	cro-mir-5	-3.52	1.02		P:vacuole fusion, non-autophagic; C:Myo2p-Vac17p-Vac8p transport complex; P:nucleus-vacuole junction assembly; F:protein binding; F:protein-membrane adaptor activity; C:fungal-type vacuole membrane; P:macroautophagy; P:vacuole inheritance; C:nucleus-vacuole junction
XM_024694843.1	cro-mir-1__cro-mir-13__cro-mir-2	-7.9__-7.92__-8.7	1.02	GH76	C:integral component of membrane; P:carbohydrate metabolic process; F:mannan endo-1,6-alpha-mannosidase activity; P:carbohydrate catabolic process; P:fungal-type cell wall biogenesis
XM_024695424.1	cro-mir-1__cro-mir-2	-7.9__-8.7	1.02		P:translational initiation; F:translation initiation factor activity; no GO terms
XM_024696324.1	cro-mir-13	-7.92	1.02		C:site of polarized growth; F:molecular adaptor activity; C:cell division site; P:regulation of establishment or maintenance of cell polarity regulating cell shape; F:superoxide-generating NADPH oxidase activator activity; P:cell morphogenesis involved in conjugation with cellular fusion; P:positive regulation of catalytic activity; P:cell morphogenesis; P:superoxide metabolic process; F:protein …
XM_024697222.1	cro-mir-13	-7.92	1.02		F:hydrolase activity; F:GTP binding
XM_001546271.2	cro-mir-1__cro-mir-2	-7.9__-8.7	1.03		F:ATP binding; F:protein kinase activity; F:calmodulin-dependent protein kinase activity; P:protein phosphorylation; F:calmodulin binding; P:cellular response to oxidative stress
XM_001547595.2	cro-mir-1__cro-mir-2	-7.9__-8.7	1.03		P:positive regulation of protein export from nucleus; F:GTPase activator activity; P:positive regulation of GTPase activity; F:protein binding; C:nuclear membrane; C:cytoplasm
XM_001550358.2	cro-mir-36	-7.3__-7.3	1.03		F:DNA binding; F:protein dimerization activity
XM_001551532.2	cro-mir-5	-3.52	1.03		nan; no GO terms
XM_001552731.2	cro-mir-3	-8.28	1.03		C:integral component of membrane; no GO terms
XM_001555602.2	cro-mir-5	-3.52	1.03		C:nuclear chromatin; C:RNA polymerase III complex; P:transcription by RNA polymerase III; F:DNA-directed 5'-3' RNA polymerase activity
XM_001558655.2	cro-mir-13	-7.92	1.03		P:DNA duplex unwinding; P:DNA-dependent DNA replication; P:double-strand break repair via break-induced replication; C:replication fork protection complex; F:3'-5' DNA helicase activity; C:GINS complex
XM_001560410.2	cro-mir-36	-7.3__-7.3	1.03		F:translation elongation factor activity; F:GTP binding; P:translational elongation; P:mitochondrial translational elongation; C:mitochondrion; F:GTPase activity
XM_001560540.2	cro-mir-13	-7.92	1.03	GH17	C:integral component of membrane; P:carbohydrate metabolic process; P:cell wall organization; C:extracellular region; C:cell surface; F:hydrolase activity, hydrolyzing O-glycosyl compounds; F:1,3-beta-glucanosyltransferase activity; C:fungal-type cell wall; F:glucan endo-1,3-beta-D-glucosidase activity
XM_024693699.1	cro-mir-1__cro-mir-2	-7.9__-8.7	1.03		nan; no GO terms
XM_024697868.1	cro-mir-13	-7.92	1.03	https://doi.org/10.1094/MPMI-21-11-1443	P:positive regulation of protein export from nucleus; C:nucleus; P:carbon catabolite repression of transcription from RNA polymerase II promoter by glucose; F:cAMP-dependent protein kinase activity; C:cAMP-dependent protein kinase complex; P:cAMP-mediated signaling; F:ATP binding; F:protein kinase activity; P:negative regulation of gluconeogenesis; F:protein serine/threonine kinase activity; P:pr…
XM_001546222.2	cro-mir-36	-7.3__-7.3	1.04		C:integral component of membrane; P:cellular detoxification; P:lipid catabolic process; C:lipid droplet; P:triglyceride mobilization; F:triglyceride lipase activity; P:lipid metabolic process
XM_001550318.2	cro-mir-4__cro-mir-6	-8.47__-4.39	1.04		F:transcription regulatory region sequence-specific DNA binding; P:proteolysis; C:transcription factor TFIID complex; P:translational initiation; P:transcription initiation from RNA polymerase II promoter; F:aminopeptidase activity; F:chromatin binding; F:translation initiation factor activity; P:positive regulation of transcription by RNA polymerase II
XM_001551891.2	cro-mir-36	-7.3__-7.3	1.04		nan; no GO terms
XM_001553578.2	cro-mir-36	-7.3__-7.3	1.04		C:integral component of membrane; F:ATP transmembrane transporter activity; P:ATP transport; P:transmembrane transport
XM_001554477.2	cro-mir-13	-7.92	1.04		F:adenyl-nucleotide exchange factor activity; F:chaperone binding; F:protein homodimerization activity; P:regulation of catalytic activity; F:unfolded protein binding; P:protein folding; P:protein import into mitochondrial matrix; C:PAM complex, Tim23 associated import motor
XM_001555933.2	cro-mir-13	-7.92	1.04		F:protein binding; P:signal transduction; P:regulation of GTPase activity
XM_001556797.2	cro-mir-13__cro-mir-36__cro-mir-6	-7.92__-7.3__-7.3__-4.39	1.04		nan; no GO terms
XM_024690319.1	cro-mir-13	-7.92	1.04		P:tRNA threonylcarbamoyladenosine metabolic process; C:EKC/KEOPS complex; no GO terms; P:positive regulation of transcription from RNA polymerase II promoter by pheromones
XM_024691188.1	cro-mir-13	-7.92	1.04		F:microtubule binding; P:cytoskeleton-dependent intracellular transport; P:cytoplasmic microtubule organization; F:ATP binding; F:dynein light intermediate chain binding; C:cytoplasm; F:metal ion binding
XM_024692832.1	cro-mir-5	-3.52	1.04		C:nucleus; P:pathogenesis; no GO terms; F:methyltransferase activity; P:methylation; P:sporulation resulting in formation of a cellular spore
XM_024695281.1	cro-mir-5	-3.52	1.04		nan; no GO terms
XM_024696283.1	cro-mir-36	-7.3__-7.3	1.04		C:integral component of membrane; no IPS match
XM_001547663.2	cro-mir-5	-3.52	1.05		F:catalytic activity
XM_001550899.2	cro-mir-5	-3.52	1.05		P:establishment of mitotic spindle orientation; C:nucleus; C:microtubule associated complex; C:cell tip; P:nuclear migration involved in conjugation with cellular fusion; P:cytoplasmic microtubule organization; no GO terms; C:spindle pole body; C:spindle; C:kinetochore; C:cytoplasm; F:microtubule plus-end binding; C:microtubule plus-end
XM_001556581.2	cro-mir-1__cro-mir-2	-7.9__-8.7	1.05		C:integral component of membrane; no GO terms
XM_001557659.2	cro-mir-11	-5.22	1.05		nan; no GO terms
XM_024691359.1	cro-mir-5	-3.52	1.05		P:mRNA polyadenylation; P:pre-mRNA cleavage required for polyadenylation; P:mRNA cleavage; C:mRNA cleavage and polyadenylation specificity factor complex; F:RNA binding
XM_024694553.1	cro-mir-5	-3.52	1.05		C:nucleus; F:translation elongation factor activity; P:regulation of mRNA processing; P:translational elongation; P:regulation of mRNA export from nucleus; P:regulation of histone H3-K36 trimethylation
XM_024696644.1	cro-mir-36	-7.3__-7.3	1.05		nan; no GO terms
XM_024696840.1	cro-mir-4	-8.47	1.05		F:nucleic acid binding; P:regulation of GTPase activity; P:nucleic acid phosphodiester bond hydrolysis; F:exonuclease activity; F:zinc ion binding; P:signal transduction
XM_001546995.2	cro-mir-13	-7.92	1.06		C:integral component of membrane; F:ATPase activity; F:ATP binding; no GO terms; F:ATPase-coupled transmembrane transporter activity; P:transmembrane transport
XM_001560847.2	cro-mir-13	-7.92	1.06		C:integral component of membrane; no GO terms
XM_001561002.2	cro-mir-36	-7.3__-7.3	1.06		C:integral component of membrane; no GO terms; F:solute:proton antiporter activity; P:proton transmembrane transport
XM_024691291.1	cro-mir-1__cro-mir-2__cro-mir-36	-7.9__-8.7__-7.3__-7.3	1.06		F:U4 snRNA binding; C:U4/U6 x U5 tri-snRNP complex; F:U6 snRNA binding; F:protein binding; P:mRNA splicing, via spliceosome
XM_024695924.1	cro-mir-36	-7.3__-7.3	1.06		F:calcium-dependent phospholipid binding; F:calcium ion binding
XM_024696127.1	cro-mir-13	-7.92	1.06		C:nucleus; no GO terms; C:cytoplasm
XM_024697184.1	cro-mir-1__cro-mir-13__cro-mir-2	-7.9__-7.92__-8.7	1.06		no GO terms; F:binding
XM_001546785.2	cro-mir-5	-3.52	1.07		nan; no GO terms
XM_001553678.2	cro-mir-1__cro-mir-2	-7.9__-8.7	1.07		C:integral component of membrane; F:GTP binding; P:endoplasmic reticulum membrane fusion; C:endoplasmic reticulum; C:endoplasmic reticulum membrane; F:GTPase activity
XM_024690299.1	cro-mir-3	-8.28	1.07		F:DNA-binding transcription factor activity, RNA polymerase II-specific; P:regulation of transcription, DNA-templated; P:regulation of transcription by RNA polymerase II; C:host cell nucleus; F:zinc ion binding
XM_024692531.1	cro-mir-1__cro-mir-2	-7.9__-8.7	1.07		F:methionyl-tRNA formyltransferase activity; P:conversion of methionyl-tRNA to N-formyl-methionyl-tRNA; C:mitochondrion; P:translational initiation; P:biosynthetic process; F:hydroxymethyl-, formyl- and related transferase activity
XM_024692833.1	cro-mir-1__cro-mir-2	-7.9__-8.7	1.07		no GO terms; F:cysteine-type peptidase activity; P:proteolysis
XM_024696426.1	cro-mir-5	-3.52	1.07		F:nucleic acid binding; F:zinc ion binding
XM_024696641.1	cro-mir-4	-8.47	1.07		F:metal ion binding; P:intracellular protein transport; C:endosome membrane
XM_024696979.1	cro-mir-13	-7.92	1.07		nan; no GO terms
XM_024697946.1	cro-mir-36__cro-mir-5	-7.3__-7.3__-3.52	1.07		no GO terms; C:trans-Golgi network
XM_001546265.2	cro-mir-1__cro-mir-2	-7.9__-8.7	1.08		C:integral component of membrane; no GO terms; C:inositol phosphoceramide synthase complex; F:inositol phosphoceramide synthase activity; P:sphingolipid biosynthetic process; P:inositol phosphoceramide metabolic process
XM_001554308.2	cro-mir-3	-8.28	1.08		nan; no IPS match
XM_001556615.2	cro-mir-1__cro-mir-2__cro-mir-5	-7.9__-8.7__-3.52	1.08		nan; no GO terms
XM_001557337.2	cro-mir-3	-8.28	1.08		P:maturation of SSU-rRNA from tricistronic rRNA transcript (SSU-rRNA, 5.8S rRNA, LSU-rRNA); C:nucleolus; no GO terms
XM_001559387.2	cro-mir-1__cro-mir-2__cro-mir-36	-7.9__-8.7__-7.3__-7.3	1.08		nan; no GO terms
XM_001559598.2	cro-mir-5	-3.52	1.08		C:cytosolic small ribosomal subunit; P:translation; C:ribosome; C:small ribosomal subunit; P:ribosomal small subunit assembly; P:cytoplasmic translation; F:structural constituent of ribosome
XM_001560549.2	cro-mir-11__cro-mir-13__cro-mir-36	-5.22__-7.92__-7.3__-7.3	1.08		F:actin binding; F:Rho GTPase binding; P:actin cytoskeleton organization
XM_024691122.1	cro-mir-36	-7.3__-7.3	1.08		P:oxidation-reduction process; P:ATP synthesis coupled electron transport; F:oxidoreductase activity, acting on NAD(P)H; F:electron transfer activity; F:iron-sulfur cluster binding; F:oxidoreductase activity; C:membrane; F:NADH dehydrogenase (ubiquinone) activity; F:4 iron, 4 sulfur cluster binding
XM_024692677.1	cro-mir-13	-7.92	1.08		nan; no GO terms
XM_024694628.1	cro-mir-13	-7.92	1.08		F:protein tyrosine/serine/threonine phosphatase activity; F:mRNA guanylyltransferase activity; P:proteolysis; P:7-methylguanosine mRNA capping; P:peptidyl-tyrosine dephosphorylation; P:dephosphorylation; F:aminopeptidase activity; F:protein tyrosine phosphatase activity; F:phosphatase activity
XM_024695110.1	cro-mir-13	-7.92	1.08		no GO terms; C:cytoplasm
XM_024695551.1	cro-mir-9	-3.88	1.08		F:nucleic acid binding; C:nucleus; F:mRNA 3'-UTR AU-rich region binding; F:RNA binding; C:cytoplasm; P:3'-UTR-mediated mRNA stabilization
XM_024696318.1	cro-mir-36	-7.3__-7.3	1.08		F:2 iron, 2 sulfur cluster binding; F:iron-sulfur cluster binding; F:biotin synthase activity; F:catalytic activity; P:biotin biosynthetic process; F:metal ion binding; F:4 iron, 4 sulfur cluster binding
XM_024696604.1	cro-mir-13__cro-mir-5	-7.92__-3.52	1.08		nan; no GO terms
XM_024697776.1	cro-mir-13	-7.92	1.08		nan; no GO terms
XM_001550030.2	cro-mir-36	-7.3__-7.3	1.09		P:regulation of actin nucleation; F:cytoskeletal regulatory protein binding
XM_001550965.2	cro-mir-5	-3.52	1.09		C:nucleus; P:double-strand break repair via synthesis-dependent strand annealing; P:reciprocal meiotic recombination; F:DNA translocase activity; F:ATP binding; F:hydrolase activity, acting on acid anhydrides
XM_001554064.2	cro-mir-36	-7.3__-7.3	1.09		C:integral component of membrane; no GO terms
XM_001557094.2	cro-mir-1__cro-mir-2	-7.9__-8.7	1.09		C:nuclear pore; P:ribosomal large subunit export from nucleus; P:ribosomal small subunit export from nucleus; F:protein binding; P:nucleocytoplasmic transport; P:mRNA export from nucleus; P:protein import into nucleus; F:structural constituent of nuclear pore
XM_001560197.2	cro-mir-36	-7.3__-7.3	1.09		nan; no GO terms
XM_024693575.1	cro-mir-36	-7.3__-7.3	1.09		nan; no IPS match
XM_024696453.1	cro-mir-13	-7.92	1.09		P:signal transduction by protein phosphorylation; F:transferase activity, transferring phosphorus-containing groups; P:regulation of transcription, DNA-templated; P:phosphorelay signal transduction system; F:phosphorelay sensor kinase activity; P:phosphorylation; P:signal transduction
XM_001548499.2	cro-mir-1__cro-mir-2	-7.9__-8.7	1.1		F:protein tyrosine/serine/threonine phosphatase activity; C:integral component of membrane; P:microtubule cytoskeleton organization; C:mitotic spindle pole body; P:peptidyl-tyrosine dephosphorylation; P:regulation of exit from mitosis; C:nucleolus; P:dephosphorylation; P:positive regulation of cytokinesis; C:mitotic spindle midzone; P:mitotic cell cycle arrest; F:phosphoprotein phosphatase activi…
XM_001550183.2	cro-mir-1__cro-mir-13__cro-mir-2	-7.9__-7.92__-8.7	1.1		P:lysine biosynthetic process via aminoadipic acid; F:transferase activity, transferring acyl groups, acyl groups converted into alkyl on transfer; F:catalytic activity; P:carboxylic acid metabolic process; F:homocitrate synthase activity
XM_001550578.2	cro-mir-13	-7.92	1.1		F:protein binding
XM_001553895.2	cro-mir-13	-7.92	1.1		F:protein binding; P:signal transduction; P:phosphorylation; F:kinase activity
XM_001554368.2	cro-mir-4	-8.47	1.1		no GO terms; C:integral component of membrane; F:peptidase activity; P:proteolysis
XM_001555383.2	cro-mir-36	-7.3__-7.3	1.1		nan; no GO terms
XM_001561321.2	cro-mir-11	-5.22	1.1		F:biotin-[acetyl-CoA-carboxylase] ligase activity; P:protein biotinylation; P:cellular protein modification process; C:cytoplasm
XM_024691396.1	cro-mir-1__cro-mir-2	-7.9__-8.7	1.1		nan; no GO terms
XM_024691434.1	cro-mir-13__cro-mir-5	-7.92__-3.52	1.1		F:metal ion binding
XM_024692592.1	cro-mir-1__cro-mir-2	-7.9__-8.7	1.1		F:aconitate hydratase activity; P:tricarboxylic acid cycle; C:mitochondrion; F:metal ion binding; F:4 iron, 4 sulfur cluster binding
XM_024694291.1	cro-mir-1__cro-mir-2	-7.9__-8.7	1.1	GH43_14	F:hydrolase activity, hydrolyzing O-glycosyl compounds; C:integral component of membrane; C:nucleus; P:carbohydrate metabolic process
XM_024696180.1	cro-mir-5	-3.52	1.1		C:nucleus; no GO terms
XM_024696740.1	cro-mir-36	-7.3__-7.3	1.1		C:integral component of membrane; C:nucleus; F:DNA-binding transcription factor activity, RNA polymerase II-specific; P:regulation of transcription, DNA-templated; F:DNA binding; P:transcription, DNA-templated; P:regulation of transcription by RNA polymerase II; C:host cell nucleus; F:zinc ion binding
XM_001546502.2	cro-mir-11	-5.22	1.11		P:regulation of transcription, DNA-templated; F:DNA-binding transcription factor activity
XM_001550047.2	cro-mir-13	-7.92	1.11		no GO terms; C:integral component of membrane; P:fungal-type cell wall biogenesis; P:transmembrane transport
XM_001560875.2	cro-mir-5	-3.52	1.11		P:cellular metabolic process; C:integral component of membrane; C:nucleus; P:L-methionine salvage from S-adenosylmethionine; F:S-methyl-5-thioribose-1-phosphate isomerase activity; P:cellular biosynthetic process; C:cytoplasm; P:L-methionine salvage from methylthioadenosine
XM_024692174.1	cro-mir-36	-7.3__-7.3	1.11		F:microtubule minus-end binding; P:microtubule cytoskeleton organization; F:gamma-tubulin binding; P:microtubule nucleation by interphase microtubule organizing center; P:cytoplasmic microtubule organization; P:mitotic cell cycle; P:meiotic cell cycle; C:microtubule; C:cytoplasm; C:equatorial microtubule organizing center; P:spindle assembly; C:gamma-tubulin small complex; C:spindle pole; C:micro…
XM_024693705.1	cro-mir-13__cro-mir-5	-7.92__-3.52	1.11		C:eRF1 methyltransferase complex; F:rRNA (guanine) methyltransferase activity; P:maturation of SSU-rRNA; F:protein heterodimerization activity; P:tRNA methylation; F:tRNA (guanine-N2-)-methyltransferase activity; P:peptidyl-glutamine methylation; F:protein methyltransferase activity; C:tRNA (m2G10) methyltransferase complex; P:rRNA (guanine-N7)-methylation; P:maturation of LSU-rRNA
XM_024694912.1	cro-mir-1__cro-mir-2	-7.9__-8.7	1.11		C:plasma membrane; F:chitin synthase activity; C:integral component of membrane; F:transferase activity, transferring hexosyl groups; P:chitin biosynthetic process; P:fungal-type cell wall organization; C:cell septum
XM_024695738.1	cro-mir-13__cro-mir-5	-7.92__-3.52	1.11		F:phosphatidylinositol phospholipase C activity; P:lipid catabolic process; F:phosphoric diester hydrolase activity; P:intracellular signal transduction; P:signal transduction; P:phosphatidylinositol-mediated signaling; P:lipid metabolic process
XM_024696882.1	cro-mir-5	-3.52	1.11		C:integral component of membrane; no GO terms
XM_001547161.2	cro-mir-13__cro-mir-5	-7.92__-3.52	1.12		nan; no GO terms
XM_001548654.2	cro-mir-1__cro-mir-2__cro-mir-36__cro-mir-5	-7.9__-8.7__-7.3__-7.3__-3.52	1.12		C:integral component of membrane; no GO terms
XM_001549201.2	cro-mir-13	-7.92	1.12		F:mismatched DNA binding; F:ATP binding; P:mismatch repair; P:mitochondrial DNA repair; F:DNA-dependent ATPase activity; C:mitochondrion; C:mismatch repair complex
XM_001550051.2	cro-mir-36	-7.3__-7.3	1.12		nan; no GO terms
XM_001550882.2	cro-mir-13	-7.92	1.12		C:integral component of membrane; F:O-acyltransferase activity; F:phospholipase activity; C:cytoplasm; F:metal ion binding
XM_001552967.2	cro-mir-11__cro-mir-13	-5.22__-7.92	1.12		nan; no GO terms
XM_001556650.2	cro-mir-5	-3.52	1.12		P:peptidyl-arginine N-methylation; C:nucleus; F:protein-arginine N-methyltransferase activity; P:peptidyl-arginine methylation
XM_001556751.2	cro-mir-1__cro-mir-2__cro-mir-5	-7.9__-8.7__-3.52	1.12		C:integral component of membrane; C:nucleus; F:ATP binding; P:intracellular signal transduction; F:protein kinase activity; F:protein serine/threonine kinase activity; C:cytoplasm; P:protein phosphorylation
XM_001559217.2	cro-mir-13	-7.92	1.12		C:m-AAA complex; P:mitochondrial protein processing; C:integral component of membrane; C:nucleus; P:proteolysis; F:ATPase activity; P:mitochondrial fusion; F:DNA-binding transcription factor activity, RNA polymerase II-specific; F:metalloendopeptidase activity; P:protein-containing complex assembly; F:ATP-dependent peptidase activity; F:ATP binding; C:membrane; F:DNA binding; P:regulation of tran…
XM_024691865.1	cro-mir-11	-5.22	1.12		F:monooxygenase activity; C:integral component of membrane; F:FAD binding; P:oxidation-reduction process
XM_024692550.1	cro-mir-1__cro-mir-2	-7.9__-8.7	1.12		P:intracellular protein transport; P:vesicle-mediated transport; C:clathrin adaptor complex
XM_024693385.1	cro-mir-11__cro-mir-4	-5.22__-8.47	1.12		C:nucleus; P:protein dephosphorylation; F:magnesium-dependent protein serine/threonine phosphatase activity; C:cytoplasm; F:hydrolase activity; F:metal ion binding
XM_024695637.1	cro-mir-5	-3.52	1.12		C:integral component of membrane; no GO terms
XM_024696963.1	cro-mir-11	-5.22	1.12		F:DNA-binding transcription factor activity, RNA polymerase II-specific; no GO terms; P:regulation of transcription by RNA polymerase II; C:host cell nucleus; F:zinc ion binding
XM_001547876.2	cro-mir-1__cro-mir-13__cro-mir-2	-7.9__-7.92__-8.7	1.13		F:metal ion binding; P:regulation of Rho protein signal transduction
XM_001553316.2	cro-mir-13	-7.92	1.13		C:exocyst; P:vesicle docking involved in exocytosis; P:Golgi to plasma membrane transport; P:vesicle tethering involved in exocytosis; P:protein targeting to membrane; C:Elongator holoenzyme complex; P:tRNA wobble uridine modification
XM_001556624.2	cro-mir-5	-3.52	1.13		no GO terms; C:integral component of membrane; P:proteolysis; F:carboxypeptidase activity
XM_024691249.1	cro-mir-3	-8.28	1.13		F:tRNA (guanine(37)-N(1))-methyltransferase activity; C:mitochondrial matrix; C:nucleus; P:tRNA methylation; F:tRNA (guanine-N1-)-methyltransferase activity
XM_024694790.1	cro-mir-13	-7.92	1.13		nan; no GO terms
XM_024695521.1	cro-mir-4__cro-mir-36	-8.47__-7.3__-7.3	1.13		P:negative regulation of chromatin silencing; F:ATPase activity; C:nucleus; F:ATP binding; F:chromatin binding; F:histone binding; P:positive regulation of transcription by RNA polymerase II
XM_001546834.2	cro-mir-5	-3.52	1.14		C:integral component of membrane; F:transmembrane transporter activity; P:transmembrane transport
XM_001549200.2	cro-mir-1__cro-mir-2	-7.9__-8.7	1.14		P:ribosome biogenesis; P:cytoplasmic translation; F:structural constituent of ribosome; C:cytosolic large ribosomal subunit; F:large ribosomal subunit rRNA binding; P:ribosomal large subunit assembly
XM_001549579.2	cro-mir-11	-5.22	1.14		F:ATPase activity; P:protein refolding; F:misfolded protein binding; P:cellular response to unfolded protein; F:protein folding chaperone; F:ATP binding; F:unfolded protein binding; F:heat shock protein binding; P:protein folding; C:mitochondrion; P:chaperone cofactor-dependent protein refolding
XM_001549622.2	cro-mir-1__cro-mir-2	-7.9__-8.7	1.14		C:integral component of membrane; F:phosphoric diester hydrolase activity; P:lipid metabolic process
XM_001550683.2	cro-mir-1__cro-mir-2	-7.9__-8.7	1.14		C:integral component of membrane; no GO terms; C:inositol phosphoceramide synthase complex; F:inositol phosphoceramide synthase activity; P:sphingolipid biosynthetic process; P:inositol phosphoceramide metabolic process
XM_001551135.2	cro-mir-4	-8.47	1.14		C:integral component of membrane; P:protein localization to membrane
XM_024693693.1	cro-mir-36	-7.3__-7.3	1.14		C:chromosome; F:histone-lysine N-methyltransferase activity; F:protein binding; C:Set1C/COMPASS complex; P:histone lysine methylation
XM_024696248.1	cro-mir-13	-7.92	1.14		nan; no GO terms
XM_024696276.1	cro-mir-36	-7.3__-7.3	1.14		C:integral component of membrane; F:transmembrane transporter activity; P:transmembrane transport
XM_024696342.1	cro-mir-5	-3.52	1.14		P:regulation of ARF protein signal transduction; F:ARF guanyl-nucleotide exchange factor activity
XM_001546845.2	cro-mir-13__cro-mir-36	-7.92__-7.3__-7.3	1.15		C:fungal-type vacuole membrane; C:TORC1 complex; C:extrinsic component of vacuolar membrane; no GO terms
XM_024690337.1	cro-mir-13	-7.92	1.15		nan; no GO terms
XM_024692087.1	cro-mir-1__cro-mir-2	-7.9__-8.7	1.15		F:oxidoreductase activity, acting on paired donors, with incorporation or reduction of molecular oxygen; C:integral component of membrane; P:oxidation-reduction process; F:monooxygenase activity; F:iron ion binding; F:heme binding
XM_024693565.1	cro-mir-13	-7.92	1.15		P:oligopeptide transmembrane transport; C:integral component of plasma membrane; P:transmembrane transport; F:oligopeptide transmembrane transporter activity
XM_001549912.2	cro-mir-5	-3.52	1.16		C:integral component of membrane; P:cellular zinc ion homeostasis; F:signaling receptor activity
XM_001553900.2	cro-mir-5	-3.52	1.16		F:polyubiquitin modification-dependent protein binding; P:ER-associated misfolded protein catabolic process; C:VCP-NPL4-UFD1 AAA ATPase complex; P:establishment of endoplasmic reticulum localization involved in endoplasmic reticulum polarization at cell division site; F:hydrolase activity; P:autophagosome maturation; P:mitotic sister chromatid separation; P:protein localization to Golgi apparatus…
XM_001554862.2	cro-mir-1__cro-mir-2	-7.9__-8.7	1.16		F:oxidoreductase activity, acting on paired donors, with incorporation or reduction of molecular oxygen; C:integral component of membrane; C:nucleus; P:oxidation-reduction process; P:nucleic acid phosphodiester bond hydrolysis; F:monooxygenase activity; F:phosphoric diester hydrolase activity; F:endonuclease activity; P:base-excision repair; P:DNA repair; F:DNA binding; C:mitochondrion; F:zinc io…
XM_001556678.2	cro-mir-5	-3.52	1.16		F:protein binding; C:nucleus; C:cytoplasm
XM_001558897.2	cro-mir-6	-4.39	1.16		P:lipid catabolic process; F:N-acylphosphatidylethanolamine-specific phospholipase D activity; F:catalytic activity; P:phosphatidic acid biosynthetic process; F:phospholipase D activity; P:inositol lipid-mediated signaling
XM_024691575.1	cro-mir-13	-7.92	1.16		F:alpha,alpha-trehalose-phosphate synthase (UDP-forming) activity; P:trehalose metabolism in response to stress; P:cellular response to heat; F:catalytic activity; P:trehalose biosynthetic process; C:alpha,alpha-trehalose-phosphate synthase complex (UDP-forming); F:beta-N-acetylhexosaminidase activity; C:cytosol
XM_024694180.1	cro-mir-3	-8.28	1.16		no GO terms; P:phosphorylation; F:kinase activity
XM_024696876.1	cro-mir-1__cro-mir-2__cro-mir-36	-7.9__-8.7__-7.3__-7.3	1.16		nan; no GO terms
XM_024697922.1	cro-mir-36	-7.3__-7.3	1.16		F:ubiquitin protein ligase activity; P:mRNA processing; P:protein ubiquitination
XM_001550923.2	cro-mir-13__cro-mir-3	-7.92__-8.28	1.17		C:integral component of membrane; no GO terms; P:transmembrane transport
XM_001553245.2	cro-mir-10	-4.82	1.17		nan; no GO terms
XM_001554941.2	cro-mir-5	-3.52	1.17		P:maturation of 5.8S rRNA; C:nucleolus; no GO terms; C:preribosome, large subunit precursor; P:maturation of LSU-rRNA
XM_001555217.2	cro-mir-3	-8.28	1.17		nan; no GO terms
XM_001556304.2	cro-mir-10__cro-mir-13	-4.82__-7.92	1.17		P:microtubule-based movement; F:ATPase activity; F:microtubule binding; F:microtubule motor activity; F:ATP binding; C:microtubule; C:kinesin complex
XM_001560732.2	cro-mir-13__cro-mir-36	-7.92__-7.3__-7.3	1.17		C:cyclin-dependent protein kinase holoenzyme complex; C:nucleus; no GO terms; P:regulation of cyclin-dependent protein serine/threonine kinase activity; F:protein kinase binding; F:cyclin-dependent protein serine/threonine kinase regulator activity
XM_024691871.1	cro-mir-5	-3.52	1.17		C:integral component of membrane; C:nucleus; P:animal organ morphogenesis; F:DNA-binding transcription factor activity; P:cell differentiation; F:RNA polymerase II transcription regulatory region sequence-specific DNA binding; F:DNA binding; P:regulation of transcription by RNA polymerase II; P:anterior/posterior axis specification
XM_024694635.1	cro-mir-36	-7.3__-7.3	1.17		F:nucleic acid binding; F:ribosomal small subunit binding; P:eukaryotic translation initiation factor 4F complex assembly; F:RNA strand annealing activity; P:formation of translation preinitiation complex; F:RNA strand-exchange activity; F:translation initiation factor activity
XM_024694997.1	cro-mir-1__cro-mir-2	-7.9__-8.7	1.17		F:ATP binding; F:methyltransferase activity
XM_024696091.1	cro-mir-13	-7.92	1.17		C:integral component of membrane; F:sulfate transmembrane transporter activity; C:membrane; P:sulfate transmembrane transport; F:secondary active sulfate transmembrane transporter activity; P:transmembrane transport; P:sulfate transport
XM_024696313.1	cro-mir-3__cro-mir-36	-8.28__-7.3__-7.3	1.17		P:regulation of transcription, DNA-templated; F:DNA-binding transcription factor activity; F:metal ion binding; C:integral component of membrane
XM_024691294.1	cro-mir-4	-8.47	1.18		P:maturation of 5.8S rRNA from tricistronic rRNA transcript (SSU-rRNA, 5.8S rRNA, LSU-rRNA); C:nucleolus; no GO terms; P:maturation of LSU-rRNA from tricistronic rRNA transcript (SSU-rRNA, 5.8S rRNA, LSU-rRNA); C:preribosome, large subunit precursor
XM_024694561.1	cro-mir-5	-3.52	1.18		F:transmembrane transporter activity; C:integral component of plasma membrane; P:transmembrane transport
XM_001553239.2	cro-mir-13	-7.92	1.19		F:Ran guanyl-nucleotide exchange factor activity; F:disordered domain specific binding; F:nuclear import signal receptor activity; C:cytoplasm; P:nuclear pore complex assembly; C:NLS-dependent protein nuclear import complex; C:nucleus; P:NLS-bearing protein import into nucleus; P:regulation of protein desumoylation; F:importin-alpha family protein binding; F:nuclear localization sequence binding;…
XM_001553793.2	cro-mir-13	-7.92	1.19		nan; no GO terms
XM_001553899.2	cro-mir-13	-7.92	1.19		nan; no GO terms
XM_001554910.2	cro-mir-5	-3.52	1.19		P:regulation of DNA-templated transcription, elongation; C:THO complex part of transcription export complex; no GO terms; P:phosphorylation; F:kinase activity; P:mRNA export from nucleus
XM_001560064.2	cro-mir-1__cro-mir-2	-7.9__-8.7	1.19		C:integral component of membrane; no IPS match
XM_001545750.2	cro-mir-13__cro-mir-5	-7.92__-3.52	1.2		C:plasma membrane; C:integral component of membrane; F:cation transmembrane transporter activity; P:transmembrane transport; P:zinc ion transmembrane transport; P:cation transport; P:cellular zinc ion homeostasis; F:zinc ion transmembrane transporter activity; C:fungal-type vacuole
XM_001557358.2	cro-mir-1__cro-mir-2	-7.9__-8.7	1.2		F:rRNA methyltransferase activity; P:histone glutamine methylation; P:box C/D snoRNA 3'-end processing; F:methyltransferase activity; C:small-subunit processome; F:mRNA binding; P:rRNA methylation; C:Cajal body; C:box C/D snoRNP complex; F:RNA binding; F:histone-glutamine methyltransferase activity; P:rRNA processing
XM_001559832.2	cro-mir-4	-8.47	1.2		no GO terms; P:proteolysis; F:carboxypeptidase activity
XM_024690726.1	cro-mir-1__cro-mir-2	-7.9__-8.7	1.2		nan; no GO terms
XM_024692506.1	cro-mir-13__cro-mir-36	-7.92__-7.3__-7.3	1.2		no GO terms; P:carbohydrate metabolic process
XM_024694081.1	cro-mir-36	-7.3__-7.3	1.2		F:histidine-tRNA ligase activity; no GO terms; P:mitochondrial translation; C:mitochondrion; C:cytosol; P:histidyl-tRNA aminoacylation
XM_024694450.1	cro-mir-13	-7.92	1.2		F:DNA-binding transcription factor activity, RNA polymerase II-specific; P:regulation of transcription, DNA-templated; P:regulation of transcription by RNA polymerase II; C:host cell nucleus; F:zinc ion binding
XM_024695877.1	cro-mir-1__cro-mir-2	-7.9__-8.7	1.2	GH35	P:carbohydrate metabolic process; F:beta-galactosidase activity; C:cell wall; F:hydrolase activity, hydrolyzing O-glycosyl compounds; C:vacuole
XM_001552107.2	cro-mir-1__cro-mir-13__cro-mir-2__cro-mir-36__cro-mir-5	-7.9__-7.92__-8.7__-7.3__-7.3__-3.52	1.21		C:Swr1 complex; C:NuA4 histone acetyltransferase complex; F:transferase activity; P:regulation of transcription, DNA-templated
XM_001553597.2	cro-mir-5	-3.52	1.21		C:integral component of membrane; no GO terms
XM_001557768.2	cro-mir-1__cro-mir-2	-7.9__-8.7	1.21		nan; no GO terms
XM_024690483.1	cro-mir-13__cro-mir-5	-7.92__-3.52	1.21		C:cyclin-dependent protein kinase holoenzyme complex; C:nucleus; no GO terms; P:regulation of cyclin-dependent protein serine/threonine kinase activity; P:mitotic cell cycle phase transition; C:host cell nucleus; C:cytoplasm; F:cyclin-dependent protein serine/threonine kinase regulator activity
XM_024690807.1	cro-mir-13	-7.92	1.21		F:transferase activity; P:trehalose metabolism in response to stress; F:catalytic activity; P:trehalose biosynthetic process; C:alpha,alpha-trehalose-phosphate synthase complex (UDP-forming); C:cytosol
XM_024691254.1	cro-mir-10	-4.82	1.21		F:DNA-binding transcription factor activity, RNA polymerase II-specific; P:regulation of transcription, DNA-templated; P:regulation of transcription by RNA polymerase II; C:host cell nucleus; F:zinc ion binding
XM_024691437.1	cro-mir-5	-3.52	1.21		P:protein deubiquitination; C:nucleus; P:ubiquitin-dependent protein catabolic process; F:thiol-dependent ubiquitin-specific protease activity; P:histone deubiquitination; F:cysteine-type endopeptidase activity; C:cytosol
XM_001547552.2	cro-mir-36	-7.3__-7.3	1.22		C:nucleus; P:nucleic acid phosphodiester bond hydrolysis; F:nuclease activity; F:5'-flap endonuclease activity; P:DNA double-strand break processing; P:mismatch repair; F:catalytic activity; P:DNA repair; P:DNA recombination; F:DNA binding; F:hydrolase activity, acting on ester bonds; F:5'-3' exodeoxyribonuclease activity
XM_001559285.2	cro-mir-13	-7.92	1.22		P:protein processing involved in protein targeting to mitochondrion; P:proteolysis; F:metalloendopeptidase activity; C:mitochondrial inner membrane; C:mitochondrial processing peptidase complex; F:metal ion binding
XM_001560858.2	cro-mir-36	-7.3__-7.3	1.22		C:90S preribosome; P:maturation of SSU-rRNA from tricistronic rRNA transcript (SSU-rRNA, 5.8S rRNA, LSU-rRNA); P:cleavage involved in rRNA processing; C:nucleolus
XM_024694757.1	cro-mir-1__cro-mir-2	-7.9__-8.7	1.22		C:gamma DNA polymerase complex; P:DNA replication; F:DNA-directed DNA polymerase activity; F:DNA binding; P:DNA biosynthetic process
XM_024697232.1	cro-mir-13	-7.92	1.22		C:integral component of membrane; no GO terms
XM_001551095.2	cro-mir-5	-3.52	1.23		nan; no IPS match
XM_001553951.2	cro-mir-5	-3.52	1.23		C:cyclin-dependent protein kinase holoenzyme complex; C:nucleus; P:regulation of cyclin-dependent protein serine/threonine kinase activity; F:protein kinase binding; F:cyclin-dependent protein serine/threonine kinase regulator activity
XM_024691450.1	cro-mir-1__cro-mir-2__cro-mir-4__cro-mir-6	-7.9__-8.7__-8.47__-4.39	1.23		F:nucleic acid binding; F:RNA binding
XM_024691701.1	cro-mir-36	-7.3__-7.3	1.23		C:integral component of membrane; P:regulation of transcription, DNA-templated; P:mitochondrial tRNA 3'-trailer cleavage, endonucleolytic; F:DNA-binding transcription factor activity; F:3'-tRNA processing endoribonuclease activity; C:mitochondrion
XM_024694937.1	cro-mir-4	-8.47	1.23		F:protein binding
XM_024696549.1	cro-mir-36	-7.3__-7.3	1.23		no GO terms; C:zeta DNA polymerase complex
XM_024696839.1	cro-mir-11	-5.22	1.23		P:positive regulation of chromosome segregation; F:nucleic acid binding; P:nuclear polyadenylation-dependent rRNA catabolic process; P:snoRNA processing; P:nuclear-transcribed mRNA catabolic process, exonucleolytic, 5'-3'; F:zinc ion binding; C:nucleus; F:rRNA binding; F:exonuclease activity; P:termination of RNA polymerase II transcription, poly(A)-coupled; P:nucleobase-containing compound metab…
XM_001547441.2	cro-mir-36	-7.3__-7.3	1.24		F:nucleic acid binding; F:mRNA binding; F:RNA binding; C:cytoplasmic stress granule
XM_001558886.2	cro-mir-36	-7.3__-7.3	1.24		C:integral component of membrane; F:L-ornithine transmembrane transporter activity; no GO terms; P:mitochondrial L-ornithine transmembrane transport
XM_024693950.1	cro-mir-36	-7.3__-7.3	1.24		C:integral component of membrane; F:DNA-binding transcription factor activity, RNA polymerase II-specific; P:regulation of transcription, DNA-templated; P:regulation of transcription by RNA polymerase II; C:host cell nucleus; F:zinc ion binding
XM_024694353.1	cro-mir-13	-7.92	1.24		F:thiol-dependent ubiquitin-specific protease activity; C:integral component of membrane; P:protein deubiquitination; P:ubiquitin-dependent protein catabolic process
XM_024694842.1	cro-mir-5	-3.52	1.24		C:integral component of membrane; F:transmembrane transporter activity; no GO terms; P:transmembrane transport
XM_024695503.1	cro-mir-1__cro-mir-2__cro-mir-3	-7.9__-8.7__-8.28	1.24		F:protein binding; P:cellular response to amino acid starvation; P:positive regulation of TOR signaling; C:cytoplasm
XM_024696098.1	cro-mir-1__cro-mir-2	-7.9__-8.7	1.24		C:plasma membrane; C:integral component of membrane; F:ATPase activity; F:ATP binding; P:cellular response to drug; F:ATPase-coupled transmembrane transporter activity; no IPS match; P:transmembrane transport
XM_001548532.2	cro-mir-13	-7.92	1.25		P:induction by virus of host autophagy; C:T=pseudo3 icosahedral viral capsid; P:tRNA processing; F:carbohydrate binding; C:ribosome; F:cysteine-type peptidase activity; P:L-methionine salvage from S-adenosylmethionine; P:protein deglycosylation; F:structural constituent of ribosome; P:pore formation by virus in membrane of host cell; C:cytoplasm; F:omega peptidase activity; P:L-methionine salvage…
XM_001552502.2	cro-mir-13	-7.92	1.25		F:3',5'-cyclic-AMP phosphodiesterase activity; P:cAMP-mediated signaling; F:3',5'-cyclic-nucleotide phosphodiesterase activity; F:phosphoric diester hydrolase activity; P:signal transduction; F:metal ion binding
XM_001554871.2	cro-mir-13	-7.92	1.25		P:protein catabolic process; P:protein ubiquitination; F:ligase activity; F:ubiquitin protein ligase activity; F:zinc ion binding; P:ubiquitin-dependent protein catabolic process via the N-end rule pathway
XM_001555652.2	cro-mir-36	-7.3__-7.3	1.25		nan; no IPS match
XM_001556532.2	cro-mir-13	-7.92	1.25		nan; no GO terms
XM_024692650.1	cro-mir-13	-7.92	1.25		P:fructose metabolic process; F:fructose-2,6-bisphosphate 2-phosphatase activity; P:carbohydrate phosphorylation; P:dephosphorylation; F:ATP binding; P:glucose metabolic process; F:catalytic activity; P:fructose 2,6-bisphosphate metabolic process; C:cytosol; F:6-phosphofructo-2-kinase activity
XM_024692926.1	cro-mir-1__cro-mir-2	-7.9__-8.7	1.25		nan; no GO terms
XM_024693798.1	cro-mir-1__cro-mir-2__cro-mir-4__cro-mir-5	-7.9__-8.7__-8.47__-3.52	1.25		C:membrane; C:integral component of membrane; no GO terms
XM_024694087.1	cro-mir-13	-7.92	1.25		C:core mediator complex; C:mediator complex; P:regulation of transcription by RNA polymerase II; F:transcription coregulator activity
XM_024694449.1	cro-mir-3__cro-mir-5	-8.28__-3.52	1.25		C:membrane; no GO terms
XM_001548135.2	cro-mir-13__cro-mir-36__cro-mir-6	-7.92__-7.3__-7.3__-4.39	1.26		F:ATP binding; F:protein kinase activity; P:intracellular signal transduction; F:protein serine/threonine kinase activity; P:peptidyl-serine phosphorylation; P:protein phosphorylation
XM_001550715.2	cro-mir-1__cro-mir-2	-7.9__-8.7	1.26		P:mRNA pseudouridine synthesis; C:nucleus; P:RNA modification; P:tRNA pseudouridine synthesis; F:RNA binding; F:pseudouridine synthase activity; P:pseudouridine synthesis
XM_001551969.2	cro-mir-13	-7.92	1.26		F:antiporter activity; C:integral component of membrane; C:endosome; no GO terms; C:trans-Golgi network; P:transmembrane transport
XM_001552313.2	cro-mir-13	-7.92	1.26		F:acetoacetate-CoA ligase activity; P:lipid metabolic process
XM_001554608.2	cro-mir-36	-7.3__-7.3	1.26	https://doi.org/10.3389/fmicb.2018.03031	P:regulation of transcription by RNA polymerase II; P:regulation of transcription, DNA-templated; P:chromatin silencing at telomere; F:zinc ion binding; P:silent mating-type cassette heterochromatin assembly; F:sequence-specific DNA binding; P:rDNA heterochromatin assembly; C:chromosome, telomeric region
XM_024690433.1	cro-mir-11	-5.22	1.26		F:metal ion binding; no GO terms
XM_024691951.1	cro-mir-4	-8.47	1.26		nan; no GO terms
XM_024692829.1	cro-mir-4	-8.47	1.26		nan; no GO terms
XM_024695504.1	cro-mir-5	-3.52	1.26		P:tRNA processing; P:tRNA re-export from nucleus; C:nuclear pore; P:tRNA export from nucleus; C:nuclear matrix; F:Ran GTPase binding; C:cytoplasm; F:tRNA binding
XM_001548361.2	cro-mir-11__cro-mir-4__cro-mir-36	-5.22__-8.47__-7.3__-7.3	1.27		P:GTP biosynthetic process; F:IMP dehydrogenase activity; P:GMP biosynthetic process; P:oxidation-reduction process; F:oxidoreductase activity; F:catalytic activity; P:purine nucleotide biosynthetic process; F:nucleotide binding; C:cytoplasm; F:metal ion binding
XM_001548628.2	cro-mir-11	-5.22	1.27		F:protein binding; P:methylation; F:methyltransferase activity
XM_001552303.2	cro-mir-11__cro-mir-13	-5.22__-7.92	1.27		C:integral component of membrane; P:proteolysis; P:phytochelatin biosynthetic process; C:fungal-type vacuole; F:serine-type carboxypeptidase activity
XM_001557385.2	cro-mir-4	-8.47	1.27		C:nucleus; F:transcription coregulator activity; P:mitotic cell cycle; no GO terms; F:RNA polymerase II cis-regulatory region sequence-specific DNA binding; P:positive regulation of transcription by RNA polymerase II; F:DNA-binding transcription activator activity, RNA polymerase II-specific
XM_024692435.1	cro-mir-36	-7.3__-7.3	1.27		C:integral component of membrane; P:peptidyl-tyrosine dephosphorylation; P:dephosphorylation; F:protein tyrosine phosphatase activity; C:cytoplasm
XM_024694738.1	cro-mir-13	-7.92	1.27		C:MUB1-RAD6-UBR2 ubiquitin ligase complex; P:establishment or maintenance of cell polarity; P:ubiquitin-dependent protein catabolic process; no GO terms; F:metal ion binding
XM_024694749.1	cro-mir-5	-3.52	1.27		C:T=13 icosahedral viral capsid; P:pore-mediated entry of viral genome into host cell; P:protein splicing; P:disruption by virus of host envelope lipopolysaccharide during virus entry; F:DNA-directed DNA polymerase activity; C:cytoplasm; P:peptidoglycan catabolic process; P:proteolysis involved in cellular protein catabolic process; F:exonuclease activity; P:viral entry into host cell; P:entry in…
XM_024695965.1	cro-mir-5	-3.52	1.27		C:nuclear chromatin; P:DNA replication initiation; C:DNA replication preinitiation complex
XM_024696865.1	cro-mir-13	-7.92	1.27		F:protein binding
XM_024698037.1	cro-mir-36	-7.3__-7.3	1.27		nan; no GO terms
XM_001548145.2	cro-mir-5	-3.52	1.28		P:aminoacyl-tRNA metabolism involved in translational fidelity; P:tRNA aminoacylation for protein translation; P:isoleucyl-tRNA aminoacylation; F:ATP binding; F:nucleotide binding; F:isoleucine-tRNA ligase activity; F:tRNA binding; F:aminoacyl-tRNA ligase activity; F:aminoacyl-tRNA editing activity
XM_001549246.2	cro-mir-13	-7.92	1.28		C:nucleus; F:ATP binding; P:intracellular signal transduction; F:protein kinase activity; F:protein serine/threonine kinase activity; C:cytoplasm; P:protein phosphorylation
XM_001552855.2	cro-mir-11	-5.22	1.28		C:nucleus; P:ribosome biogenesis; C:small nucleolar ribonucleoprotein complex; F:RNA binding; P:pseudouridine synthesis; P:box H/ACA snoRNP assembly
XM_024693797.1	cro-mir-13	-7.92	1.28		C:integral component of membrane; F:nucleotidyltransferase activity; P:dolichyl monophosphate biosynthetic process; P:phosphorylation; F:dolichol kinase activity
XM_024696102.1	cro-mir-1__cro-mir-13__cro-mir-2	-7.9__-7.92__-8.7	1.28		no GO terms; C:integral component of membrane; P:phosphorylation; F:kinase activity
XM_001548537.2	cro-mir-5	-3.52	1.29		C:proteasome complex; no GO terms
XM_001557815.2	cro-mir-1__cro-mir-2	-7.9__-8.7	1.29		C:plasma membrane; P:cell division; no GO terms
XM_001558141.2	cro-mir-36	-7.3__-7.3	1.29		C:preribosome, small subunit precursor; C:nucleus; C:cytoplasmic stress granule; P:maturation of SSU-rRNA from tricistronic rRNA transcript (SSU-rRNA, 5.8S rRNA, LSU-rRNA); F:ATP binding; F:protein kinase activity; F:protein serine/threonine kinase activity; C:cytosol; P:positive regulation of RNA import into nucleus; P:protein phosphorylation
XM_001560031.2	cro-mir-36	-7.3__-7.3	1.29		F:DNA binding
XM_024691924.1	cro-mir-13	-7.92	1.29		C:integral component of membrane; no GO terms
XM_024692865.1	cro-mir-13	-7.92	1.29		C:integral component of membrane; P:protein ubiquitination; no GO terms; P:ubiquitin-dependent protein catabolic process; F:ubiquitin protein ligase activity
XM_024693429.1	cro-mir-11__cro-mir-13__cro-mir-36	-5.22__-7.92__-7.3__-7.3	1.29		C:integral component of membrane; no GO terms
XM_024693824.1	cro-mir-1__cro-mir-2	-7.9__-8.7	1.29		C:nucleus; F:cis-regulatory region sequence-specific DNA binding; F:DNA-binding transcription factor activity, RNA polymerase II-specific; no GO terms; P:response to starvation; P:regulation of transcription from RNA polymerase II promoter in response to oxidative stress
XM_024694750.1	cro-mir-1__cro-mir-2	-7.9__-8.7	1.29		F:DNA binding; C:RNA polymerase III complex; P:transcription by RNA polymerase III; F:DNA-directed 5'-3' RNA polymerase activity
XM_024697185.1	cro-mir-13	-7.92	1.29		P:folic acid-containing compound biosynthetic process; F:ligase activity; F:ATP binding; P:tetrahydrofolylpolyglutamate biosynthetic process; P:one-carbon metabolic process; P:biosynthetic process; F:metal ion binding; F:tetrahydrofolylpolyglutamate synthase activity
XM_001558698.2	cro-mir-13__cro-mir-5	-7.92__-3.52	1.3		C:nucleus; P:regulation of transcription, DNA-templated; F:DNA-binding transcription factor activity; F:RNA polymerase II cis-regulatory region sequence-specific DNA binding; F:sequence-specific DNA binding; C:host cell nucleus; P:positive regulation of transcription from RNA polymerase II promoter in response to heat stress
XM_001559370.2	cro-mir-36	-7.3__-7.3	1.3		F:DNA-binding transcription factor activity, RNA polymerase II-specific; P:regulation of transcription, DNA-templated; P:regulation of transcription by RNA polymerase II; C:host cell nucleus; F:zinc ion binding
XM_024690168.1	cro-mir-11	-5.22	1.3		F:ATPase activity; F:ATP binding; C:cytoplasm
XM_024691307.1	cro-mir-36	-7.3__-7.3	1.3		nan; no GO terms
XM_024695857.1	cro-mir-13	-7.92	1.3		C:integral component of membrane; no GO terms
XM_001547445.2	cro-mir-13	-7.92	1.31		C:integral component of membrane; no GO terms
XM_001552565.2	cro-mir-5	-3.52	1.31		P:protein deubiquitination; C:nucleus; P:ubiquitin-dependent protein catabolic process; F:thiol-dependent ubiquitin-specific protease activity; F:cysteine-type endopeptidase activity; C:cytosol
XM_001553996.2	cro-mir-13__cro-mir-5	-7.92__-3.52	1.31		F:guanyl-nucleotide exchange factor activity; P:cell division; F:protein binding; P:small GTPase mediated signal transduction
XM_001555688.2	cro-mir-36	-7.3__-7.3	1.31		F:protein binding; F:ligase activity; C:integral component of membrane
XM_001560367.2	cro-mir-13	-7.92	1.31		C:plasma membrane; C:integral component of membrane; C:cell cortex of cell tip; P:fungal-type cell wall organization
XM_024693405.1	cro-mir-11	-5.22	1.31		C:integral component of membrane; no GO terms
XM_024695006.1	cro-mir-5	-3.52	1.31		F:nucleic acid binding; C:nucleus; F:mRNA binding; F:RNA binding; C:cytoplasm; P:regulation of gene expression
XM_024695980.1	cro-mir-5	-3.52	1.31		C:nucleus; F:ATPase activity; F:ribosomal small subunit binding; C:eukaryotic translation initiation factor 3 complex; P:positive regulation of translation; F:ATP binding; P:ribosomal subunit export from nucleus; P:translational termination; P:translational initiation; P:ribosomal large subunit biogenesis; F:iron ion binding; F:translation initiation factor activity; P:ribosome disassembly
XM_024697544.1	cro-mir-5	-3.52	1.31		no GO terms; F:aminopeptidase activity; P:proteolysis
XM_001545660.2	cro-mir-11	-5.22	1.32		C:integral component of membrane; C:nucleus; F:DNA-binding transcription factor activity, RNA polymerase II-specific; P:regulation of transcription, DNA-templated; F:DNA-binding transcription factor activity; F:RNA polymerase II cis-regulatory region sequence-specific DNA binding; F:sequence-specific DNA binding; P:regulation of transcription by RNA polymerase II; F:zinc ion binding; P:negative r…
XM_001546596.2	cro-mir-36	-7.3__-7.3	1.32		P:vesicle-mediated transport; F:syntaxin binding; C:Golgi membrane; P:vesicle docking involved in exocytosis; C:cytosol; P:intracellular protein transport; P:endoplasmic reticulum to Golgi vesicle-mediated transport
XM_001546741.2	cro-mir-1__cro-mir-2	-7.9__-8.7	1.32		nan; no IPS match
XM_001548584.2	cro-mir-1__cro-mir-2	-7.9__-8.7	1.32		F:nucleic acid binding; P:regulation of alternative mRNA splicing, via spliceosome; P:mRNA cis splicing, via spliceosome; F:RNA binding; C:cytoplasm; C:nuclear speck
XM_001554220.2	cro-mir-36	-7.3__-7.3	1.32		C:eukaryotic translation initiation factor 2B complex; F:translation initiation factor binding; F:nucleotidyltransferase activity; F:guanyl-nucleotide exchange factor activity; F:protein binding; P:translational initiation; P:biosynthetic process; F:translation initiation factor activity
XM_001555411.2	cro-mir-2	-8.7	1.32		no GO terms; F:GTP binding
XM_001556707.2	cro-mir-13	-7.92	1.32		C:mitochondrial inner membrane; P:protein import into mitochondrial matrix; no GO terms; F:chaperone binding
XM_024690927.1	cro-mir-1__cro-mir-2__cro-mir-5	-7.9__-8.7__-3.52	1.32		F:transmembrane transporter activity; P:drug transmembrane transport; P:xenobiotic transport; F:xenobiotic transmembrane transporter activity; C:integral component of plasma membrane; P:transmembrane transport
XM_024691979.1	cro-mir-11__cro-mir-4	-5.22__-8.47	1.32		F:adenosine deaminase activity; P:adenosine catabolic process; F:deaminase activity; P:inosine biosynthetic process
XM_024692179.1	cro-mir-5	-3.52	1.32		F:nucleic acid binding; C:nucleus; C:ribonucleoprotein complex; P:RNA processing; F:RNA binding
XM_024693016.1	cro-mir-5	-3.52	1.32		C:membrane; no GO terms
XM_024693944.1	cro-mir-11	-5.22	1.32		F:protein binding; P:cell division
XM_024694064.1	cro-mir-1__cro-mir-2__cro-mir-36	-7.9__-8.7__-7.3__-7.3	1.32		nan; no IPS match
XM_024694835.1	cro-mir-13	-7.92	1.32		nan; no GO terms
XM_024695709.1	cro-mir-4	-8.47	1.32		nan; no GO terms
XM_024696140.1	cro-mir-13	-7.92	1.32		C:integral component of membrane; no GO terms
XM_024696275.1	cro-mir-5	-3.52	1.32		nan; no GO terms
XM_001546467.2	cro-mir-36	-7.3__-7.3	1.33		C:integral component of membrane; no GO terms
XM_001547859.2	cro-mir-1__cro-mir-2	-7.9__-8.7	1.33		C:nucleus; F:DNA-binding transcription factor activity, RNA polymerase II-specific; P:regulation of transcription, DNA-templated; F:DNA binding; P:transcription, DNA-templated; P:regulation of transcription by RNA polymerase II; C:host cell nucleus; F:zinc ion binding
XM_001550686.2	cro-mir-36	-7.3__-7.3	1.33		P:histone H4-K20 methylation; C:nucleus; F:protein binding; P:histone H4-K20 trimethylation; F:histone methyltransferase activity (H4-K20 specific)
XM_001550765.2	cro-mir-13	-7.92	1.33		nan; no GO terms
XM_001554399.2	cro-mir-1__cro-mir-2__cro-mir-4	-7.9__-8.7__-8.47	1.33		C:mitochondrial intermembrane space; F:phosphatidic acid transfer activity; P:phospholipid transport; P:intermembrane lipid transfer
XM_001554723.2	cro-mir-13	-7.92	1.33		P:mitochondria-nucleus signaling pathway; no GO terms; C:cytoplasm; P:negative regulation of transcription by RNA polymerase II; P:regulation of nitrogen utilization
XM_024692741.1	cro-mir-13	-7.92	1.33		F:acetylglucosaminyltransferase activity; C:integral component of membrane; C:membrane; F:transferase activity, transferring glycosyl groups
XM_024694246.1	cro-mir-5	-3.52	1.33		F:mismatched DNA binding; F:ATPase activity; F:ATP binding; P:mismatch repair; C:MutLalpha complex; C:mismatch repair complex
XM_024697529.1	cro-mir-4	-8.47	1.33		nan; no IPS match
XM_001554044.2	cro-mir-5	-3.52	1.34		P:chromatin remodeling; F:DNA topoisomerase type I (single strand cut, ATP-independent) activity; C:chromosome; P:DNA replication; C:nucleolus; C:replication fork protection complex; F:DNA binding; P:DNA topological change; P:chromosome segregation
XM_024692697.1	cro-mir-13	-7.92	1.34		nan; no GO terms
XM_001561184.2	cro-mir-1__cro-mir-2	-7.9__-8.7	1.36		C:nucleus; F:DNA-binding transcription factor activity, RNA polymerase II-specific; P:regulation of transcription, DNA-templated; F:DNA binding; P:transcription, DNA-templated; P:regulation of transcription by RNA polymerase II; C:host cell nucleus; F:zinc ion binding
XM_024694666.1	cro-mir-6	-4.39	1.36		nan; no IPS match
XM_024695142.1	cro-mir-13	-7.92	1.36		nan; no GO terms
XM_024696812.1	cro-mir-13	-7.92	1.36		P:tRNA nucleoside ribose methylation; P:tRNA processing; P:cytoplasmic translation; F:methyltransferase activity; F:tRNA methyltransferase activity; C:cytoplasm; P:methylation; P:RNA methylation
XM_001548930.2	cro-mir-36	-7.3__-7.3	1.37		F:nucleic acid binding; F:ATP binding; C:nucleolus; F:protein kinase activity; F:RNA binding; P:protein phosphorylation
XM_001557106.2	cro-mir-13	-7.92	1.37		nan; no GO terms
XM_024694582.1	cro-mir-13	-7.92	1.37		P:protein splicing; F:U1 snRNA binding; P:spliceosomal tri-snRNP complex assembly; F:isopeptidase activity; C:spliceosomal complex; C:catalytic step 2 spliceosome; F:protein binding; F:DNA binding; F:U2 snRNA binding; F:RNA binding; F:second spliceosomal transesterification activity; F:metallopeptidase activity; P:nucleic acid phosphodiester bond hydrolysis; F:U5 snRNA binding; F:U6 snRNA binding…
XM_024695431.1	cro-mir-1__cro-mir-11__cro-mir-2	-7.9__-5.22__-8.7	1.37		F:oxidoreductase activity, acting on CH-OH group of donors; P:oxidation-reduction process; F:flavin adenine dinucleotide binding
XM_024695865.1	cro-mir-13__cro-mir-36	-7.92__-7.3__-7.3	1.37		nan; no GO terms
XM_001547152.2	cro-mir-1__cro-mir-2	-7.9__-8.7	1.38	GH105	P:siroheme biosynthetic process; F:hydrolase activity; P:oxidation-reduction process; P:carbohydrate metabolic process
XM_024696242.1	cro-mir-13	-7.92	1.38		C:site of polarized growth; F:osmosensor activity; P:osmosensory signaling pathway via Sho1 osmosensor; C:extracellular region; C:cell surface; P:fungal-type cell wall organization; P:establishment of cell polarity; P:signal transduction involved in filamentous growth; P:hyperosmotic response; C:integral component of plasma membrane
XM_024696420.1	cro-mir-36	-7.3__-7.3	1.38		F:protein binding
XM_024697287.1	cro-mir-13	-7.92	1.38		F:DNA-directed DNA polymerase activity; P:translesion synthesis; F:damaged DNA binding; P:DNA repair
XM_001552872.2	cro-mir-36	-7.3__-7.3	1.39		F:snoRNA binding; P:rRNA processing
XM_001554402.2	cro-mir-13	-7.92	1.39		F:thioredoxin peroxidase activity; P:oxidation-reduction process; F:antioxidant activity; P:cellular oxidant detoxification; F:oxidoreductase activity; C:cytoplasm; P:cell redox homeostasis; P:cellular response to oxidative stress
XM_001556145.2	cro-mir-5	-3.52	1.39		F:chromatin binding
XM_001558283.2	cro-mir-13__cro-mir-4__cro-mir-36	-7.92__-8.47__-7.3__-7.3	1.39		nan; no GO terms
XM_024696360.1	cro-mir-5	-3.52	1.39		F:mismatched DNA binding; F:ATPase activity; F:ATP binding; P:mismatch repair; C:MutLalpha complex; C:chiasma; C:mismatch repair complex
XM_024696436.1	cro-mir-13__cro-mir-5	-7.92__-3.52	1.39		nan; no GO terms
XM_001551683.2	cro-mir-13__cro-mir-2	-7.92__-8.7	1.4	https://doi.org/10.1046/j.1365-2958.2003.03866.x	C:integral component of membrane
XM_001559911.2	cro-mir-1__cro-mir-13__cro-mir-2	-7.9__-7.92__-8.7	1.4		F:protein binding
XM_024695079.1	cro-mir-36	-7.3__-7.3	1.4		C:membrane; C:integral component of membrane; no IPS match
XM_024697371.1	cro-mir-36	-7.3__-7.3	1.4		P:peptidyl-tyrosine dephosphorylation; P:dephosphorylation; P:protein dephosphorylation; F:protein tyrosine phosphatase activity; F:phosphatase activity
XM_024697885.1	cro-mir-11	-5.22	1.4		F:oxidoreductase activity, acting on paired donors, with incorporation or reduction of molecular oxygen; C:integral component of membrane; P:oxidation-reduction process; F:monooxygenase activity; P:ergosterol biosynthetic process; F:iron ion binding; F:heme binding
XM_001547428.2	cro-mir-4	-8.47	1.41		C:integral component of membrane; P:lipid biosynthetic process; P:oxidation-reduction process; F:C-4 methylsterol oxidase activity; F:oxidoreductase activity; C:endoplasmic reticulum membrane; P:ergosterol biosynthetic process; F:iron ion binding
XM_001553473.2	cro-mir-4	-8.47	1.41		F:protein binding; C:integral component of membrane
XM_001554653.2	cro-mir-13	-7.92	1.41		C:membrane; no GO terms
XM_024693322.1	cro-mir-5	-3.52	1.41		C:nuclear pre-replicative complex; C:Rix1 complex; F:protein binding; P:regulation of DNA-dependent DNA replication initiation; P:rRNA processing
XM_024694470.1	cro-mir-36__cro-mir-5	-7.3__-7.3__-3.52	1.41		C:integral component of membrane; no GO terms
XM_024695563.1	cro-mir-13	-7.92	1.41		F:GTP binding
XM_024697394.1	cro-mir-6	-4.39	1.41		P:signal transduction by protein phosphorylation; F:transferase activity, transferring phosphorus-containing groups; P:phosphorelay signal transduction system; F:protein binding; F:phosphorelay sensor kinase activity; P:phosphorylation; P:signal transduction
XM_024697823.1	cro-mir-5	-3.52	1.41		no GO terms; C:nucleus; F:GTPase regulator activity; C:cytoplasm
XM_001553055.2	cro-mir-13	-7.92	1.42		C:membrane; C:integral component of membrane; no GO terms
XM_024693072.1	cro-mir-13	-7.92	1.42		C:fungal-type cell wall; no GO terms
XM_024693393.1	cro-mir-36	-7.3__-7.3	1.42		F:antiporter activity; C:integral component of membrane; P:transmembrane transport; F:nucleotide-sugar transmembrane transporter activity; no GO terms; P:carbohydrate derivative transport; P:nucleobase-containing compound transport; C:Golgi apparatus
XM_024697106.1	cro-mir-1__cro-mir-2__cro-mir-36	-7.9__-8.7__-7.3__-7.3	1.42		C:integral component of membrane; no GO terms
XM_024697948.1	cro-mir-5	-3.52	1.42		P:regulation of fungal-type cell wall biogenesis; P:cell wall biogenesis
XM_001560221.2	cro-mir-11__cro-mir-13	-5.22__-7.92	1.43		F:nucleic acid binding; C:nucleus; no GO terms; P:mRNA splicing, via spliceosome
XM_024690219.1	cro-mir-1__cro-mir-2	-7.9__-8.7	1.43		C:plasma membrane; C:integral component of membrane; P:vesicle-mediated transport; C:endomembrane system; F:SNAP receptor activity; C:membrane; P:vesicle fusion; F:SNARE binding; C:SNARE complex; P:vesicle docking; P:intracellular protein transport; P:exocytosis
XM_024690622.1	cro-mir-13	-7.92	1.43		C:nucleus; P:interstrand cross-link repair; P:double-strand break repair via synthesis-dependent strand annealing; F:ATP binding; P:DNA duplex unwinding; P:DNA repair; F:four-way junction helicase activity; F:DNA binding; F:3'-5' DNA helicase activity; F:four-way junction DNA binding; P:replication fork reversal; F:hydrolase activity
XM_024692891.1	cro-mir-6	-4.39	1.43		F:aminoacyl-tRNA ligase activity; no GO terms
XM_024693640.1	cro-mir-36	-7.3__-7.3	1.43		C:integral component of membrane; P:cell surface receptor signaling pathway; P:G protein-coupled receptor signaling pathway; F:transmembrane signaling receptor activity; F:G protein-coupled receptor activity
XM_024695665.1	cro-mir-5__cro-mir-6	-3.52__-4.39	1.43		nan; no GO terms
XM_024697103.1	cro-mir-36	-7.3__-7.3	1.43		F:snoRNA binding; no GO terms; C:small-subunit processome; C:Mpp10 complex; P:rRNA processing
XM_001561187.2	cro-mir-1__cro-mir-13__cro-mir-2__cro-mir-5	-7.9__-7.92__-8.7__-3.52	1.44		F:guanyl-nucleotide exchange factor activity; C:cytoplasm; P:intracellular signal transduction; F:Rho guanyl-nucleotide exchange factor activity
XM_024690847.1	cro-mir-36	-7.3__-7.3	1.44		nan; no GO terms
XM_024692673.1	cro-mir-5	-3.52	1.44		C:integral component of membrane; F:phosphoric diester hydrolase activity; P:lipid metabolic process
XM_024693359.1	cro-mir-1	-7.9	1.44		C:ciliary transition zone; F:growth factor activity; P:protein splicing; F:protein disulfide oxidoreductase activity; P:viral entry via permeabilization of inner membrane; P:aspartate transmembrane transport; P:pore formation by virus in membrane of host cell; C:cytoplasm; C:mitochondrial membrane; P:peptidoglycan catabolic process; F:sigma factor activity; C:host cytoskeleton; F:DNA primase acti…
XM_024694172.1	cro-mir-13	-7.92	1.44		P:positive regulation of mitotic metaphase/anaphase transition; C:anaphase-promoting complex; P:protein ubiquitination; F:protein binding; P:cell division; C:cytoplasm; P:anaphase-promoting complex-dependent catabolic process
XM_001549504.2	cro-mir-2__cro-mir-5	-8.7__-3.52	1.45		F:protein binding
XM_001550819.2	cro-mir-1__cro-mir-2	-7.9__-8.7	1.45		P:dephosphorylation; F:DNA binding; P:transcription, DNA-templated; C:RNA polymerase III complex; F:phosphatase activity; F:DNA-directed 5'-3' RNA polymerase activity
XM_001551584.2	cro-mir-13	-7.92	1.45		F:RNA binding; F:rRNA binding
XM_001553693.2	cro-mir-11	-5.22	1.45		P:regulation of transcription, DNA-templated; F:DNA-binding transcription factor activity
XM_024691711.1	cro-mir-11	-5.22	1.45		C:integral component of membrane; no GO terms
XM_024694365.1	cro-mir-36	-7.3__-7.3	1.45		nan; no GO terms
XM_024694875.1	cro-mir-5	-3.52	1.45		C:integral component of membrane; F:transmembrane transporter activity; F:transferase activity; P:transmembrane transport
XM_024696090.1	cro-mir-36	-7.3__-7.3	1.45		C:nuclear pre-replicative complex; P:DNA unwinding involved in DNA replication; P:replication fork protection; P:DNA strand elongation involved in DNA replication; P:DNA duplex unwinding; F:single-stranded RNA binding; F:DNA replication origin binding; F:four-way junction helicase activity; C:replication fork protection complex; C:cytoplasm; F:chromatin binding; C:MCM core complex; P:DNA replicat…
XM_001549970.2	cro-mir-11	-5.22	1.46		F:translation repressor activity; P:nuclear-transcribed mRNA poly(A) tail shortening; C:P-body; F:protein binding; F:mRNA binding; P:negative regulation of translation; P:regulation of mRNA stability
XM_001559944.2	cro-mir-1__cro-mir-2	-7.9__-8.7	1.46		P:maturation of SSU-rRNA from tricistronic rRNA transcript (SSU-rRNA, 5.8S rRNA, LSU-rRNA); C:nucleolus; F:protein binding; C:small-subunit processome; C:Cul4-RING E3 ubiquitin ligase complex
XM_024695872.1	cro-mir-13	-7.92	1.46		C:membrane; C:integral component of membrane; F:transferase activity; no GO terms
XM_001546671.2	cro-mir-13	-7.92	1.47		F:metallopeptidase activity; C:integral component of membrane; no IPS match; P:proteolysis
XM_001549337.2	cro-mir-1__cro-mir-2	-7.9__-8.7	1.47		C:integral component of membrane; P:positive regulation of phosphatidylinositol biosynthetic process; no GO terms; P:vacuole inheritance; C:fungal-type vacuole membrane; C:PAS complex; P:protein localization to vacuolar membrane
XM_024692792.1	cro-mir-1__cro-mir-2__cro-mir-36	-7.9__-8.7__-7.3__-7.3	1.47		F:histidine phosphotransfer kinase activity; P:signal transduction by protein phosphorylation; P:protein autophosphorylation; F:transferase activity, transferring phosphorus-containing groups; P:phosphorelay signal transduction system; F:ATP binding; F:protein kinase activity; F:protein binding; F:phosphorelay sensor kinase activity; P:phosphorylation; P:protein phosphorylation; P:signal transduc…
XM_024695683.1	cro-mir-5__cro-mir-6	-3.52__-4.39	1.47		C:integral component of membrane; no GO terms
XM_001545627.2	cro-mir-13	-7.92	1.48		C:plasma membrane; C:integral component of membrane; C:cell cortex of cell tip; P:fungal-type cell wall organization
XM_001547664.2	cro-mir-13	-7.92	1.48		F:single-stranded DNA binding; C:nucleus; P:DNA unwinding involved in DNA replication; C:MCM complex; P:mitotic DNA replication; F:single-stranded 3'-5' DNA helicase activity; P:DNA replication; F:ATP binding; P:DNA duplex unwinding; F:DNA replication origin binding; P:double-strand break repair via break-induced replication; P:pre-replicative complex assembly involved in nuclear cell cycle DNA r…
XM_024692046.1	cro-mir-6	-4.39	1.48		C:integral component of membrane; F:ATPase activity; F:ATP binding; P:cation transport; P:cellular calcium ion homeostasis; F:nucleotide binding; F:metal ion binding
XM_024695700.1	cro-mir-36	-7.3__-7.3	1.48		nan; no IPS match
XM_024695703.1	cro-mir-13	-7.92	1.48		nan; no GO terms
XM_001554337.2	cro-mir-4	-8.47	1.49		nan; no IPS match
XM_001560299.2	cro-mir-3	-8.28	1.49		P:imaginal disc-derived wing margin morphogenesis; P:protein splicing; F:structural constituent of ribosome; C:cellular_component; P:peptidoglycan catabolic process; P:DNA integration; F:exonuclease activity; F:phosphoric diester hydrolase activity; P:viral entry into host cell; P:blastoderm segmentation; F:coreceptor activity; P:Wnt signaling pathway; F:RNA binding; F:kinase activity; C:virion m…
XM_024691973.1	cro-mir-5	-3.52	1.49		F:nucleic acid binding; F:mRNA 3'-UTR binding; C:post-mRNA release spliceosomal complex; P:negative regulation of nuclear-transcribed mRNA poly(A) tail shortening; C:cytoplasmic stress granule; P:negative regulation of exoribonuclease activity; F:poly(A) binding; F:RNA binding; C:cytosol; P:positive regulation of exoribonuclease activity; F:poly(U) RNA binding
XM_024692600.1	cro-mir-13	-7.92	1.49		F:transferase activity; P:carbohydrate metabolic process; F:carbohydrate binding; P:peptidyl-diphthamide biosynthetic process from peptidyl-histidine; F:isomerase activity
XM_024693719.1	cro-mir-4	-8.47	1.49		C:membrane; F:carbon-sulfur lyase activity
XM_024695633.1	cro-mir-11__cro-mir-13__cro-mir-5	-5.22__-7.92__-3.52	1.49		nan; no GO terms
XM_001549680.2	cro-mir-11	-5.22	1.5		nan; no IPS match
XM_024693422.1	cro-mir-13__cro-mir-36__cro-mir-5	-7.92__-7.3__-7.3__-3.52	1.5		F:protein binding; C:cell cortex of cell tip; P:regulation of cell shape
XM_001556317.2	cro-mir-5	-3.52	1.51		P:purine ribonucleotide biosynthetic process; P:'de novo' IMP biosynthetic process; F:(S)-2-(5-amino-1-(5-phospho-D-ribosyl)imidazole-4-carboxamido)succinate AMP-lyase (fumarate-forming) activity; F:catalytic activity; F:N6-(1,2-dicarboxyethyl)AMP AMP-lyase (fumarate-forming) activity; C:cytosol; P:'de novo' AMP biosynthetic process
XM_001555496.2	cro-mir-13	-7.92	1.52		C:T=13 icosahedral viral capsid; P:pore-mediated entry of viral genome into host cell; P:protein splicing; P:disruption by virus of host envelope lipopolysaccharide during virus entry; F:DNA-directed DNA polymerase activity; C:cytoplasm; P:peptidoglycan catabolic process; P:proteolysis involved in cellular protein catabolic process; F:exonuclease activity; P:viral entry into host cell; P:entry in…
XM_024694910.1	cro-mir-36	-7.3__-7.3	1.52		F:metal ion binding
XM_024696704.1	cro-mir-5	-3.52	1.52		C:integral component of membrane; P:oxidation-reduction process; F:oxidoreductase activity; P:lipid metabolic process
XM_001558240.2	cro-mir-4__cro-mir-36	-8.47__-7.3__-7.3	1.53		F:cation transmembrane transporter activity; F:potassium ion transmembrane transporter activity; F:high-affinity potassium ion transmembrane transporter activity; C:integral component of membrane; P:potassium ion transmembrane transport; P:cation transport; P:potassium ion import across plasma membrane; C:integral component of plasma membrane; P:cellular potassium ion homeostasis; P:transmembrane…
XM_024690294.1	cro-mir-1__cro-mir-2	-7.9__-8.7	1.53		C:Golgi to plasma membrane transport vesicle; C:cell tip; F:guanyl-nucleotide exchange factor activity; P:exocytosis; F:Rab guanyl-nucleotide exchange factor activity
XM_024690851.1	cro-mir-13	-7.92	1.53		C:nucleus; F:ATP binding; F:helicase activity; F:DNA-dependent ATPase activity; F:DNA binding; F:chromatin binding; P:ATP-dependent chromatin remodeling
XM_024691230.1	cro-mir-36	-7.3__-7.3	1.53		no GO terms; P:phosphorylation; F:kinase activity
XM_024691794.1	cro-mir-13	-7.92	1.53		C:integral component of membrane; F:transmembrane transporter activity; P:transmembrane transport
XM_024693084.1	cro-mir-5	-3.52	1.53		F:magnesium ion binding; P:nucleoside metabolic process; F:ribose phosphate diphosphokinase activity; P:fungal-type cell wall organization; P:purine nucleotide biosynthetic process; P:5-phosphoribose 1-diphosphate biosynthetic process; F:kinase activity; C:cytoplasm; P:phosphorylation; C:ribose phosphate diphosphokinase complex; P:nucleotide biosynthetic process
XM_024696927.1	cro-mir-13__cro-mir-36	-7.92__-7.3__-7.3	1.53		C:integral component of membrane; no GO terms
XM_001556573.2	cro-mir-36	-7.3__-7.3	1.54		P:positive regulation of mitotic metaphase/anaphase transition; C:anaphase-promoting complex; P:protein ubiquitination; F:protein binding; P:cell division; C:cytoplasm; P:anaphase-promoting complex-dependent catabolic process
XM_024690414.1	cro-mir-4	-8.47	1.54		F:chitin synthase activity; C:integral component of membrane; F:transferase activity, transferring hexosyl groups; C:cell periphery; C:cell septum
XM_024697458.1	cro-mir-13	-7.92	1.54		nan; no GO terms
XM_001549841.2	cro-mir-1__cro-mir-2	-7.9__-8.7	1.55		C:nucleus; P:RNA modification; F:RNA binding; F:pseudouridine synthase activity; P:pseudouridine synthesis
XM_024690748.1	cro-mir-1__cro-mir-2	-7.9__-8.7	1.55		C:integral component of membrane; C:nucleus; P:regulation of transcription, DNA-templated; F:DNA-binding transcription factor activity; no GO terms; F:DNA binding
XM_024693452.1	cro-mir-1	-7.9	1.55		F:helicase activity; C:integral component of membrane; no GO terms
XM_024695658.1	cro-mir-1__cro-mir-2	-7.9__-8.7	1.55		F:oxidoreductase activity, acting on paired donors, with incorporation or reduction of molecular oxygen; C:integral component of membrane; P:oxidation-reduction process; F:oxidoreductase activity; no GO terms; C:membrane; F:iron ion binding; F:L-ascorbic acid binding
XM_024695104.1	cro-mir-4	-8.47	1.56		nan; no GO terms
XM_024696565.1	cro-mir-11	-5.22	1.56		nan; no GO terms
XM_024697796.1	cro-mir-5	-3.52	1.56		C:integral component of membrane; no GO terms
XM_024697978.1	cro-mir-13	-7.92	1.56		no GO terms; F:GTP binding
XM_001549406.2	cro-mir-36	-7.3__-7.3	1.57	GH152	P:defense response; no GO terms; C:extracellular region
XM_001550300.2	cro-mir-11	-5.22	1.57	https://doi.org/10.1111/mmi.12869	P:defense response; F:oxidoreductase activity; C:NADPH oxidase complex; P:oxidation-reduction process; P:superoxide anion generation; F:superoxide-generating NAD(P)H oxidase activity
XM_001560590.2	cro-mir-36	-7.3__-7.3	1.57		P:intracellular mRNA localization; P:mRNA transport; C:nucleolus; F:mRNA binding; C:preribosome, large subunit precursor; P:ribosomal large subunit biogenesis
XM_001561241.2	cro-mir-13__cro-mir-5	-7.92__-3.52	1.57		P:glycerophospholipid catabolic process; C:integral component of membrane; F:phosphatidyl phospholipase B activity; F:lysophospholipase activity; F:phospholipase A2 activity; F:phospholipase activity; P:phospholipid catabolic process; C:cytosol; C:intracellular membrane-bounded organelle
XM_024696279.1	cro-mir-13	-7.92	1.57		F:3-dehydroquinate synthase activity; no GO terms
XM_001551241.2	cro-mir-11	-5.22	1.58	GH16_2	C:plasma membrane; P:carbohydrate metabolic process; C:integral component of endoplasmic reticulum membrane; F:glucosidase activity; F:hydrolase activity, hydrolyzing O-glycosyl compounds; P:fungal-type cell wall organization; P:(1->6)-beta-D-glucan biosynthetic process
XM_024690557.1	cro-mir-5	-3.52	1.58		P:arginine biosynthetic process; C:carbamoyl-phosphate synthase complex; F:ATP binding; F:metal ion binding; P:nitrogen compound metabolic process; F:carbamoyl-phosphate synthase (glutamine-hydrolyzing) activity
XM_024696201.1	cro-mir-11	-5.22	1.58		C:MBF transcription complex; F:transcription coactivator activity; F:protein binding; F:DNA binding; C:nuclear chromatin; C:SBF transcription complex; P:positive regulation of transcription involved in G1/S transition of mitotic cell cycle
XM_001555668.2	cro-mir-5	-3.52	1.59		F:nucleic acid binding; P:protein deubiquitination; C:ribonucleoprotein complex; F:mRNA binding; C:Ubp3-Bre5 deubiquitination complex; P:ribophagy; C:cytosol
XM_024697426.1	cro-mir-36	-7.3__-7.3	1.59		F:rRNA binding; C:nucleolus; P:maturation of LSU-rRNA from tricistronic rRNA transcript (SSU-rRNA, 5.8S rRNA, LSU-rRNA); P:ribosomal large subunit assembly; P:maturation of LSU-rRNA
XM_001554154.2	cro-mir-1__cro-mir-2	-7.9__-8.7	1.6		P:cell wall organization; no GO terms; C:extracellular region; C:cell surface; F:1,3-beta-glucanosyltransferase activity; C:fungal-type cell wall; F:glucan endo-1,3-beta-D-glucosidase activity
XM_024690311.1	cro-mir-36	-7.3__-7.3	1.6		nan; no GO terms
XM_001547926.2	cro-mir-36	-7.3__-7.3	1.61		nan; no GO terms
XM_001551297.2	cro-mir-36	-7.3__-7.3	1.61		C:integral component of membrane; no GO terms
XM_001558808.2	cro-mir-36	-7.3__-7.3	1.61	GH128	C:fungal-type cell wall; no GO terms; P:fungal-type cell wall polysaccharide metabolic process
XM_024692665.1	cro-mir-4	-8.47	1.61		P:protein kinase A signaling; no GO terms
XM_024692794.1	cro-mir-13	-7.92	1.61		P:methylation; no GO terms; F:methyltransferase activity
XM_024696455.1	cro-mir-1__cro-mir-2	-7.9__-8.7	1.61		F:protein binding
XM_024692269.1	cro-mir-6	-4.39	1.62		C:integral component of membrane; F:sterol binding; F:protein binding; C:Golgi membrane; C:endoplasmic reticulum membrane; P:SREBP signaling pathway
XM_024691325.1	cro-mir-1__cro-mir-2	-7.9__-8.7	1.63		nan; no GO terms
XM_001547638.2	cro-mir-11__cro-mir-5	-5.22__-3.52	1.64		C:mitochondrial proton-transporting ATP synthase complex, coupling factor F(o); no GO terms; P:ATP synthesis coupled proton transport
XM_024690568.1	cro-mir-1__cro-mir-2__cro-mir-5	-7.9__-8.7__-3.52	1.64		C:integral component of membrane; F:transferase activity; no GO terms
XM_001550339.2	cro-mir-13__cro-mir-5	-7.92__-3.52	1.65		F:nucleic acid binding; F:RNA helicase activity; C:nucleus; F:ATP binding; F:helicase activity; C:cytoplasm; P:translational initiation; F:translation initiation factor activity
XM_024695722.1	cro-mir-13	-7.92	1.65		C:integral component of membrane; no IPS match
XM_024697726.1	cro-mir-13	-7.92	1.65		nan; no GO terms
XM_001557342.2	cro-mir-1__cro-mir-2	-7.9__-8.7	1.66		C:integral component of membrane; no GO terms
XM_001554559.2	cro-mir-13__cro-mir-5	-7.92__-3.52	1.67		F:transcription regulatory region sequence-specific DNA binding; C:nucleus; F:transcription coregulator activity; P:regulation of transcription, DNA-templated; F:DNA-binding transcription factor activity; no GO terms
XM_024691483.1	cro-mir-36	-7.3__-7.3	1.67		C:integral component of membrane; F:1,3-beta-D-glucan synthase activity; P:ascospore wall (1->3)-beta-D-glucan biosynthetic process; C:membrane; P:(1->3)-beta-D-glucan biosynthetic process; C:1,3-beta-D-glucan synthase complex; F:pyridoxal phosphate binding
XM_024691591.1	cro-mir-13	-7.92	1.67		P:transcription by RNA polymerase I
XM_024697295.1	cro-mir-5	-3.52	1.67		C:membrane; no GO terms
XM_001553470.2	cro-mir-13	-7.92	1.68		no GO terms; C:integral component of membrane; P:fungal-type cell wall biogenesis; P:transmembrane transport
XM_024693192.1	cro-mir-1__cro-mir-13__cro-mir-2	-7.9__-7.92__-8.7	1.68		C:integral component of membrane; no GO terms
XM_024694739.1	cro-mir-13__cro-mir-2	-7.92__-8.7	1.68		C:nuclear periphery; C:nucleolus; no GO terms; C:preribosome, large subunit precursor; P:ribosomal large subunit biogenesis; P:rRNA processing
XM_001554199.2	cro-mir-36	-7.3__-7.3	1.69		C:integral component of membrane; F:hydrolase activity
XM_024691156.1	cro-mir-5	-3.52	1.69		P:'de novo' IMP biosynthetic process; P:glutamine metabolic process; F:phosphoribosylformylglycinamidine synthase activity
XM_024693578.1	cro-mir-36	-7.3__-7.3	1.69		F:protein binding; C:Pwp2p-containing subcomplex of 90S preribosome; C:small-subunit processome; P:rRNA processing
XM_001547087.2	cro-mir-36	-7.3__-7.3	1.7		C:nucleus; F:DNA-binding transcription factor activity, RNA polymerase II-specific; P:regulation of transcription, DNA-templated; F:DNA binding; P:transcription, DNA-templated; P:regulation of transcription by RNA polymerase II; C:host cell nucleus; F:zinc ion binding
XM_001547449.2	cro-mir-36	-7.3__-7.3	1.7		C:integral component of membrane; P:lipid metabolic process
XM_001561211.2	cro-mir-1__cro-mir-2	-7.9__-8.7	1.7		C:nucleus; P:mitotic DNA damage checkpoint; F:ATP binding; F:protein kinase activity; F:protein binding; P:signal transduction in response to DNA damage; F:protein serine/threonine kinase activity; C:cytoplasm; P:protein phosphorylation
XM_024692422.1	cro-mir-1__cro-mir-13__cro-mir-2	-7.9__-7.92__-8.7	1.71		F:nucleic acid binding; F:RNA helicase activity; C:nucleus; P:maturation of 5.8S rRNA; F:ATP binding; F:RNA binding; P:RNA catabolic process
XM_024695080.1	cro-mir-36__cro-mir-5	-7.3__-7.3__-3.52	1.71		P:nucleoside metabolic process; C:integral component of membrane; F:transmembrane transporter activity; P:'de novo' IMP biosynthetic process; F:amidophosphoribosyltransferase activity; P:purine nucleobase biosynthetic process; F:metal ion binding; P:transmembrane transport
XM_001555965.2	cro-mir-4	-8.47	1.72		C:microtubule organizing center
XM_024694680.1	cro-mir-13	-7.92	1.72		P:ceramide biosynthetic process; F:catalytic activity; P:sphingosine biosynthetic process; F:serine C-palmitoyltransferase activity; C:cytoplasm; F:pyridoxal phosphate binding; P:biosynthetic process; C:SPOTS complex
XM_024696663.1	cro-mir-13	-7.92	1.72		F:structural constituent of ribosome; C:ribosome; P:translation
XM_024691842.1	cro-mir-4	-8.47	1.73		P:DNA damage checkpoint; F:ATP binding; F:eukaryotic translation initiation factor 2alpha kinase activity; F:protein kinase activity; F:protein binding; P:protein phosphorylation; C:cytosolic ribosome; P:regulation of translational initiation by eIF2 alpha phosphorylation
XM_024693574.1	cro-mir-36	-7.3__-7.3	1.73		C:integral component of membrane; no GO terms
XM_024696522.1	cro-mir-13	-7.92	1.73		F:transmembrane transporter activity; P:drug transmembrane transport; P:xenobiotic transport; F:xenobiotic transmembrane transporter activity; C:integral component of plasma membrane; P:transmembrane transport
XM_024692227.1	cro-mir-4__cro-mir-5	-8.47__-3.52	1.74		nan; no GO terms
XM_001552415.2	cro-mir-3	-8.28	1.76	GH1	F:hydrolase activity, hydrolyzing O-glycosyl compounds; P:carbohydrate metabolic process
XM_024698149.1	cro-mir-13	-7.92	1.76		F:ferric iron binding; P:oxidation-reduction process; F:oxidoreductase activity, acting on single donors with incorporation of molecular oxygen, incorporation of two atoms of oxygen; P:cellular aromatic compound metabolic process; F:catalytic activity; F:iron ion binding
XM_024690682.1	cro-mir-1__cro-mir-2	-7.9__-8.7	1.77		nan; no IPS match
XM_024695535.1	cro-mir-5	-3.52	1.78		nan; no GO terms
XM_024697139.1	cro-mir-5	-3.52	1.78		nan; no GO terms
XM_001556970.2	cro-mir-11__cro-mir-5	-5.22__-3.52	1.81		nan; no GO terms
XM_024691832.1	cro-mir-5	-3.52	1.81	https://doi.org/10.1111/j.1364-3703.2009.00579.x	P:activation of MAPKK activity; F:protein binding; P:protein phosphorylation; F:ATP binding; P:signal transduction; F:protein kinase activity; F:MAP kinase kinase kinase activity
XM_001561274.2	cro-mir-5	-3.52	1.83	https://pubmed.ncbi.nlm.nih.gov/10809732/	P:carbohydrate metabolic process; F:hydrolase activity, acting on glycosyl bonds; C:cell wall; P:cell wall organization; C:membrane; F:hydrolase activity, hydrolyzing O-glycosyl compounds; P:fungal-type cell wall organization; C:fungal-type cell wall; P:cell wall chitin metabolic process; F:transferase activity, transferring glycosyl groups
XM_001556940.2	cro-mir-11__cro-mir-13	-5.22__-7.92	1.84		C:integral component of membrane; no IPS match
XM_001548018.2	cro-mir-1__cro-mir-2	-7.9__-8.7	1.85		no GO terms; F:iron-sulfur cluster binding
XM_024692037.1	cro-mir-13	-7.92	1.85		C:integral component of plasma membrane; no GO terms
XM_024697772.1	cro-mir-36	-7.3__-7.3	1.85		C:integral component of membrane; P:heme A biosynthetic process; P:oxidation-reduction process; F:oxidoreductase activity, acting on NAD(P)H, heme protein as acceptor; C:membrane; C:mitochondrial inner membrane; F:oxidoreductase activity, acting on the CH-CH group of donors
XM_001546049.2	cro-mir-36	-7.3__-7.3	1.86		P:G protein-coupled receptor signaling pathway; no GO terms
XM_024696501.1	cro-mir-11__cro-mir-5	-5.22__-3.52	1.86		P:oxidation-reduction process; F:oxidoreductase activity, acting on the CH-OH group of donors, NAD or NADP as acceptor; F:catalytic activity
XM_024697297.1	cro-mir-11__cro-mir-13	-5.22__-7.92	1.86		F:protein binding
XM_001546283.2	cro-mir-36	-7.3__-7.3	1.87		C:nucleolus; no GO terms; F:DNA binding; F:RNA binding; P:ribosomal small subunit biogenesis; P:ribosomal large subunit biogenesis
XM_001548547.2	cro-mir-6	-4.39	1.87		nan; no GO terms
XM_001559019.2	cro-mir-5	-3.52	1.87		F:RNA polymerase III activity; P:transcription by RNA polymerase III; C:RNA polymerase I complex; F:RNA polymerase I activity; P:transcription, DNA-templated; F:protein dimerization activity; C:RNA polymerase III complex; P:transcription by RNA polymerase I; F:DNA-directed 5'-3' RNA polymerase activity
XM_024693364.1	cro-mir-4	-8.47	1.87		F:chitin binding
XM_001553730.2	cro-mir-13	-7.92	1.89		nan; no GO terms
XM_024696094.1	cro-mir-13	-7.92	1.9		C:integral component of membrane; P:ion transport; F:ion channel activity; C:membrane; P:ion transmembrane transport; P:calcium ion transport; F:calcium ion binding; P:transmembrane transport
XM_024695367.1	cro-mir-1__cro-mir-2__cro-mir-36	-7.9__-8.7__-7.3__-7.3	1.92		F:protein binding; P:histone lysine methylation; C:nucleus; F:histone-lysine N-methyltransferase activity
XM_001550353.2	cro-mir-36	-7.3__-7.3	1.93		C:nucleolus; F:GTP binding
XM_024691952.1	cro-mir-4	-8.47	1.96		nan; no GO terms
XM_001555491.2	cro-mir-11	-5.22	1.97		P:maturation of SSU-rRNA from tricistronic rRNA transcript (SSU-rRNA, 5.8S rRNA, LSU-rRNA); F:protein binding; C:small-subunit processome; C:90S preribosome; C:t-UTP complex
XM_001545419.2	cro-mir-5	-3.52	1.98		P:cellular response to X-ray; C:nucleus; P:double-strand break repair via nonhomologous end joining; F:double-stranded DNA binding; C:nuclear chromosome, telomeric region; P:DNA duplex unwinding; F:telomeric DNA binding; C:Ku70:Ku80 complex; F:DNA binding; F:damaged DNA binding; P:telomere maintenance; P:cellular response to gamma radiation; F:DNA helicase activity
XM_001545787.2	cro-mir-4	-8.47	1.98		F:ATPase activity; P:poly(A)+ mRNA export from nucleus; F:translation elongation factor activity; F:translation termination factor activity; P:translational elongation; F:ATP binding; C:polysome; F:ribosome binding; C:cytoplasm; P:regulation of translational termination; P:ribosomal small subunit biogenesis
XM_001560818.2	cro-mir-13	-7.92	1.99		nan; no IPS match
XM_024692492.1	cro-mir-13__cro-mir-5	-7.92__-3.52	1.99		nan; no GO terms
XM_024693717.1	cro-mir-13	-7.92	1.99		F:nucleic acid binding; F:ATP binding; F:helicase activity
XM_024694641.1	cro-mir-36	-7.3__-7.3	2.0		C:nucleus; F:rRNA (guanosine-2'-O-)-methyltransferase activity; P:enzyme-directed rRNA 2'-O-methylation; F:rRNA methyltransferase activity; C:nucleolus; F:methyltransferase activity; F:rRNA (uridine-2'-O-)-methyltransferase activity; C:preribosome, large subunit precursor; P:rRNA methylation; P:methylation; P:RNA methylation; P:rRNA processing
XM_024690815.1	cro-mir-1__cro-mir-2	-7.9__-8.7	2.02		nan; no GO terms
XM_001559426.2	cro-mir-36	-7.3__-7.3	2.05		C:integral component of membrane; F:transmembrane transporter activity; P:transmembrane transport
XM_001560310.2	cro-mir-1__cro-mir-2	-7.9__-8.7	2.07		nan; no GO terms
XM_024692077.1	cro-mir-13	-7.92	2.07		F:oxidoreductase activity, acting on paired donors, with incorporation or reduction of molecular oxygen; C:integral component of membrane; P:oxidation-reduction process; F:monooxygenase activity; F:iron ion binding; F:heme binding
XM_024697282.1	cro-mir-13	-7.92	2.11		C:integral component of membrane; P:oxidation-reduction process; F:oxidoreductase activity
XM_001556373.2	cro-mir-13__cro-mir-36	-7.92__-7.3__-7.3	2.12		F:DNA-binding transcription factor activity, RNA polymerase II-specific; P:regulation of transcription, DNA-templated; P:regulation of transcription by RNA polymerase II; C:host cell nucleus; F:zinc ion binding
XM_024696744.1	cro-mir-1__cro-mir-2__cro-mir-4	-7.9__-8.7__-8.47	2.12		C:plasma membrane; C:integral component of membrane; P:ubiquitin-dependent endocytosis; no GO terms; F:protein-macromolecule adaptor activity; C:cytosol; F:ubiquitin protein ligase binding
XM_024691453.1	cro-mir-1__cro-mir-2	-7.9__-8.7	2.13		C:CURI complex; no GO terms; P:tRNA export from nucleus; C:small-subunit processome; F:RNA binding; C:cytoplasm; C:UTP-C complex; P:rRNA processing
XM_024697620.1	cro-mir-4	-8.47	2.15		C:integral component of membrane; F:dolichyl pyrophosphate Glc2Man9GlcNAc2 alpha-1,2-glucosyltransferase activity; P:dolichol-linked oligosaccharide biosynthetic process
XM_001559513.2	cro-mir-11__cro-mir-13	-5.22__-7.92	2.16		F:oxidoreductase activity, acting on CH-OH group of donors; P:oxidation-reduction process; F:flavin adenine dinucleotide binding
XM_001552901.2	cro-mir-5	-3.52	2.18		nan; no IPS match
XM_024690841.1	cro-mir-36	-7.3__-7.3	2.19		C:integral component of membrane; no GO terms
XM_024690653.1	cro-mir-6	-4.39	2.21		nan; no GO terms
XM_024693241.1	cro-mir-3	-8.28	2.21		C:integral component of membrane; F:ATPase activity; F:ATP binding; F:ATPase-coupled transmembrane transporter activity; P:lipid transport; F:lipid transporter activity; P:transmembrane transport; C:intracellular membrane-bounded organelle
XM_024695359.1	cro-mir-1__cro-mir-2	-7.9__-8.7	2.21		C:integral component of membrane; F:transmembrane transporter activity; P:transmembrane transport
XM_024696089.1	cro-mir-13	-7.92	2.26		P:vacuole fusion, non-autophagic; C:integral component of membrane; P:polyphosphate metabolic process; C:vacuolar transporter chaperone complex; no GO terms; P:lysosomal microautophagy; P:vacuolar transport; C:fungal-type vacuole membrane
XM_024696885.1	cro-mir-13__cro-mir-4	-7.92__-8.47	2.26		F:nuclear receptor transcription coactivator activity; P:positive regulation of DNA-binding transcription factor activity; C:nucleus; F:transcription coregulator activity; F:protein binding; P:positive regulation of transcription by RNA polymerase II; F:transcription factor binding
XM_001556587.2	cro-mir-4	-8.47	2.27		nan; no GO terms
XM_024693876.1	cro-mir-1__cro-mir-2	-7.9__-8.7	2.27		C:nucleolus; F:N-acetyltransferase activity; P:ribosomal subunit export from nucleus; C:preribosome, large subunit precursor; P:assembly of large subunit precursor of preribosome; C:cytoplasm; P:ribosomal large subunit biogenesis; F:GTP binding; P:rRNA processing
XM_001557734.2	cro-mir-5	-3.52	2.29	GH76	F:hydrolase activity; P:carbohydrate metabolic process
XM_001557824.2	cro-mir-6	-4.39	2.33		C:integral component of membrane; no IPS match
XM_024694862.1	cro-mir-4	-8.47	2.33		C:membrane; C:integral component of membrane
XM_024695567.1	cro-mir-1__cro-mir-2	-7.9__-8.7	2.33		nan; no GO terms
XM_001553660.2	cro-mir-13	-7.92	2.34		C:integral component of membrane; F:ATPase activity; F:ATP binding; P:protein insertion into mitochondrial inner membrane from matrix; C:mitochondrial inner membrane; P:mitochondrial respiratory chain complex III assembly
XM_001548625.2	cro-mir-36	-7.3__-7.3	2.37		C:integral component of membrane; C:nucleus; F:DNA-binding transcription factor activity, RNA polymerase II-specific; no GO terms; F:RNA polymerase II transcription regulatory region sequence-specific DNA binding; P:regulation of transcription by RNA polymerase II
XM_001548732.2	cro-mir-11	-5.22	2.42		C:membrane; F:succinate dehydrogenase activity; F:fumarate reductase (NADH) activity; P:oxidation-reduction process
XM_001551041.2	cro-mir-5	-3.52	2.46		C:integral component of membrane; F:molybdate ion transmembrane transporter activity; P:molybdate ion transport
XM_024694801.1	cro-mir-11__cro-mir-13	-5.22__-7.92	2.48		P:peroxisome fission; no GO terms; C:integral component of peroxisomal membrane
XM_001548845.2	cro-mir-36	-7.3__-7.3	2.59		nan; no GO terms
XM_024694898.1	cro-mir-36	-7.3__-7.3	2.6		P:RNA phosphodiester bond hydrolysis; F:ribonuclease activity; F:RNA binding
XM_001557947.2	cro-mir-4	-8.47	2.69	https://www.sciencedirect.com/science/article/pii/S1087184509001765	F:aspartic-type endopeptidase activity; P:proteolysis
XM_001547426.2	cro-mir-13__cro-mir-2	-7.92__-8.7	2.74		C:integral component of membrane; P:oxidation-reduction process; F:squalene monooxygenase activity; F:oxidoreductase activity; C:endoplasmic reticulum; P:ergosterol biosynthetic process; P:sterol biosynthetic process; F:flavin adenine dinucleotide binding
XM_001549479.2	cro-mir-36	-7.3__-7.3	2.81		C:integral component of membrane; no GO terms
XM_024690583.1	cro-mir-4	-8.47	2.86		nan; no IPS match
XM_001553702.2	cro-mir-13	-7.92	2.9	GH16_1	F:hydrolase activity, hydrolyzing O-glycosyl compounds; P:glucan catabolic process; P:carbohydrate metabolic process; F:carbohydrate binding
XM_024692209.1	cro-mir-11	-5.22	3.16		nan; no IPS match
XM_001545193.2	cro-mir-6	-4.39	3.26		nan; no GO terms
XM_024693827.1	cro-mir-13	-7.92	3.32		no GO terms; F:FAD binding; P:oxidation-reduction process; F:oxidoreductase activity
XM_024693078.1	cro-mir-9	-3.88	3.38		C:integral component of membrane; P:oxidation-reduction process; F:oxidoreductase activity, acting on the CH-CH group of donors; P:lipid metabolic process
XM_024690817.1	cro-mir-1__cro-mir-2__cro-mir-6	-7.9__-8.7__-4.39	3.53		P:signal transduction by protein phosphorylation; P:regulation of transcription, DNA-templated; P:phosphorelay signal transduction system; F:protein binding; F:phosphorelay sensor kinase activity; P:signal transduction; P:protein-chromophore linkage; P:detection of visible light
XM_024694675.1	cro-mir-4	-8.47	4.32		C:nucleus; no GO terms; F:RNA polymerase II cis-regulatory region sequence-specific DNA binding; P:positive regulation of transcription by RNA polymerase II; F:DNA-binding transcription activator activity, RNA polymerase II-specific

## Sheet: Table S6D Bc_Δdcl1 vs WT
DEGs in B. cinerea during the Δdcl1-B. cinerea interaction compared with the WT-B. cinerea interaction
Transcript	log2FoldChange	pvalue	padj	association	GO Names	InterPro GO Names
XM_001548307.2	5.32063	2.28509e-101	3.13628e-98	UP	C:integral component of membrane	no IPS match
XM_001552790.2	4.47394	7.22863e-174	3.96852e-170	UP	C:integral component of membrane	no IPS match
XM_001549780.2	3.23818	2.88148e-17	3.14812e-15	UP		no GO terms
XM_001548732.2	2.79507	1.83567e-13	1.35728e-11	UP	F:succinate dehydrogenase activity; C:membrane; F:fumarate reductase (NADH) activity; P:oxidation-reduction process	F:succinate dehydrogenase activity; P:oxidation-reduction process
XM_024698075.1	2.43698	1.95919e-21	2.98777e-19	UP		no GO terms
XM_001547945.2	2.40979	1.14898e-16	1.18256e-14	UP	C:integral component of plasma membrane; P:drug transmembrane transport; P:xenobiotic transport; F:xenobiotic transmembrane transporter activity	F:transmembrane transporter activity; P:transmembrane transport
XM_024695359.1	2.37209	0.000299867	0.00321694	UP	C:integral component of membrane; F:transmembrane transporter activity; P:transmembrane transport	F:transmembrane transporter activity; P:transmembrane transport
XM_001557048.2	2.29687	4.04568e-111	8.8843e-108	UP	C:nucleus	no GO terms
XM_024695358.1	2.01111	0.000993289	0.0084808	UP	C:integral component of membrane	no GO terms
XM_024695204.1	1.98041	1.89257e-08	6.56569e-07	UP	F:isomerase activity; F:carbohydrate derivative binding; P:carbohydrate derivative metabolic process	F:carbohydrate derivative binding; P:carbohydrate derivative metabolic process
XM_001551147.2	1.96908	4.12496e-06	8.29525e-05	UP	F:hydrolase activity, acting on carbon-nitrogen (but not peptide) bonds; P:cyanide catabolic process; F:cyanide hydratase activity	P:nitrogen compound metabolic process; F:hydrolase activity, acting on carbon-nitrogen (but not peptide) bonds; P:cyanide catabolic process; F:cyanide hydratase activity
XM_024695360.1	1.96814	4.1648e-21	6.17967e-19	UP	F:mRNA (guanine-N7-)-methyltransferase activity; F:mRNA guanylyltransferase activity; P:7-methylguanosine mRNA capping; P:RNA 5'-cap (guanine-N7)-methylation	no GO terms
XM_024690817.1	1.94731	5.92544e-115	1.8589e-111	UP	F:phosphorelay sensor kinase activity; P:phosphorelay signal transduction system; F:protein binding; P:regulation of transcription, DNA-templated; P:detection of visible light; P:protein-chromophore linkage; P:signal transduction by protein phosphorylation	F:phosphorelay sensor kinase activity; P:phosphorelay signal transduction system; F:protein binding; P:regulation of transcription, DNA-templated; P:signal transduction; P:detection of visible light; P:protein-chromophore linkage
XM_001555872.2	1.86658	1.053e-09	4.74824e-08	UP	F:glutathione transferase activity; F:protein binding; C:cytoplasm	F:glutathione transferase activity; F:protein binding; C:cytoplasm
XM_001545193.2	1.84845	1.50281e-60	1.0313e-57	UP		no GO terms
XM_024693078.1	1.80967	2.3066e-35	7.44896e-33	UP	P:lipid metabolic process; C:integral component of membrane; F:oxidoreductase activity, acting on the CH-CH group of donors; P:oxidation-reduction process	P:lipid metabolic process; F:oxidoreductase activity, acting on the CH-CH group of donors
XM_001558075.2	1.75297	7.95012e-05	0.00104919	UP	C:integral component of membrane	C:integral component of membrane
XM_001559899.2	1.74226	1.00358e-33	2.78969e-31	UP	P:carbohydrate metabolic process; F:aldehyde-lyase activity	F:catalytic activity; P:carbohydrate metabolic process; F:aldehyde-lyase activity
XM_024694938.1	1.73879	5.16513e-37	1.71858e-34	UP	F:DNA photolyase activity; P:DNA repair; P:negative regulation of filamentous growth; P:negative regulation of conidium formation	F:DNA photolyase activity; P:DNA repair
XM_024697209.1	1.65872	3.3738e-51	1.9497e-48	UP	P:regulation of transcription, DNA-templated; F:zinc ion binding; F:sequence-specific DNA binding	P:regulation of transcription, DNA-templated; F:zinc ion binding; F:sequence-specific DNA binding
XM_001547426.2	1.55213	1.04385e-52	6.19541e-50	UP	F:squalene monooxygenase activity; C:endoplasmic reticulum; P:ergosterol biosynthetic process; C:integral component of membrane; F:flavin adenine dinucleotide binding; P:oxidation-reduction process	F:squalene monooxygenase activity; C:integral component of membrane; P:sterol biosynthetic process; F:oxidoreductase activity; F:flavin adenine dinucleotide binding; P:oxidation-reduction process
XM_024693254.1	-1.64691	3.1143e-18	3.67689e-16	DOWN	F:oxidoreductase activity; P:oxidation-reduction process	F:oxidoreductase activity; P:oxidation-reduction process
XM_001556021.2	-1.70727	7.75167e-11	4.19277e-09	DOWN	F:nucleotide binding; F:magnesium ion binding; C:proteasome complex; F:DNA-binding transcription factor activity, RNA polymerase II-specific; F:nucleic acid binding; F:DNA binding; F:DNA helicase activity; F:transcription coactivator activity; F:DNA-directed DNA polymerase activity; F:dUTP diphosphatase activity; F:metalloendopeptidase activity; F:threonine-type endopeptidase activity; F:helicase…	no GO terms
XM_001552816.2	-1.89825	7.76929e-15	6.63866e-13	DOWN		no GO terms

## Sheet: Table S6D Bc_Δdcl2 vs WT
Table S6: DEGs in B. cinerea during the Δdcl2-B. cinerea interaction compared with the WT-B. cinerea interaction
Transcript	log2FoldChange	pvalue	padj	association	GO Names	InterPro GO Names
XM_001554790.2	5.60352	0.00078081	0.00198838	UP	F:GTPase activity; F:GTP binding; C:septin ring; C:microtubule cytoskeleton; C:septin complex; C:cell division site; P:cellular protein localization; F:molecular adaptor activity; P:cytoskeleton-dependent cytokinesis	F:GTP binding
XM_024697472.1	5.04626	8.10909e-13	4.91332e-12	UP		no GO terms
XM_001548307.2	4.35725	1.14892e-67	6.13681e-66	UP	C:integral component of membrane	no IPS match
XM_024694675.1	4.31974	0.00629129	0.0137963	UP	F:RNA polymerase II cis-regulatory region sequence-specific DNA binding; F:DNA-binding transcription activator activity, RNA polymerase II-specific; C:nucleus; P:positive regulation of transcription by RNA polymerase II	no GO terms
XM_001553181.2	4.28249	0.0166944	0.0336629	UP	P:nuclear-transcribed mRNA poly(A) tail shortening; P:deadenylation-dependent decapping of nuclear-transcribed mRNA; C:P-body; F:RNA binding; F:poly(A)-specific ribonuclease activity; F:ATP binding; P:mRNA processing; P:positive regulation of cytoplasmic mRNA processing body assembly; C:PAN complex; F:metal ion binding	P:nuclear-transcribed mRNA poly(A) tail shortening; F:RNA binding; P:mRNA processing; C:PAN complex
XM_001546017.2	4.23317	4.3835e-44	1.19981e-42	UP		no IPS match
XM_024694498.1	3.91842	0.0119693	0.0248384	UP	F:cholinesterase activity; C:integral component of membrane	F:cholinesterase activity
XM_024697209.1	3.86092	3.436e-281	2.77992e-278	UP	P:regulation of transcription, DNA-templated; F:zinc ion binding; F:sequence-specific DNA binding	P:regulation of transcription, DNA-templated; F:zinc ion binding; F:sequence-specific DNA binding
XM_024695204.1	3.81501	4.65717e-29	7.14498e-28	UP	F:isomerase activity; F:carbohydrate derivative binding; P:carbohydrate derivative metabolic process	F:carbohydrate derivative binding; P:carbohydrate derivative metabolic process
XM_001546616.2	3.77378	5.3585e-71	3.10974e-69	UP		no GO terms
XM_024691641.1	3.73374	0.0209892	0.0414063	UP		no GO terms
XM_001559728.2	3.68431	1.26049e-119	1.88443e-117	UP	C:integral component of membrane	no IPS match
XM_001555872.2	3.63126	1.21013e-34	2.31168e-33	UP	F:glutathione transferase activity; F:protein binding; C:cytoplasm	F:glutathione transferase activity; F:protein binding; C:cytoplasm
XM_024694938.1	3.56801	1.22356e-159	3.26774e-157	UP	F:DNA photolyase activity; P:DNA repair; P:negative regulation of filamentous growth; P:negative regulation of conidium formation	F:DNA photolyase activity; P:DNA repair
XM_001559445.2	3.55955	1.37236e-43	3.70108e-42	UP	C:membrane; C:integral component of membrane	no GO terms
XM_024690817.1	3.52879	0	0	UP	F:phosphorelay sensor kinase activity; P:phosphorelay signal transduction system; F:protein binding; P:regulation of transcription, DNA-templated; P:detection of visible light; P:protein-chromophore linkage; P:signal transduction by protein phosphorylation	F:phosphorelay sensor kinase activity; P:phosphorelay signal transduction system; F:protein binding; P:regulation of transcription, DNA-templated; P:signal transduction; P:detection of visible light; P:protein-chromophore linkage
XM_024694682.1	3.5097	8.22931e-05	0.000239167	UP	C:cytosol; C:membrane; F:protein-macromolecule adaptor activity; F:ubiquitin protein ligase binding; P:ubiquitin-dependent endocytosis	no GO terms
XM_024691666.1	3.42142	4.17372e-25	5.24011e-24	UP		no GO terms
XM_024692452.1	3.39022	0.0001213	0.000344951	UP		no GO terms
XM_024693078.1	3.38077	8.06251e-124	1.31233e-121	UP	P:lipid metabolic process; C:integral component of membrane; F:oxidoreductase activity, acting on the CH-CH group of donors; P:oxidation-reduction process	P:lipid metabolic process; F:oxidoreductase activity, acting on the CH-CH group of donors
XM_024691513.1	3.37272	2.02495e-05	6.32261e-05	UP	C:integral component of membrane	C:integral component of membrane
XM_024693827.1	3.32427	2.95162e-145	6.49546e-143	UP	F:oxidoreductase activity; P:oxidation-reduction process; F:FAD binding	no GO terms
XM_001546459.2	3.31964	7.37784e-06	2.41664e-05	UP	C:integral component of membrane; F:oxidoreductase activity; P:metal ion transport; F:metal ion transmembrane transporter activity; P:transmembrane transport; P:oxidation-reduction process; F:FAD binding	C:membrane; P:metal ion transport; F:metal ion transmembrane transporter activity; P:transmembrane transport
XM_001557048.2	3.31357	1.04127e-234	5.72867e-232	UP	C:nucleus	no GO terms
XM_024691105.1	3.31073	1.58199e-52	5.51551e-51	UP	F:DNA binding	no GO terms
XM_001552790.2	3.30635	1.66269e-93	1.62189e-91	UP	C:integral component of membrane	no IPS match
XM_001545193.2	3.25785	9.67387e-192	3.69596e-189	UP		no GO terms
XM_001548392.2	3.25367	8.62355e-35	1.65654e-33	UP	P:photoreactive repair; F:lyase activity	no GO terms
XM_001557577.2	3.20667	0.00011464	0.000326926	UP	C:integral component of membrane	no IPS match
XM_024693861.1	3.17076	1.60627e-139	3.34737e-137	UP	P:carbohydrate metabolic process; C:integral component of membrane; F:hydrolase activity; F:carbohydrate binding	P:carbohydrate metabolic process; F:carbohydrate binding
XM_024692209.1	3.16003	0.00978338	0.0206778	UP		no IPS match
XM_001553195.2	3.1492	4.95991e-10	2.40842e-09	UP	F:hydrolase activity	no GO terms
XM_024694035.1	3.05292	4.21099e-212	2.03221e-209	UP	F:hydrolase activity	no GO terms
XM_024692953.1	3.0021	2.36267e-12	1.38873e-11	UP	C:integral component of membrane; F:transferase activity, transferring glycosyl groups	F:transferase activity, transferring glycosyl groups
XM_024693922.1	2.98371	3.20264e-12	1.86254e-11	UP	C:fungal-type vacuole membrane; C:integral component of plasma membrane; P:drug transmembrane transport; P:xenobiotic transport; F:xenobiotic transmembrane transporter activity	C:integral component of membrane; F:transmembrane transporter activity; P:transmembrane transport
XM_024695797.1	2.96304	0.0207361	0.0409659	UP	F:DNA-binding transcription factor activity, RNA polymerase II-specific; C:protein kinase CK2 complex; P:regulation of transcription by RNA polymerase II; F:zinc ion binding; F:protein kinase regulator activity; C:host cell nucleus; P:regulation of protein kinase activity	F:DNA-binding transcription factor activity, RNA polymerase II-specific; P:regulation of transcription, DNA-templated; F:zinc ion binding
XM_024691694.1	2.91359	0.000127777	0.000362359	UP		no IPS match
XM_024691795.1	2.91124	4.16972e-15	2.92082e-14	UP	F:iron ion binding; F:oxidoreductase activity, acting on paired donors, with incorporation or reduction of molecular oxygen; F:heme binding; P:oxidation-reduction process	no GO terms
XM_024690616.1	2.90424	0.0056271	0.012463	UP		no GO terms
XM_001553702.2	2.90357	2.88616e-17	2.33713e-16	UP	F:hydrolase activity, hydrolyzing O-glycosyl compounds; P:glucan catabolic process; F:carbohydrate binding	F:hydrolase activity, hydrolyzing O-glycosyl compounds; P:carbohydrate metabolic process
XM_024691670.1	2.88408	0.021953	0.0431284	UP	C:membrane; C:integral component of membrane; F:transferase activity; F:transferase activity, transferring glycosyl groups	no IPS match
XM_024690583.1	2.86414	0.00065533	0.00168664	UP		no IPS match
XM_001559673.2	2.84579	1.46742e-305	1.34553e-302	UP	P:histidine biosynthetic process; F:histidinol dehydrogenase activity; F:phosphoribosyl-AMP cyclohydrolase activity; F:phosphoribosyl-ATP diphosphatase activity; F:ATP binding; C:cytosol; F:metal ion binding; F:NAD binding; P:oxidation-reduction process	P:histidine biosynthetic process; F:histidinol dehydrogenase activity; F:phosphoribosyl-AMP cyclohydrolase activity; F:phosphoribosyl-ATP diphosphatase activity; F:oxidoreductase activity; F:oxidoreductase activity, acting on the CH-OH group of donors, NAD or NADP as acceptor; F:metal ion binding; F:NAD binding; P:oxidation-reduction process
XM_001561223.2	2.83791	6.13261e-74	3.86032e-72	UP		no GO terms
XM_001556320.2	2.83312	2.23013e-11	1.20808e-10	UP	F:DNA binding; C:nucleus; P:transcription, DNA-templated; F:zinc ion binding; F:transaminase activity; F:pyridoxal phosphate binding	F:catalytic activity; F:transaminase activity; F:pyridoxal phosphate binding
XM_001549479.2	2.81002	1.30045e-20	1.27823e-19	UP	C:integral component of membrane	no GO terms
XM_001547426.2	2.74169	5.32837e-166	1.5268e-163	UP	F:squalene monooxygenase activity; C:endoplasmic reticulum; P:ergosterol biosynthetic process; C:integral component of membrane; F:flavin adenine dinucleotide binding; P:oxidation-reduction process	F:squalene monooxygenase activity; C:integral component of membrane; P:sterol biosynthetic process; F:oxidoreductase activity; F:flavin adenine dinucleotide binding; P:oxidation-reduction process
XM_024694953.1	2.73423	5.96367e-31	9.9303e-30	UP	F:protein kinase activity; F:ATP binding; P:protein phosphorylation	F:protein kinase activity; F:ATP binding; P:protein phosphorylation
XM_001551652.2	2.73392	7.43204e-38	1.6085e-36	UP	C:integral component of membrane; P:oxidation-reduction process	no GO terms
XM_024692120.1	2.72321	3.16292e-153	7.83835e-151	UP	P:nuclear-transcribed mRNA catabolic process, deadenylation-dependent decay; F:mRNA 3'-UTR binding; C:cytoplasm; P:posttranscriptional regulation of gene expression	F:RNA binding
XM_001556008.2	2.69888	5.95358e-107	7.02881e-105	UP		no GO terms
XM_001557947.2	2.68941	5.08975e-58	2.09908e-56	UP	F:aspartic-type endopeptidase activity; P:proteolysis	F:aspartic-type endopeptidase activity; P:proteolysis
XM_024690261.1	2.67136	1.61416e-68	8.81e-67	UP	F:chitinase activity; C:extracellular region; P:carbohydrate metabolic process	F:hydrolase activity, hydrolyzing O-glycosyl compounds; P:carbohydrate metabolic process
XM_001560159.2	2.67117	5.79398e-55	2.16845e-53	UP	F:hydrolase activity	no GO terms
XM_001556559.2	2.66417	7.63924e-06	2.49691e-05	UP	C:extracellular region	C:extracellular region
XM_001558075.2	2.64312	1.32915e-09	6.21278e-09	UP	C:integral component of membrane	C:integral component of membrane
XM_001548146.2	2.64257	3.18901e-15	2.25163e-14	UP	F:oxidoreductase activity, acting on CH-OH group of donors; F:flavin adenine dinucleotide binding; P:oxidation-reduction process	F:oxidoreductase activity, acting on CH-OH group of donors; F:flavin adenine dinucleotide binding; P:oxidation-reduction process
XM_024691760.1	2.62699	1.33988e-91	1.22858e-89	UP	F:oxidoreductase activity; P:oxidation-reduction process	F:oxidoreductase activity; P:oxidation-reduction process
XM_024696526.1	2.60192	5.03945e-29	7.72285e-28	UP	F:oxidoreductase activity; P:oxidation-reduction process	F:oxidoreductase activity; P:oxidation-reduction process
XM_024694898.1	2.59875	5.12838e-234	2.71291e-231	UP	F:RNA binding; F:ribonuclease activity; P:RNA phosphodiester bond hydrolysis	F:RNA binding; F:ribonuclease activity
XM_024690637.1	2.58984	6.38343e-07	2.33349e-06	UP		no IPS match
XM_024693509.1	2.589	4.08636e-11	2.17129e-10	UP		no GO terms
XM_001548845.2	2.58514	1.83556e-15	1.3132e-14	UP		no GO terms
XM_001555486.2	2.57689	0.000247156	0.000674213	UP	C:integral component of membrane	no GO terms
XM_024693196.1	2.56142	0.0202883	0.0401414	UP	C:integral component of membrane	no GO terms
XM_024694079.1	2.54729	0.0140173	0.0286896	UP		no GO terms
XM_024693210.1	2.54562	8.72709e-39	1.96936e-37	UP	F:oxidoreductase activity, acting on CH-OH group of donors; F:flavin adenine dinucleotide binding; P:oxidation-reduction process	F:oxidoreductase activity, acting on CH-OH group of donors; F:flavin adenine dinucleotide binding; P:oxidation-reduction process
XM_024696492.1	2.52561	3.07977e-244	1.8417e-241	UP	F:ATP binding; C:integral component of membrane; F:ATPase activity	F:ATP binding; F:ATPase activity
XM_024690701.1	2.51885	0.00042842	0.00113078	UP		no GO terms
XM_024693030.1	2.51828	0.00361213	0.00824995	UP	F:iron ion binding; C:plasma membrane; C:integral component of membrane; F:oxidoreductase activity, acting on paired donors, with incorporation or reduction of molecular oxygen; F:heme binding; P:vitamin B6 transport; F:vitamin B6 transmembrane transporter activity; P:transmembrane transport; P:oxidation-reduction process	C:plasma membrane; C:membrane; C:integral component of membrane; F:transmembrane transporter activity; P:vitamin B6 transport; F:vitamin B6 transmembrane transporter activity; P:transmembrane transport
XM_024695992.1	2.5054	0.0184031	0.0368036	UP		no GO terms
XM_001554576.2	2.49399	5.41874e-18	4.59066e-17	UP		no GO terms
XM_024696978.1	2.48541	0.000603067	0.00155972	UP		no GO terms
XM_024694801.1	2.48402	1.99983e-08	8.42568e-08	UP	C:integral component of peroxisomal membrane; P:peroxisome fission	no GO terms
XM_001553976.2	2.48398	1.54468e-72	9.2573e-71	UP	F:RNA binding; F:protein binding; C:nucleolus; P:RNA processing; C:small-subunit processome	F:nucleic acid binding; F:protein binding; P:RNA processing
XM_024692954.1	2.48054	5.9213e-11	3.11083e-10	UP	C:integral component of membrane; F:transferase activity	no GO terms
XM_001556571.2	2.47312	1.28205e-61	5.82918e-60	UP	F:mRNA binding; C:nucleolus; P:regulation of translation	F:RNA binding
XM_024691574.1	2.47155	9.58811e-35	1.8367e-33	UP	F:DNA-binding transcription factor activity, RNA polymerase II-specific; P:regulation of transcription by RNA polymerase II; F:zinc ion binding; C:host cell nucleus	F:DNA-binding transcription factor activity, RNA polymerase II-specific; P:regulation of transcription, DNA-templated; F:zinc ion binding
XM_024690591.1	2.45942	4.0415e-21	4.06931e-20	UP		no GO terms
XM_001551041.2	2.45798	0.00390623	0.00887745	UP	F:molybdate ion transmembrane transporter activity; P:molybdate ion transport; C:integral component of membrane	F:molybdate ion transmembrane transporter activity; P:molybdate ion transport; C:integral component of membrane
XM_001553916.2	2.44254	0.00432525	0.00975557	UP	F:GTPase activity; F:GTP binding	no GO terms
XM_001556789.2	2.44183	0.000686762	0.0017621	UP	C:integral component of membrane	no GO terms
XM_001552975.2	2.43472	3.53235e-29	5.45274e-28	UP	C:integral component of membrane	no GO terms
XM_024695360.1	2.42482	1.42636e-31	2.42649e-30	UP	F:mRNA (guanine-N7-)-methyltransferase activity; F:mRNA guanylyltransferase activity; P:7-methylguanosine mRNA capping; P:RNA 5'-cap (guanine-N7)-methylation	no GO terms
XM_001548732.2	2.41679	3.13767e-10	1.55124e-09	UP	F:succinate dehydrogenase activity; C:membrane; F:fumarate reductase (NADH) activity; P:oxidation-reduction process	F:succinate dehydrogenase activity; P:oxidation-reduction process
XM_001553705.2	2.41053	3.77245e-34	7.07862e-33	UP	P:proteolysis; F:peptidase activity; C:integral component of membrane	no GO terms
XM_001552287.2	2.40731	3.8726e-26	5.11414e-25	UP	F:aspartic-type endopeptidase activity; C:extracellular region; C:fungal-type cell wall; P:protein autoprocessing; P:fungal-type cell wall organization	F:aspartic-type endopeptidase activity; P:proteolysis
XM_024695287.1	2.40451	1.00248e-56	3.95641e-55	UP		no GO terms
XM_001557101.2	2.39806	4.57369e-86	3.87117e-84	UP	F:ATP binding; C:integral component of membrane	F:nucleotide binding; C:integral component of membrane
XM_001557069.2	2.38114	1.49491e-47	4.5489e-46	UP	C:integral component of membrane	no GO terms
XM_001560954.2	2.37925	4.83939e-05	0.000144588	UP		no GO terms
XM_001559856.2	2.37555	0.015112	0.0307381	UP	P:ubiquinone biosynthetic process; F:4-hydroxybenzoate octaprenyltransferase activity; C:integral component of mitochondrial inner membrane	C:integral component of membrane; F:transferase activity, transferring alkyl or aryl (other than methyl) groups
XM_001548625.2	2.37075	1.35215e-37	2.90132e-36	UP	F:RNA polymerase II transcription regulatory region sequence-specific DNA binding; F:DNA-binding transcription factor activity, RNA polymerase II-specific; C:nucleus; P:regulation of transcription by RNA polymerase II; C:integral component of membrane	no GO terms
XM_024692075.1	2.3633	1.07616e-27	1.53781e-26	UP		no GO terms
XM_001550900.2	2.35971	6.5726e-13	4.00974e-12	UP		no GO terms
XM_001557042.2	2.35397	5.74172e-49	1.80095e-47	UP	C:integral component of membrane	no GO terms
XM_024690595.1	2.34925	9.62539e-32	1.64355e-30	UP		no IPS match
XM_001553660.2	2.3426	3.16174e-39	7.24776e-38	UP	F:ATP binding; C:mitochondrial inner membrane; C:integral component of membrane; F:ATPase activity; P:protein insertion into mitochondrial inner membrane from matrix; P:mitochondrial respiratory chain complex III assembly	F:ATP binding; F:ATPase activity
XM_024695567.1	2.33452	2.57074e-41	6.39384e-40	UP		no GO terms
XM_024694862.1	2.33306	5.50449e-13	3.36932e-12	UP	C:integral component of membrane	C:membrane
XM_001561150.2	2.33257	7.113e-06	2.33378e-05	UP	F:DNA-binding transcription factor activity, RNA polymerase II-specific; P:regulation of transcription by RNA polymerase II; F:zinc ion binding; C:host cell nucleus	no GO terms
XM_001557824.2	2.33131	1.02746e-69	5.75629e-68	UP	C:integral component of membrane	no IPS match
XM_024694456.1	2.32845	0.000410433	0.00108612	UP	F:catalytic activity; P:biosynthetic process; F:pyridoxal phosphate binding	F:catalytic activity; P:biosynthetic process; F:pyridoxal phosphate binding
XM_024694018.1	2.32092	1.98556e-13	1.25416e-12	UP		no GO terms
XM_024692522.1	2.31892	3.3068e-39	7.57399e-38	UP	C:small nucleolar ribonucleoprotein complex; P:rRNA processing; C:small-subunit processome; C:Mpp10 complex	C:nucleus; C:small nucleolar ribonucleoprotein complex; P:rRNA processing; C:Mpp10 complex
XM_001554586.2	2.31818	1.37437e-10	7.0102e-10	UP	C:integral component of membrane	no GO terms
XM_024693492.1	2.31326	1.57691e-176	5.04393e-174	UP	F:ferrochelatase activity; C:mitochondrial inner membrane; P:heme biosynthetic process	F:ferrochelatase activity; P:heme biosynthetic process
XM_001550174.2	2.31001	0.00492245	0.0110006	UP	P:cellular aromatic compound metabolic process; F:ferric iron binding; F:oxidoreductase activity, acting on single donors with incorporation of molecular oxygen, incorporation of two atoms of oxygen; P:oxidation-reduction process	F:iron ion binding; F:oxidoreductase activity, acting on single donors with incorporation of molecular oxygen, incorporation of two atoms of oxygen; P:oxidation-reduction process
XM_001560184.2	2.30961	3.09136e-73	1.89815e-71	UP		no GO terms
XM_024692736.1	2.29662	1.9573e-38	4.35963e-37	UP		no IPS match
XM_001553306.2	2.29363	1.32896e-10	6.79443e-10	UP	P:tRNA wobble uridine modification; F:protein binding; P:regulation of transcription by RNA polymerase II; C:transcription elongation factor complex; C:Elongator holoenzyme complex	P:tRNA wobble uridine modification; F:protein binding; C:Elongator holoenzyme complex
XM_001559899.2	2.28971	5.48131e-58	2.25718e-56	UP	P:carbohydrate metabolic process; F:aldehyde-lyase activity	F:catalytic activity; P:carbohydrate metabolic process; F:aldehyde-lyase activity
XM_001557734.2	2.28854	1.3314e-05	4.24579e-05	UP	P:carbohydrate metabolic process; F:hydrolase activity	P:carbohydrate metabolic process
XM_024694805.1	2.28503	1.14507e-96	1.19313e-94	UP		no GO terms
XM_001559644.2	2.28008	4.66586e-129	8.02179e-127	UP	F:oxidoreductase activity, acting on the CH-OH group of donors, NAD or NADP as acceptor; P:oxidation-reduction process	P:oxidation-reduction process
XM_024697528.1	2.27766	2.03053e-53	7.27291e-52	UP	F:structural constituent of cell wall; P:fungal-type cell wall organization	F:structural constituent of cell wall; P:fungal-type cell wall organization
XM_024696217.1	2.27605	2.49376e-65	1.24724e-63	UP	P:endonucleolytic cleavage to generate mature 5'-end of SSU-rRNA from (SSU-rRNA, 5.8S rRNA, LSU-rRNA); P:endonucleolytic cleavage in 5'-ETS of tricistronic rRNA transcript (SSU-rRNA, 5.8S rRNA, LSU-rRNA); F:GTPase activity; F:GTP binding; C:nucleolus; C:cytoplasm; C:integral component of membrane; C:90S preribosome; F:U3 snoRNA binding	F:GTP binding; C:nucleus; P:ribosome biogenesis
XM_024693876.1	2.27231	2.40365e-138	4.89776e-136	UP	P:ribosomal subunit export from nucleus; F:GTP binding; C:nucleolus; C:cytoplasm; P:rRNA processing; F:N-acetyltransferase activity; C:preribosome, large subunit precursor; P:ribosomal large subunit biogenesis; P:assembly of large subunit precursor of preribosome	F:GTP binding; C:nucleolus
XM_001556587.2	2.27095	9.43332e-69	5.15888e-67	UP		no GO terms
XM_024696270.1	2.26915	1.9054e-11	1.03933e-10	UP		no GO terms
XM_001558851.2	2.26609	8.67863e-94	8.5567e-92	UP	F:methyltransferase activity; P:methylation	F:methyltransferase activity
XM_024696089.1	2.26498	0.00110074	0.00273995	UP	C:fungal-type vacuole membrane; P:polyphosphate metabolic process; P:vacuolar transport; C:integral component of membrane; P:lysosomal microautophagy; C:vacuolar transporter chaperone complex; P:vacuole fusion, non-autophagic	no GO terms
XM_001546620.2	2.26356	2.97825e-158	7.87747e-156	UP	C:membrane; C:integral component of membrane	no GO terms
XM_024696830.1	2.26054	5.41805e-78	3.79236e-76	UP	F:DNA binding; F:DNA-directed 5'-3' RNA polymerase activity; C:RNA polymerase I complex; P:transcription, DNA-templated; F:zinc ion binding; C:host cell nucleus	F:DNA binding; F:DNA-directed 5'-3' RNA polymerase activity; P:transcription, DNA-templated; F:zinc ion binding
XM_024696885.1	2.2598	1.24351e-88	1.10344e-86	UP	C:nucleus; F:transcription factor binding; F:nuclear receptor transcription coactivator activity; P:positive regulation of transcription by RNA polymerase II; P:positive regulation of DNA-binding transcription factor activity	F:transcription coregulator activity; F:protein binding; F:transcription factor binding
XM_001551567.2	2.25595	3.47823e-25	4.39702e-24	UP	F:hydrolase activity, hydrolyzing O-glycosyl compounds; P:carbohydrate metabolic process	F:hydrolase activity, hydrolyzing O-glycosyl compounds; P:carbohydrate metabolic process
XM_024697982.1	2.25341	1.58466e-107	1.88705e-105	UP	C:membrane	no GO terms
XM_024694362.1	2.24993	7.33748e-26	9.57947e-25	UP	F:UDP-glycosyltransferase activity; C:integral component of membrane; C:intracellular membrane-bounded organelle	F:UDP-glycosyltransferase activity
XM_024697234.1	2.24495	0.000168496	0.000470175	UP	C:integral component of membrane	no GO terms
XM_001551127.2	2.2404	5.52921e-112	7.20841e-110	UP	P:carbohydrate transport; C:integral component of membrane; F:transmembrane transporter activity; P:transmembrane transport	C:membrane; C:integral component of membrane; F:transmembrane transporter activity; P:transmembrane transport
XM_024697759.1	2.23557	0.000334207	0.000895256	UP	F:protein binding; P:proteolysis; P:glutathione catabolic process; F:peptidase activity	F:protein binding; P:glutathione catabolic process; F:hydrolase activity
XM_001560034.2	2.2328	3.38986e-54	1.24e-52	UP	F:protein binding	F:protein binding
XM_001557160.2	2.22977	6.29452e-141	1.34224e-138	UP	F:chorismate synthase activity; C:cytosol; P:aromatic amino acid family biosynthetic process; P:chorismate biosynthetic process; F:FMN binding	F:chorismate synthase activity; P:aromatic amino acid family biosynthetic process
XM_024696411.1	2.22442	1.96471e-09	9.05128e-09	UP	P:tRNA processing; F:chitin binding; F:FMN binding; F:hydrolase activity; F:4 iron, 4 sulfur cluster binding	F:chitin binding
XM_001555792.2	2.22004	2.49789e-19	2.28507e-18	UP	F:oxidoreductase activity; P:oxidation-reduction process; F:FAD binding	F:oxidoreductase activity; F:flavin adenine dinucleotide binding; P:oxidation-reduction process; F:FAD binding
XM_024691093.1	2.21942	1.7894e-05	5.62482e-05	UP	F:NAD+ ADP-ribosyltransferase activity; P:protein ADP-ribosylation; C:integral component of membrane	no IPS match
XM_001557044.2	2.21775	2.44735e-07	9.33435e-07	UP		no GO terms
XM_024697502.1	2.2158	2.35993e-22	2.55578e-21	UP	P:ribosomal small subunit assembly; P:maturation of SSU-rRNA from tricistronic rRNA transcript (SSU-rRNA, 5.8S rRNA, LSU-rRNA); F:protein binding; C:small-subunit processome; C:Pwp2p-containing subcomplex of 90S preribosome	F:protein binding
XM_024690653.1	2.21497	1.75232e-28	2.62114e-27	UP		no GO terms
XM_024697926.1	2.21362	5.20862e-84	4.23902e-82	UP	F:DNA-binding transcription factor activity, RNA polymerase II-specific; F:DNA binding; C:nucleus; P:regulation of transcription by RNA polymerase II; F:zinc ion binding; C:host cell nucleus	F:DNA-binding transcription factor activity, RNA polymerase II-specific; F:DNA binding; P:transcription, DNA-templated; P:regulation of transcription, DNA-templated; F:zinc ion binding
XM_024693241.1	2.2122	4.9728e-74	3.15188e-72	UP	F:lipid transporter activity; F:ATP binding; P:lipid transport; C:integral component of membrane; F:ATPase activity; F:ATPase-coupled transmembrane transporter activity; C:intracellular membrane-bounded organelle; P:transmembrane transport	F:ATP binding; C:integral component of membrane; F:ATPase activity; F:ATPase-coupled transmembrane transporter activity; P:transmembrane transport
XM_024695359.1	2.21127	0.000831263	0.00210847	UP	C:integral component of membrane; F:transmembrane transporter activity; P:transmembrane transport	F:transmembrane transporter activity; P:transmembrane transport
XM_001554567.2	2.19681	9.22857e-149	2.1155e-146	UP	C:cytosol; C:plasma membrane; F:protein-macromolecule adaptor activity; F:ubiquitin protein ligase binding; P:ubiquitin-dependent endocytosis	no GO terms
XM_001557432.2	2.19553	2.98971e-42	7.70768e-41	UP	F:RNA binding; F:RNA helicase activity; F:ATP binding; C:nucleolus; P:ribosome biogenesis	F:nucleic acid binding; F:helicase activity; F:ATP binding
XM_024690841.1	2.19458	0.000154439	0.000433412	UP	C:integral component of membrane	no GO terms
XM_001549780.2	2.19429	2.36599e-08	9.89566e-08	UP		no GO terms
XM_024692919.1	2.19093	0.00187788	0.00451308	UP	C:integral component of membrane	no GO terms
XM_001552901.2	2.17983	7.42161e-70	4.1664e-68	UP		no IPS match
XM_024697641.1	2.16979	2.91896e-39	6.70799e-38	UP	C:integral component of membrane	no IPS match
XM_024690673.1	2.16509	0.0168267	0.0339123	UP	C:nucleus; C:cytoplasm; P:mRNA processing; P:RNA 3'-end processing; F:RNA uridylyltransferase activity	no GO terms
XM_001554077.2	2.16436	5.44989e-19	4.86581e-18	UP	C:mitochondrion; P:sulfur compound metabolic process; F:sulfite oxidase activity; F:heme binding; F:molybdenum ion binding; F:molybdopterin cofactor binding; P:oxidation-reduction process	F:oxidoreductase activity; F:molybdenum ion binding; P:oxidation-reduction process
XM_001561379.2	2.16024	0.00143499	0.00351376	UP		no IPS match
XM_001559513.2	2.15998	0.00274177	0.0064046	UP	F:oxidoreductase activity, acting on CH-OH group of donors; F:flavin adenine dinucleotide binding; P:oxidation-reduction process	F:oxidoreductase activity, acting on CH-OH group of donors; F:flavin adenine dinucleotide binding; P:oxidation-reduction process
XM_024697620.1	2.15286	6.78309e-08	2.72831e-07	UP	P:dolichol-linked oligosaccharide biosynthetic process; C:integral component of membrane; F:dolichyl pyrophosphate Glc2Man9GlcNAc2 alpha-1,2-glucosyltransferase activity	P:dolichol-linked oligosaccharide biosynthetic process; F:dolichyl pyrophosphate Glc2Man9GlcNAc2 alpha-1,2-glucosyltransferase activity
XM_001549629.2	2.14687	3.43903e-06	1.16762e-05	UP		no GO terms
XM_001552053.2	2.1466	1.32864e-22	1.46252e-21	UP	F:chromatin binding; C:nucleolus; P:ribosome biogenesis	no GO terms
XM_001553088.2	2.14578	2.68993e-27	3.77909e-26	UP	F:RNA polymerase I transcription regulatory region sequence-specific DNA binding; F:RNA polymerase I general transcription initiation factor binding; F:translation initiation factor activity; P:translational initiation; P:nucleolar large rRNA transcription by RNA polymerase I; C:RNA polymerase I core factor complex	no GO terms
XM_024693443.1	2.14559	1.02829e-23	1.20469e-22	UP	F:superoxide dismutase activity; F:copper ion binding; C:extracellular space; P:removal of superoxide radicals	P:superoxide metabolic process; F:metal ion binding
XM_001558957.2	2.13837	0.0139051	0.0284874	UP	P:DNA repair; F:ligase activity; C:host cell nucleus	no GO terms
XM_024698075.1	2.13018	2.06855e-16	1.58148e-15	UP		no GO terms
XM_024691453.1	2.12783	9.36683e-26	1.21539e-24	UP	F:RNA binding; C:cytoplasm; P:rRNA processing; P:tRNA export from nucleus; C:small-subunit processome; C:CURI complex; C:UTP-C complex	no GO terms
XM_001552400.2	2.12726	1.0785e-41	2.71223e-40	UP	C:nucleus; P:ribosome biogenesis	no GO terms
XM_024691630.1	2.12588	2.46816e-07	9.41014e-07	UP		no GO terms
XM_001556373.2	2.12223	7.9654e-39	1.80043e-37	UP	F:DNA-binding transcription factor activity, RNA polymerase II-specific; P:regulation of transcription by RNA polymerase II; F:zinc ion binding; C:host cell nucleus	F:DNA-binding transcription factor activity, RNA polymerase II-specific; P:regulation of transcription, DNA-templated; F:zinc ion binding
XM_024696744.1	2.11939	6.30807e-128	1.07113e-125	UP	C:cytosol; C:plasma membrane; C:integral component of membrane; F:protein-macromolecule adaptor activity; F:ubiquitin protein ligase binding; P:ubiquitin-dependent endocytosis	no GO terms
XM_001549094.2	2.11658	5.03727e-28	7.31988e-27	UP	F:RNA binding; C:ribonucleoprotein complex	F:nucleic acid binding
XM_001553136.2	2.11511	2.16639e-05	6.74205e-05	UP	F:RNA binding; F:ribonuclease activity; F:copper ion binding; C:extracellular region; C:integral component of membrane; F:transmembrane transporter activity; F:phosphatidylinositol-3-phosphate binding; P:lignin catabolic process; F:hydroquinone:oxygen oxidoreductase activity; P:transmembrane transport; P:oxidation-reduction process; P:RNA phosphodiester bond hydrolysis	F:copper ion binding; F:oxidoreductase activity; P:oxidation-reduction process
XM_024697282.1	2.11368	2.45793e-77	1.66945e-75	UP	C:integral component of membrane; F:oxidoreductase activity; P:oxidation-reduction process	F:oxidoreductase activity; P:oxidation-reduction process
XM_001560377.2	2.11341	3.95177e-11	2.10262e-10	UP		no GO terms
XM_024692963.1	2.10863	5.67758e-07	2.08739e-06	UP	F:copper ion binding; F:oxidoreductase activity; P:oxidation-reduction process	F:copper ion binding; F:oxidoreductase activity; P:oxidation-reduction process
XM_024692845.1	2.10857	2.22813e-28	3.31485e-27	UP	C:integral component of membrane; F:transferase activity	no GO terms
XM_001555069.2	2.10658	0.00959942	0.0203107	UP	C:integral component of membrane	no GO terms
XM_024698153.1	2.10223	0.00168219	0.00407771	UP		no GO terms
XM_001555648.2	2.1013	6.03873e-70	3.40396e-68	UP	C:integral component of membrane; P:dipeptide transmembrane transport; F:dipeptide transmembrane transporter activity	C:membrane; F:transmembrane transporter activity; P:transmembrane transport
XM_024694146.1	2.09902	1.92149e-61	8.72217e-60	UP	F:helicase activity; F:ATP binding	F:helicase activity; F:ATP binding; F:ATPase activity
XM_001553279.2	2.098	5.13423e-11	2.70975e-10	UP	F:protein binding	F:protein binding
XM_024693537.1	2.09796	2.21141e-74	1.41798e-72	UP	F:O-methyltransferase activity; F:oxidoreductase activity; P:methylation; P:oxidation-reduction process	F:methyltransferase activity; F:O-methyltransferase activity
XM_001549368.2	2.09755	9.90113e-189	3.68054e-186	UP	F:catalase activity; P:response to oxidative stress; F:heme binding; P:oxidation-reduction process; P:cellular oxidant detoxification	F:catalase activity; P:response to oxidative stress; F:heme binding; P:oxidation-reduction process
XM_001548807.2	2.09633	0.000389047	0.0010331	UP	P:polysaccharide catabolic process; C:extracellular region; F:lyase activity	no GO terms
XM_001557537.2	2.09607	2.00027e-21	2.05695e-20	UP	P:phospholipid catabolic process; F:hydrolase activity, acting on ester bonds	F:hydrolase activity, acting on ester bonds
XM_024691879.1	2.09587	7.38855e-38	1.60035e-36	UP	P:maturation of SSU-rRNA from tricistronic rRNA transcript (SSU-rRNA, 5.8S rRNA, LSU-rRNA); C:nucleolus; C:small-subunit processome	no GO terms
XM_001551457.2	2.08826	1.73798e-38	3.88685e-37	UP	F:DNA binding; C:nucleolus; P:regulation of transcription, DNA-templated; F:transcription factor binding	F:DNA binding; C:nucleolus; P:regulation of transcription, DNA-templated; F:transcription factor binding
XM_024694378.1	2.08659	0.00190977	0.00458052	UP	C:integral component of membrane	no IPS match
XM_001550143.2	2.08184	2.13155e-36	4.35945e-35	UP	P:maturation of SSU-rRNA from tricistronic rRNA transcript (SSU-rRNA, 5.8S rRNA, LSU-rRNA); C:nucleolus; C:preribosome, small subunit precursor	no GO terms
XM_024691430.1	2.08144	6.98928e-63	3.26975e-61	UP	F:DNA-binding transcription factor activity; P:regulation of transcription by RNA polymerase II	F:DNA-binding transcription factor activity; P:regulation of transcription by RNA polymerase II
XM_001547172.2	2.07815	0.00758299	0.0163731	UP	P:amino acid transport; C:integral component of membrane; F:oxidoreductase activity; F:transmembrane transporter activity; P:transmembrane transport; P:oxidation-reduction process	F:oxidoreductase activity; P:oxidation-reduction process
XM_001558123.2	2.07774	0.020777	0.0410407	UP		no GO terms
XM_001554622.2	2.07697	1.0404e-82	8.15362e-81	UP		no GO terms
XM_024692077.1	2.07435	3.99278e-10	1.95607e-09	UP	F:monooxygenase activity; F:iron ion binding; C:integral component of membrane; F:oxidoreductase activity, acting on paired donors, with incorporation or reduction of molecular oxygen; F:heme binding; P:oxidation-reduction process	F:iron ion binding; F:oxidoreductase activity, acting on paired donors, with incorporation or reduction of molecular oxygen; F:heme binding; P:oxidation-reduction process
XM_001560310.2	2.07011	1.20306e-06	4.28121e-06	UP		no GO terms
XM_024692074.1	2.06999	1.16018e-21	1.20795e-20	UP	P:regulation of alternative mRNA splicing, via spliceosome; F:mRNA binding; C:nucleoplasm; F:N6-methyladenosine-containing RNA binding	F:RNA binding
XM_001556455.2	2.06656	1.87839e-20	1.83034e-19	UP	F:catalytic activity; P:DNA repair	no GO terms
XM_024693202.1	2.06542	2.7718e-41	6.88147e-40	UP	F:tRNA binding; F:ATP binding; C:nucleolus; P:mRNA modification; F:snoRNA binding; C:preribosome, small subunit precursor; P:tRNA acetylation; P:rRNA acetylation involved in maturation of SSU-rRNA; F:rRNA cytidine N-acetyltransferase activity	F:ATP binding; F:N-acetyltransferase activity; P:rRNA metabolic process; P:ncRNA processing
XM_001551711.2	2.06437	3.98377e-19	3.58827e-18	UP	C:integral component of plasma membrane; F:transmembrane transporter activity; P:transmembrane transport	F:transmembrane transporter activity; P:transmembrane transport
XM_001556055.2	2.0625	4.65021e-71	2.71588e-69	UP	F:triglyceride lipase activity; P:lipid catabolic process	F:triglyceride lipase activity; P:lipid catabolic process
XM_001559920.2	2.05685	6.79779e-07	2.47641e-06	UP		no GO terms
XM_024692690.1	2.05443	1.38496e-12	8.27666e-12	UP	C:integral component of membrane	no GO terms
XM_001559426.2	2.05095	0.000881339	0.00222789	UP	C:integral component of membrane; F:transmembrane transporter activity; P:transmembrane transport	F:transmembrane transporter activity; P:transmembrane transport
XM_024692247.1	2.04251	6.39598e-10	3.07858e-09	UP		no GO terms
XM_024691829.1	2.04248	6.60628e-16	4.87461e-15	UP	C:integral component of membrane	no GO terms
XM_024696608.1	2.04095	0.00283855	0.00661048	UP	F:protein binding	F:protein binding
XM_001546829.2	2.03527	0.0010055	0.002521	UP	F:oxidoreductase activity; P:oxidation-reduction process	F:oxidoreductase activity; P:oxidation-reduction process
XM_001547559.2	2.03359	3.23525e-117	4.63518e-115	UP	C:nucleus; C:cytoplasm; P:regulation of transcription, DNA-templated; P:circadian rhythm	C:nucleus; C:cytoplasm; P:regulation of transcription, DNA-templated; P:circadian rhythm
XM_024693813.1	2.03132	0.0103041	0.0217017	UP	C:cytosol; C:alpha,alpha-trehalose-phosphate synthase complex (UDP-forming); P:trehalose biosynthetic process; P:pathogenesis; F:transferase activity; P:fungal-type cell wall organization; P:cellular response to heat; P:trehalose metabolism in response to stress	F:catalytic activity; P:trehalose biosynthetic process
XM_024692831.1	2.02888	0.00045346	0.00119343	UP		no GO terms
XM_024695358.1	2.02156	0.000986503	0.00247847	UP	C:integral component of membrane	no GO terms
XM_024690815.1	2.01874	5.06883e-84	4.13749e-82	UP		no GO terms
XM_001547945.2	2.01302	8.11077e-12	4.55421e-11	UP	C:integral component of plasma membrane; P:drug transmembrane transport; P:xenobiotic transport; F:xenobiotic transmembrane transporter activity	F:transmembrane transporter activity; P:transmembrane transport
XM_024692793.1	2.01083	0.0165298	0.0333578	UP		no IPS match
XM_001548977.2	2.0108	4.50551e-14	2.96218e-13	UP	C:integral component of membrane	no GO terms
XM_001559303.2	2.00953	2.2402e-25	2.85823e-24	UP	P:fatty acid metabolic process; F:phosphopantetheine binding; F:medium-chain fatty acid-CoA ligase activity	F:phosphopantetheine binding
XM_001553073.2	2.0095	4.94366e-212	2.34466e-209	UP		no GO terms
XM_001550893.2	2.00418	3.62749e-34	6.81127e-33	UP	C:nucleolus; P:maturation of SSU-rRNA; C:Noc4p-Nop14p complex; C:small-subunit processome	C:small-subunit processome
XM_024698154.1	2.00239	0.0126173	0.0260686	UP	C:integral component of membrane	no GO terms
XM_001546844.2	2.00154	1.11942e-27	1.59714e-26	UP	C:nucleus	C:nucleus
XM_001557240.2	2.00131	8.75413e-36	1.75006e-34	UP		no GO terms
XM_024694641.1	1.99551	1.88766e-42	4.89866e-41	UP	P:enzyme-directed rRNA 2'-O-methylation; C:nucleolus; F:rRNA (uridine-2'-O-)-methyltransferase activity; C:preribosome, large subunit precursor; F:rRNA (guanosine-2'-O-)-methyltransferase activity	P:RNA methylation; C:nucleus; P:rRNA processing; F:methyltransferase activity; F:rRNA methyltransferase activity; P:rRNA methylation; P:methylation
XM_024693717.1	1.99246	1.03791e-71	6.16649e-70	UP	F:nucleic acid binding; F:helicase activity; F:ATP binding	F:nucleic acid binding; F:ATP binding
XM_001549264.2	1.99042	9.18274e-16	6.70023e-15	UP	C:integral component of membrane; P:mycotoxin biosynthetic process	P:mycotoxin biosynthetic process
XM_024694982.1	1.98972	1.67482e-39	3.88129e-38	UP	F:monooxygenase activity; F:iron ion binding; C:integral component of membrane; F:oxidoreductase activity, acting on paired donors, with incorporation or reduction of molecular oxygen; F:heme binding; P:oxidation-reduction process	F:iron ion binding; F:oxidoreductase activity, acting on paired donors, with incorporation or reduction of molecular oxygen; F:heme binding; P:oxidation-reduction process
XM_001560818.2	1.98965	2.20082e-09	1.00984e-08	UP		no IPS match
XM_024692492.1	1.98886	1.37881e-72	8.29939e-71	UP		no GO terms
XM_001545787.2	1.97823	1.33977e-169	4.09494e-167	UP	F:translation elongation factor activity; F:ATP binding; C:cytoplasm; C:polysome; P:translational elongation; P:regulation of translational termination; F:translation termination factor activity; F:ATPase activity; P:poly(A)+ mRNA export from nucleus; P:ribosomal small subunit biogenesis; F:ribosome binding	F:ATP binding; F:ATPase activity
XM_001553358.2	1.97761	2.95773e-93	2.83489e-91	UP	C:fungal-type cell wall; C:integral component of membrane; F:hydrolase activity; F:alpha-1,3-glucan synthase activity; P:fungal-type cell wall (1->3)-alpha-glucan biosynthetic process	F:catalytic activity; P:carbohydrate metabolic process
XM_024696754.1	1.97624	1.96372e-109	2.41152e-107	UP	C:integral component of membrane; F:transmembrane transporter activity; P:transmembrane transport	F:transmembrane transporter activity; P:transmembrane transport
XM_001545419.2	1.97586	4.61279e-60	2.04001e-58	UP	P:telomere maintenance; C:nuclear chromosome, telomeric region; F:DNA helicase activity; F:damaged DNA binding; F:double-stranded DNA binding; P:double-strand break repair via nonhomologous end joining; P:DNA duplex unwinding; F:telomeric DNA binding; C:Ku70:Ku80 complex; P:cellular response to gamma radiation; P:cellular response to X-ray	P:telomere maintenance; F:DNA binding; F:DNA helicase activity; F:damaged DNA binding; C:nucleus; P:double-strand break repair via nonhomologous end joining; F:telomeric DNA binding; C:Ku70:Ku80 complex
XM_001555491.2	1.97207	1.49848e-22	1.64486e-21	UP	P:maturation of SSU-rRNA from tricistronic rRNA transcript (SSU-rRNA, 5.8S rRNA, LSU-rRNA); F:protein binding; C:90S preribosome; C:small-subunit processome; C:t-UTP complex	F:protein binding
XM_024692630.1	1.9713	2.00162e-12	1.18308e-11	UP	F:polygalacturonase activity; F:protein binding; C:extracellular region; P:pectin catabolic process; P:cell wall organization	F:polygalacturonase activity; P:carbohydrate metabolic process
XM_001554531.2	1.96886	4.12467e-73	2.52136e-71	UP	P:maturation of SSU-rRNA from tricistronic rRNA transcript (SSU-rRNA, 5.8S rRNA, LSU-rRNA); P:endonucleolytic cleavage of tricistronic rRNA transcript (SSU-rRNA, 5.8S rRNA, LSU-rRNA); F:GTPase activity; F:GTP binding; C:nucleus; C:preribosome, small subunit precursor; F:U3 snoRNA binding	C:nucleus; P:ribosome biogenesis
XM_001549884.2	1.96485	3.89805e-128	6.6601e-126	UP	F:chitin binding	F:chitin binding
XM_024691952.1	1.96259	5.31145e-77	3.58986e-75	UP		no GO terms
XM_001553668.2	1.96175	6.49818e-27	8.94654e-26	UP	P:cleavage involved in rRNA processing; F:endoribonuclease activity; C:nucleolus; P:maturation of SSU-rRNA; C:preribosome, small subunit precursor; F:metal ion binding; P:RNA phosphodiester bond hydrolysis, endonucleolytic	P:cleavage involved in rRNA processing; F:endoribonuclease activity; P:ribosomal small subunit biogenesis
XM_024691231.1	1.96014	3.04905e-116	4.30119e-114	UP	F:adenosylmethionine decarboxylase activity; C:cytosol; P:spermine biosynthetic process; P:spermidine biosynthetic process	F:adenosylmethionine decarboxylase activity; P:spermine biosynthetic process; P:spermidine biosynthetic process
XM_001554772.2	1.95763	1.3063e-08	5.59891e-08	UP		no GO terms
XM_001558314.2	1.95624	9.63291e-22	1.0083e-20	UP	F:RNA binding; F:helicase activity; F:ATP binding; C:nucleolus; P:positive regulation of transcription by RNA polymerase I	F:helicase activity
XM_001553849.2	1.94844	1.23261e-61	5.61369e-60	UP	F:GMP synthase (glutamine-hydrolyzing) activity; F:aspartate carbamoyltransferase activity; F:carbamoyl-phosphate synthase (glutamine-hydrolyzing) activity; F:dihydroorotase activity; F:ATP binding; C:cytosol; P:GMP biosynthetic process; P:'de novo' pyrimidine nucleobase biosynthetic process; P:UTP biosynthetic process; P:glutamine metabolic process; C:integral component of membrane; F:amino acid…	F:aspartate carbamoyltransferase activity; F:carbamoyl-phosphate synthase (glutamine-hydrolyzing) activity; F:ATP binding; P:'de novo' pyrimidine nucleobase biosynthetic process; P:cellular amino acid metabolic process; P:glutamine metabolic process; P:nitrogen compound metabolic process; F:amino acid binding; F:carboxyl- or carbamoyltransferase activity; F:metal ion binding
XM_024691497.1	1.94433	1.04025e-18	9.15683e-18	UP	F:N-acetyltransferase activity	F:N-acetyltransferase activity
XM_024696730.1	1.94049	1.95741e-26	2.62271e-25	UP		no GO terms
XM_024696745.1	1.9389	1.36746e-08	5.85007e-08	UP	F:polygalacturonase activity; P:carbohydrate metabolic process	F:polygalacturonase activity; P:carbohydrate metabolic process
XM_001550353.2	1.93093	3.50744e-55	1.32714e-53	UP	F:GTP binding; C:nucleolus	F:GTP binding
XM_024694573.1	1.93079	2.59214e-10	1.29363e-09	UP	C:integral component of membrane	C:integral component of membrane
XM_024692167.1	1.93058	2.43419e-67	1.28769e-65	UP	F:DNA binding; F:DNA-directed 5'-3' RNA polymerase activity; C:RNA polymerase I complex; P:transcription, DNA-templated; F:ribonucleoside binding	F:DNA binding; F:DNA-directed 5'-3' RNA polymerase activity; C:nucleus; P:transcription, DNA-templated; F:ribonucleoside binding
XM_024695218.1	1.92867	9.5756e-24	1.12567e-22	UP	C:integral component of membrane; F:hydrolase activity	no GO terms
XM_001556696.2	1.92495	2.35317e-99	2.51871e-97	UP		no GO terms
XM_001549084.2	1.92406	0.0246522	0.0478603	UP		no GO terms
XM_001558799.2	1.92267	4.26067e-30	6.82999e-29	UP		no GO terms
XM_001558824.2	1.92191	1.86542e-16	1.43135e-15	UP	F:thiol-dependent ubiquitin-specific protease activity; P:protein deubiquitination	F:thiol-dependent ubiquitin-specific protease activity; P:protein deubiquitination
XM_024695367.1	1.92185	2.42764e-68	1.31715e-66	UP	F:protein binding; C:nucleus; F:histone-lysine N-methyltransferase activity; P:histone lysine methylation	F:protein binding
XM_001559854.2	1.92096	8.73111e-50	2.79274e-48	UP	F:O-methyltransferase activity; C:integral component of membrane; P:methylation	F:methyltransferase activity; F:O-methyltransferase activity
XM_001560745.2	1.92017	2.08184e-38	4.62205e-37	UP	C:nucleolus; P:rRNA processing; C:small-subunit processome	P:rRNA processing; C:small-subunit processome
XM_001552130.2	1.91734	4.53444e-41	1.11469e-39	UP	P:maturation of LSU-rRNA from tricistronic rRNA transcript (SSU-rRNA, 5.8S rRNA, LSU-rRNA); F:RNA binding; C:nucleolus; F:rRNA (cytosine-C5-)-methyltransferase activity; C:preribosome, large subunit precursor; P:rRNA base methylation; P:assembly of large subunit precursor of preribosome	P:RNA methylation; F:RNA binding; P:RNA processing; F:methyltransferase activity; F:S-adenosylmethionine-dependent methyltransferase activity
XM_024695625.1	1.91637	6.48051e-05	0.00019072	UP	C:integral component of membrane; F:oxidoreductase activity; P:oxidation-reduction process	F:oxidoreductase activity; P:oxidation-reduction process
XM_024690615.1	1.91596	0.000121087	0.000344479	UP	C:membrane; C:integral component of membrane	no IPS match
XM_024691361.1	1.90984	1.46112e-72	8.77564e-71	UP	F:DNA-binding transcription factor activity, RNA polymerase II-specific; F:DNA binding; C:nucleus; F:zinc ion binding; C:host cell nucleus; P:positive regulation of transcription by RNA polymerase II	F:DNA-binding transcription factor activity, RNA polymerase II-specific; P:regulation of transcription, DNA-templated; F:zinc ion binding
XM_024697856.1	1.90913	0.000525804	0.00136903	UP	F:metal ion binding	no GO terms
XM_024694834.1	1.90756	0.0084104	0.0180013	UP	C:integral component of membrane	no GO terms
XM_024693338.1	1.90722	1.23026e-56	4.84148e-55	UP	F:serine-type endopeptidase activity; P:proteolysis	F:serine-type endopeptidase activity; P:proteolysis; F:serine-type peptidase activity
XM_024691945.1	1.89939	3.82748e-33	6.94043e-32	UP	C:integral component of membrane	no GO terms
XM_001560621.2	1.89929	3.23629e-12	1.88132e-11	UP	C:integral component of membrane; F:transmembrane transporter activity; P:transmembrane transport	F:transmembrane transporter activity; P:transmembrane transport
XM_001548337.2	1.89778	1.24891e-79	9.18584e-78	UP	P:maturation of LSU-rRNA from tricistronic rRNA transcript (SSU-rRNA, 5.8S rRNA, LSU-rRNA); P:maturation of 5.8S rRNA from tricistronic rRNA transcript (SSU-rRNA, 5.8S rRNA, LSU-rRNA); C:nucleoplasm; C:preribosome, large subunit precursor; F:ribonucleoprotein complex binding; C:PeBoW complex	C:nucleolus; P:ribosome biogenesis
XM_024696094.1	1.89737	1.3179e-27	1.87546e-26	UP	F:ion channel activity; F:calcium ion binding; P:calcium ion transport; C:integral component of membrane; P:ion transmembrane transport	F:ion channel activity; F:calcium ion binding; P:ion transport; C:membrane; P:transmembrane transport
XM_001550048.2	1.89721	5.04579e-43	1.33333e-41	UP	P:maturation of LSU-rRNA from tricistronic rRNA transcript (SSU-rRNA, 5.8S rRNA, LSU-rRNA); F:RNA binding; F:RNA helicase activity; F:ATP binding; C:nucleolus	F:nucleic acid binding; F:helicase activity; F:ATP binding
XM_001553730.2	1.89393	8.92122e-84	7.17558e-82	UP		no GO terms
XM_001550221.2	1.89171	1.40128e-46	4.14031e-45	UP	P:protein import into nucleus; P:ribosomal large subunit biogenesis; F:unfolded protein binding	no GO terms
XM_001559472.2	1.89098	8.11703e-29	1.23225e-27	UP	F:nucleic acid binding; F:helicase activity; F:ATP binding; P:maturation of SSU-rRNA	F:nucleic acid binding; F:helicase activity; F:ATP binding
XM_024691103.1	1.88703	3.17176e-19	2.8795e-18	UP	C:integral component of membrane	no GO terms
XM_024695460.1	1.88253	1.27513e-58	5.3798e-57	UP	F:methyltransferase activity; F:transferase activity; P:methylation	no GO terms
XM_024690902.1	1.88033	2.54793e-11	1.37483e-10	UP	F:catalytic activity; P:base-excision repair	F:catalytic activity; P:DNA repair
XM_024690601.1	1.87966	0.0114256	0.0238157	UP	P:ribosomal subunit export from nucleus; F:GTPase activity; F:GTP binding; C:nucleus; C:cytoplasm; P:protein import into nucleus	F:GTPase activity; F:GTP binding; P:nucleocytoplasmic transport
XM_024691637.1	1.87936	5.03341e-05	0.000150172	UP		no IPS match
XM_024697755.1	1.87578	1.3897e-10	7.0845e-10	UP	P:carbohydrate metabolic process; F:UDP-glycosyltransferase activity; F:transferase activity, transferring hexosyl groups; P:lipid glycosylation	P:carbohydrate metabolic process; F:UDP-glycosyltransferase activity; F:transferase activity, transferring hexosyl groups; P:lipid glycosylation
XM_001559019.2	1.87264	1.51049e-38	3.38359e-37	UP	F:RNA polymerase I activity; F:RNA polymerase III activity; C:RNA polymerase III complex; C:RNA polymerase I complex; P:transcription by RNA polymerase I; P:transcription by RNA polymerase III; F:protein dimerization activity	F:DNA-directed 5'-3' RNA polymerase activity; P:transcription, DNA-templated; F:protein dimerization activity
XM_001548547.2	1.87101	2.28998e-05	7.10659e-05	UP		no GO terms
XM_001546283.2	1.871	1.01969e-65	5.18477e-64	UP	F:DNA binding; F:RNA binding; C:nucleolus; P:ribosomal large subunit biogenesis; P:ribosomal small subunit biogenesis	no GO terms
XM_024693364.1	1.8709	2.6437e-68	1.43155e-66	UP	F:chitin binding	F:chitin binding
XM_024697406.1	1.86908	1.14616e-171	3.54255e-169	UP	C:mitochondrial respiratory chain complex II, succinate dehydrogenase complex (ubiquinone); P:tricarboxylic acid cycle; P:mitochondrial electron transport, succinate to ubiquinone; F:succinate dehydrogenase (ubiquinone) activity; F:electron transfer activity; F:flavin adenine dinucleotide binding	P:tricarboxylic acid cycle; F:oxidoreductase activity; F:oxidoreductase activity, acting on the CH-CH group of donors; P:electron transport chain; F:flavin adenine dinucleotide binding; P:oxidation-reduction process
XM_001546049.2	1.86314	0.000337239	0.000903024	UP	P:G protein-coupled receptor signaling pathway	no GO terms
XM_024697297.1	1.86129	0.000412417	0.00109074	UP	F:protein binding	F:protein binding
XM_024696501.1	1.85643	1.86465e-14	1.25288e-13	UP	F:oxidoreductase activity, acting on the CH-OH group of donors, NAD or NADP as acceptor; P:oxidation-reduction process	F:catalytic activity
XM_024697988.1	1.8535	7.9333e-06	2.58749e-05	UP		no GO terms
XM_024697772.1	1.85287	4.63786e-53	1.63982e-51	UP	C:mitochondrial inner membrane; P:heme A biosynthetic process; C:integral component of membrane; F:oxidoreductase activity, acting on the CH-CH group of donors; F:oxidoreductase activity, acting on NAD(P)H, heme protein as acceptor; P:oxidation-reduction process	P:heme A biosynthetic process; C:membrane; C:integral component of membrane; F:oxidoreductase activity, acting on the CH-CH group of donors; P:oxidation-reduction process
XM_024692037.1	1.85271	7.85617e-14	5.08968e-13	UP	C:integral component of plasma membrane	no GO terms
XM_001548018.2	1.84977	0.0197505	0.0392102	UP	F:iron-sulfur cluster binding	no GO terms
XM_001557445.2	1.84921	2.19362e-29	3.41495e-28	UP	P:maturation of SSU-rRNA from tricistronic rRNA transcript (SSU-rRNA, 5.8S rRNA, LSU-rRNA); F:ATP binding; F:snoRNA binding; C:90S preribosome; C:small-subunit processome; C:t-UTP complex; P:positive regulation of transcription by RNA polymerase I	no GO terms
XM_001560385.2	1.84811	9.86926e-120	1.48352e-117	UP	F:GTP binding; C:nucleolus	F:GTP binding; C:nucleolus
XM_001556993.2	1.84699	2.66902e-81	2.01702e-79	UP	F:endonuclease activity; P:nucleic acid phosphodiester bond hydrolysis	no GO terms
XM_024697795.1	1.84558	1.06799e-19	9.98578e-19	UP	C:integral component of plasma membrane; F:potassium ion transmembrane transporter activity; P:potassium ion transmembrane transport	C:integral component of plasma membrane; F:potassium ion transmembrane transporter activity; P:potassium ion transmembrane transport
XM_001555261.2	1.84246	1.86027e-104	2.11456e-102	UP	C:cytoplasm; P:protein import into nucleus; F:nuclear localization sequence binding; F:Ran GTPase binding; C:nuclear periphery; F:nuclear import signal receptor activity	P:protein import into nucleus; P:intracellular protein transport; F:Ran GTPase binding
XM_001549848.2	1.84173	0.0213327	0.0420358	UP		no GO terms
XM_001561066.2	1.84025	0.00400189	0.00907983	UP		no IPS match
XM_001556940.2	1.83869	2.52638e-119	3.75652e-117	UP	C:integral component of membrane	no IPS match
XM_024692625.1	1.83561	1.2474e-21	1.29583e-20	UP	F:ferric-chelate reductase activity; C:plasma membrane; P:iron ion transport; P:cellular iron ion homeostasis; P:copper ion import; C:integral component of membrane; P:oxidation-reduction process	F:oxidoreductase activity; P:oxidation-reduction process
XM_001557153.2	1.83461	4.397e-31	7.35722e-30	UP	P:endonucleolytic cleavage in ITS1 to separate SSU-rRNA from 5.8S rRNA and LSU-rRNA from tricistronic rRNA transcript (SSU-rRNA, 5.8S rRNA, LSU-rRNA); P:endonucleolytic cleavage to generate mature 5'-end of SSU-rRNA from (SSU-rRNA, 5.8S rRNA, LSU-rRNA); P:endonucleolytic cleavage in 5'-ETS of tricistronic rRNA transcript (SSU-rRNA, 5.8S rRNA, LSU-rRNA); F:RNA binding; C:nucleolus; P:small-subunit…	F:nucleic acid binding
XM_024697001.1	1.83136	1.03698e-09	4.89622e-09	UP	C:plasma membrane; C:integral component of membrane; P:dipeptide transmembrane transport; F:tripeptide transmembrane transporter activity; P:tripeptide transport; F:dipeptide transmembrane transporter activity	P:oligopeptide transport; C:membrane; F:transmembrane transporter activity; P:transmembrane transport
XM_024690635.1	1.83081	6.77218e-43	1.78438e-41	UP	F:DNA binding	F:DNA binding
XM_024693846.1	1.82681	1.41607e-77	9.73829e-76	UP	F:chitin synthase activity; C:integral component of membrane; C:cell septum; C:cell periphery	F:chitin synthase activity; F:transferase activity, transferring hexosyl groups
XM_001561274.2	1.82653	5.56912e-40	1.3116e-38	UP	F:hydrolase activity, hydrolyzing O-glycosyl compounds; P:carbohydrate metabolic process; P:cell wall chitin metabolic process; C:fungal-type cell wall; C:membrane; F:transferase activity, transferring glycosyl groups; P:fungal-type cell wall organization	F:hydrolase activity, hydrolyzing O-glycosyl compounds; C:cell wall; P:carbohydrate metabolic process; F:hydrolase activity, acting on glycosyl bonds; P:cell wall organization
XM_024697152.1	1.82638	0.00215209	0.00511532	UP	F:oxidoreductase activity; P:oxidation-reduction process; F:FAD binding	F:oxidoreductase activity; F:flavin adenine dinucleotide binding; P:oxidation-reduction process; F:FAD binding
XM_024696213.1	1.82445	3.46051e-09	1.56206e-08	UP	F:protein binding	F:protein binding
XM_001549553.2	1.82287	2.01019e-07	7.7424e-07	UP		no GO terms
XM_024696379.1	1.82237	1.35179e-08	5.78667e-08	UP	F:metal ion binding	no GO terms
XM_001546094.2	1.8198	9.64202e-102	1.04835e-99	UP	F:translation initiation factor activity; P:translational initiation	no GO terms
XM_024692952.1	1.81961	2.90552e-05	8.90033e-05	UP		no GO terms
XM_001560576.2	1.81722	1.38713e-169	4.19311e-167	UP	F:glycerol kinase activity; C:mitochondrion; P:glycerol metabolic process; P:triglyceride metabolic process; P:phosphorylation; P:glycerol-3-phosphate biosynthetic process	F:glycerol kinase activity; P:carbohydrate metabolic process; P:glycerol-3-phosphate metabolic process; F:phosphotransferase activity, alcohol group as acceptor
XM_001552082.2	1.81599	7.63344e-33	1.36263e-31	UP		no GO terms
XM_001547319.2	1.81238	1.4149e-23	1.64362e-22	UP	P:maturation of SSU-rRNA from tricistronic rRNA transcript (SSU-rRNA, 5.8S rRNA, LSU-rRNA); C:nucleolus; C:small-subunit processome	no GO terms
XM_024692197.1	1.81039	6.17248e-05	0.0001822	UP		no GO terms
XM_024691832.1	1.80966	2.25596e-93	2.18511e-91	UP	P:activation of MAPKK activity; F:MAP kinase kinase kinase activity; F:protein binding; F:ATP binding	F:protein kinase activity; F:protein binding; F:ATP binding; P:protein phosphorylation; P:signal transduction
XM_001556970.2	1.80919	8.16366e-14	5.28142e-13	UP		no GO terms
XM_001545733.2	1.80716	9.88383e-06	3.19413e-05	UP	F:oxidoreductase activity, acting on single donors with incorporation of molecular oxygen, incorporation of two atoms of oxygen; P:lipid oxidation; F:metal ion binding	F:oxidoreductase activity, acting on single donors with incorporation of molecular oxygen, incorporation of two atoms of oxygen; F:metal ion binding; P:oxidation-reduction process
XM_024695391.1	1.80585	3.38228e-89	3.02077e-87	UP	C:membrane	no GO terms
XM_001545841.2	1.80476	2.23082e-14	1.49126e-13	UP		no GO terms
XM_024696117.1	1.80407	1.64369e-65	8.31151e-64	UP	P:regulation of cyclin-dependent protein serine/threonine kinase activity; C:cyclin-dependent protein kinase holoenzyme complex; C:nucleus; F:cyclin-dependent protein serine/threonine kinase regulator activity; F:protein kinase binding	P:regulation of cyclin-dependent protein serine/threonine kinase activity; F:protein kinase binding
XM_024697479.1	1.8017	8.20348e-29	1.24468e-27	UP	C:integral component of membrane	no GO terms
XM_024692663.1	1.80068	2.04411e-05	6.37954e-05	UP	F:nucleic acid binding; F:DNA helicase activity; F:ATP binding; C:nucleus; P:DNA recombination; P:DNA duplex unwinding	F:nucleic acid binding; F:helicase activity; F:ATP binding; P:DNA recombination
XM_024690623.1	1.7986	0.0248715	0.0482418	UP	C:integral component of membrane; F:transmembrane transporter activity; P:transmembrane transport	no GO terms
XM_001557761.2	1.79828	2.90782e-18	2.50042e-17	UP	C:integral component of membrane; F:transmembrane transporter activity; P:transmembrane transport	F:transmembrane transporter activity; P:transmembrane transport
XM_001553190.2	1.79619	1.88593e-08	7.96901e-08	UP	F:hydrolase activity	no GO terms
XM_024696148.1	1.79583	1.75682e-19	1.6217e-18	UP	F:molecular_function; C:cellular_component; P:biological_process; F:hydrolase activity	no GO terms
XM_024694074.1	1.79541	5.65239e-05	0.000167766	UP	F:protein serine/threonine kinase activity; F:ATP binding; P:peptidyl-serine phosphorylation; P:intracellular signal transduction	F:protein kinase activity; F:protein serine/threonine kinase activity; F:ATP binding; P:protein phosphorylation
XM_001545867.2	1.79539	5.70425e-32	9.83161e-31	UP	F:mitochondrial promoter sequence-specific DNA binding; F:DNA-directed 5'-3' RNA polymerase activity; P:mitochondrial transcription; C:mitochondrial DNA-directed RNA polymerase complex	F:DNA binding; F:DNA-directed 5'-3' RNA polymerase activity; P:transcription, DNA-templated
XM_024690610.1	1.7947	3.78248e-17	3.04229e-16	UP	C:integral component of membrane	no GO terms
XM_001554761.2	1.79135	1.28966e-35	2.55406e-34	UP	F:iron ion binding; C:integral component of membrane; F:oxidoreductase activity, acting on paired donors, with incorporation or reduction of molecular oxygen, reduced flavin or flavoprotein as one donor, and incorporation of one atom of oxygen; F:heme binding; P:oxidation-reduction process	F:monooxygenase activity; F:iron ion binding; F:oxidoreductase activity, acting on paired donors, with incorporation or reduction of molecular oxygen; F:oxidoreductase activity, acting on paired donors, with incorporation or reduction of molecular oxygen, reduced flavin or flavoprotein as one donor, and incorporation of one atom of oxygen; F:heme binding; P:oxidation-reduction process
XM_024691846.1	1.79121	1.29898e-74	8.36826e-73	UP	F:calcium transmembrane transporter activity, phosphorylative mechanism; F:ATP binding; C:integral component of membrane; C:intracellular membrane-bounded organelle; P:calcium ion transmembrane transport	F:nucleotide binding; C:integral component of membrane
XM_024696849.1	1.78668	0.0222923	0.0437356	UP		no GO terms
XM_024697139.1	1.78033	2.77939e-14	1.8472e-13	UP		no GO terms
XM_001551370.2	1.78031	9.17495e-51	3.0555e-49	UP		no IPS match
XM_024698174.1	1.77882	8.80876e-07	3.17577e-06	UP	F:ribonuclease III activity; P:RNA processing; P:RNA phosphodiester bond hydrolysis, endonucleolytic	F:ribonuclease III activity; P:RNA processing
XM_024695584.1	1.77855	1.21564e-71	7.19138e-70	UP	P:formation of cytoplasmic translation initiation complex; P:translation reinitiation; F:mRNA binding; F:translation initiation factor activity; C:eukaryotic 43S preinitiation complex; C:eukaryotic 48S preinitiation complex; C:multi-eIF complex; C:eukaryotic translation initiation factor 3 complex, eIF3e; C:eukaryotic translation initiation factor 3 complex, eIF3m	C:eukaryotic translation initiation factor 3 complex
XM_001555132.2	1.77735	3.31874e-34	6.24431e-33	UP	P:maturation of LSU-rRNA from tricistronic rRNA transcript (SSU-rRNA, 5.8S rRNA, LSU-rRNA); P:maturation of 5.8S rRNA from tricistronic rRNA transcript (SSU-rRNA, 5.8S rRNA, LSU-rRNA); F:protein binding; C:nucleoplasm; C:nucleolus; F:channel activity; C:integral component of membrane; C:preribosome, large subunit precursor; F:ribonucleoprotein complex binding; P:transmembrane transport	F:protein binding; P:ribosome biogenesis
XM_024693209.1	1.77716	8.85352e-96	9.12145e-94	UP		no GO terms
XM_024695535.1	1.77609	2.79533e-79	2.03423e-77	UP		no GO terms
XM_024698083.1	1.77435	3.14102e-98	3.29783e-96	UP	F:oxidoreductase activity, acting on NAD(P)H, oxygen as acceptor; P:oxidation-reduction process	P:oxidation-reduction process
XM_024693670.1	1.77298	1.564e-33	2.87391e-32	UP	F:chromatin binding; F:ubiquitin-protein transferase activity; P:histone ubiquitination; P:histone catabolic process; P:regulation of transcription from RNA polymerase II promoter in response to oxidative stress; F:metal ion binding; C:Lid2 complex	F:chromatin binding
XM_024695559.1	1.77253	0.00146872	0.00358997	UP	C:membrane; C:integral component of membrane; F:transmembrane transporter activity; P:transmembrane transport	no GO terms
XM_024696788.1	1.77251	9.39893e-12	5.25286e-11	UP	F:protein binding	F:protein binding
XM_001551995.2	1.77108	0.000455985	0.00119997	UP	F:catalase activity; C:mitochondrion; C:peroxisome; F:heme binding; P:response to hydrogen peroxide; P:hydrogen peroxide catabolic process; F:metal ion binding; P:oxidation-reduction process; P:cellular oxidant detoxification	F:catalase activity; P:response to oxidative stress; F:heme binding; P:oxidation-reduction process
XM_024696272.1	1.77078	2.09709e-24	2.54127e-23	UP	F:RNA binding; F:RNA helicase activity; F:ATP binding; C:nucleolus; P:rRNA processing	F:nucleic acid binding; F:helicase activity; F:ATP binding
XM_024690682.1	1.77026	1.39236e-55	5.327e-54	UP		no IPS match
XM_001559192.2	1.76979	1.67744e-14	1.13078e-13	UP	F:O-methyltransferase activity; F:oxidoreductase activity; P:oxidation-reduction process	F:oxidoreductase activity
XM_024697102.1	1.76973	3.31818e-12	1.92689e-11	UP	C:integral component of membrane	no GO terms
XM_024697235.1	1.76897	5.78314e-12	3.29296e-11	UP	C:membrane; C:integral component of membrane	no GO terms
XM_024690333.1	1.76743	2.08462e-98	2.21404e-96	UP	C:nucleus; C:cytoplasm; P:sporulation resulting in formation of a cellular spore	no GO terms
XM_001548903.2	1.76464	3.36481e-40	8.00684e-39	UP	F:GTPase activator activity; P:intracellular protein transport; F:Rab GTPase binding; P:activation of GTPase activity	no GO terms
XM_024691827.1	1.76197	2.59163e-134	5.09218e-132	UP	C:plasma membrane; C:integral component of membrane; C:eisosome; C:membrane raft; P:eisosome assembly; P:protein localization to plasma membrane	C:membrane
XM_024698149.1	1.76094	0.000854958	0.00216578	UP	P:cellular aromatic compound metabolic process; F:ferric iron binding; F:oxidoreductase activity, acting on single donors with incorporation of molecular oxygen, incorporation of two atoms of oxygen; P:oxidation-reduction process	F:catalytic activity; F:iron ion binding; P:cellular aromatic compound metabolic process; F:ferric iron binding; F:oxidoreductase activity, acting on single donors with incorporation of molecular oxygen, incorporation of two atoms of oxygen; P:oxidation-reduction process
XM_001550892.2	1.76041	0.00429441	0.00969077	UP	F:glucan endo-1,3-alpha-glucosidase activity; P:fungal-type cell wall disassembly involved in conjugation with cellular fusion	F:hydrolase activity
XM_001552415.2	1.75935	0.011728	0.0243831	UP	F:hydrolase activity, hydrolyzing O-glycosyl compounds; P:carbohydrate metabolic process	F:hydrolase activity, hydrolyzing O-glycosyl compounds; P:carbohydrate metabolic process
XM_024692997.1	1.75896	2.16322e-07	8.30277e-07	UP		no GO terms
XM_024690694.1	1.75621	1.45431e-19	1.3497e-18	UP	F:protein binding; C:small-subunit processome; C:Pwp2p-containing subcomplex of 90S preribosome	F:protein binding
XM_024694735.1	1.75493	7.64299e-115	1.04599e-112	UP	F:RNA binding; F:aspartate-tRNA ligase activity; F:ATP binding; C:cytosol; P:aspartyl-tRNA aminoacylation; C:aminoacyl-tRNA synthetase multienzyme complex	F:nucleotide binding; F:aminoacyl-tRNA ligase activity; F:aspartate-tRNA ligase activity; F:ATP binding; C:cytoplasm; P:tRNA aminoacylation for protein translation; P:aspartyl-tRNA aminoacylation
XM_024692400.1	1.75378	3.51601e-58	1.4588e-56	UP	F:RNA binding; F:RNA helicase activity; F:ATP binding; C:nucleolus; P:rRNA processing	F:nucleic acid binding; F:helicase activity; F:ATP binding
XM_024690572.1	1.74836	8.06014e-06	2.62731e-05	UP	C:integral component of membrane	no GO terms
XM_024692227.1	1.74361	3.17869e-28	4.68844e-27	UP		no GO terms
XM_024691508.1	1.74142	3.6149e-16	2.71738e-15	UP	F:protein binding	F:protein binding
XM_024693321.1	1.74119	7.62641e-42	1.93709e-40	UP		no GO terms
XM_001554530.2	1.73898	8.03741e-26	1.04684e-24	UP	P:maturation of SSU-rRNA from tricistronic rRNA transcript (SSU-rRNA, 5.8S rRNA, LSU-rRNA); F:protein binding; C:nucleolus; C:small-subunit processome	F:protein binding
XM_001551842.2	1.73773	2.31101e-87	2.01175e-85	UP	P:box H/ACA snoRNA 3'-end processing; F:RNA binding; F:pseudouridine synthase activity; P:rRNA pseudouridine synthesis; P:snRNA pseudouridine synthesis; C:box H/ACA snoRNP complex; P:mRNA pseudouridine synthesis	P:pseudouridine synthesis; F:RNA binding; P:RNA processing; P:RNA modification; F:pseudouridine synthase activity
XM_024691703.1	1.73593	1.46136e-25	1.87934e-24	UP		no GO terms
XM_024696522.1	1.733	1.21106e-55	4.64626e-54	UP	C:integral component of plasma membrane; P:drug transmembrane transport; P:xenobiotic transport; F:xenobiotic transmembrane transporter activity	F:transmembrane transporter activity; P:transmembrane transport
XM_024693574.1	1.73214	0.000215742	0.000593642	UP	C:integral component of membrane	no GO terms
XM_024696721.1	1.73016	1.52816e-11	8.39236e-11	UP	C:integral component of membrane	no GO terms
XM_001560675.2	1.72802	2.94067e-50	9.61853e-49	UP	F:calcium channel activity; F:calcium ion binding; C:endoplasmic reticulum; C:endoplasmic reticulum membrane; P:cellular calcium ion homeostasis; C:integral component of membrane; F:kinase activity; P:phosphorylation; P:calcium ion transmembrane transport	F:calcium ion binding; C:membrane; P:transmembrane transport
XM_001554773.2	1.72768	5.57115e-36	1.12354e-34	UP		no GO terms
XM_001557802.2	1.72767	5.16005e-79	3.73533e-77	UP		no GO terms
XM_001556540.2	1.72744	0.000412524	0.00109092	UP		no GO terms
XM_001559309.2	1.7274	2.20183e-98	2.32954e-96	UP	P:positive regulation of transcription from RNA polymerase II promoter by galactose; F:RNA polymerase II cis-regulatory region sequence-specific DNA binding; F:DNA-binding transcription factor activity, RNA polymerase II-specific; C:nucleus; F:zinc ion binding; C:host cell nucleus	F:DNA-binding transcription factor activity, RNA polymerase II-specific; F:DNA binding; P:transcription, DNA-templated; P:regulation of transcription, DNA-templated; F:zinc ion binding
XM_024691842.1	1.72732	7.9696e-21	7.93154e-20	UP	P:DNA damage checkpoint; F:eukaryotic translation initiation factor 2alpha kinase activity; F:protein binding; F:ATP binding; P:regulation of translational initiation by eIF2 alpha phosphorylation; C:cytosolic ribosome	P:DNA damage checkpoint; F:protein kinase activity; F:eukaryotic translation initiation factor 2alpha kinase activity; F:protein binding; F:ATP binding; P:protein phosphorylation; P:regulation of translational initiation by eIF2 alpha phosphorylation
XM_024696211.1	1.72445	7.44382e-25	9.22363e-24	UP	F:protein binding	F:protein binding
XM_024691984.1	1.72096	0.00119219	0.00295261	UP		no GO terms
XM_024694680.1	1.72046	1.58327e-59	6.89124e-58	UP	F:serine C-palmitoyltransferase activity; C:cytoplasm; F:pyridoxal phosphate binding; C:SPOTS complex; P:sphingosine biosynthetic process; P:ceramide biosynthetic process	F:catalytic activity; P:biosynthetic process; F:pyridoxal phosphate binding
XM_001555965.2	1.71754	3.07053e-25	3.89594e-24	UP	C:microtubule organizing center	C:microtubule organizing center
XM_024696663.1	1.71695	2.43419e-61	1.10131e-59	UP	F:structural constituent of ribosome; C:ribosome; P:translation	F:structural constituent of ribosome; C:ribosome; P:translation
XM_024693279.1	1.716	1.22591e-99	1.31727e-97	UP	P:cytoplasmic translation; F:ATP binding; C:nucleus; C:endoplasmic reticulum lumen; C:polysome; P:regulation of translational fidelity; C:membrane; F:ATPase activity; P:ubiquitin-dependent ERAD pathway; P:endoplasmic reticulum unfolded protein response; F:heat shock protein binding; C:endoplasmic reticulum chaperone complex; P:protein refolding; F:protein folding chaperone; F:unfolded protein bin…	no GO terms
XM_001551130.2	1.71554	0.000189969	0.000526251	UP	F:structural constituent of cell wall; C:cell wall	F:structural constituent of cell wall; C:cell wall
XM_024697584.1	1.71536	0.00915953	0.0194639	UP	F:protein binding	F:protein binding
XM_024695620.1	1.71521	1.11408e-35	2.21752e-34	UP	F:fatty acid elongase activity; P:fatty acid elongation, saturated fatty acid; P:sphingolipid biosynthetic process; C:integral component of endoplasmic reticulum membrane; P:fatty acid elongation, monounsaturated fatty acid; P:fatty acid elongation, polyunsaturated fatty acid; P:very long-chain fatty acid biosynthetic process; F:3-oxo-arachidoyl-CoA synthase activity; F:3-oxo-cerotoyl-CoA synthas…	C:integral component of membrane
XM_024695080.1	1.71151	9.3566e-56	3.59974e-54	UP	F:amidophosphoribosyltransferase activity; P:'de novo' IMP biosynthetic process; P:purine nucleobase biosynthetic process; P:nucleoside metabolic process; C:integral component of membrane; F:transmembrane transporter activity; F:metal ion binding; P:transmembrane transport	F:amidophosphoribosyltransferase activity; P:purine nucleobase biosynthetic process; P:nucleoside metabolic process
XM_024694952.1	1.71004	3.07657e-09	1.39447e-08	UP	C:integral component of membrane	no IPS match
XM_024692867.1	1.70969	1.77561e-11	9.70271e-11	UP	P:DNA repair	no GO terms
XM_001555883.2	1.70707	1.1261e-07	4.44494e-07	UP	F:protein kinase activity; F:ATP binding; P:protein phosphorylation	no GO terms
XM_001551090.2	1.70665	6.06385e-37	1.26847e-35	UP	P:lipid metabolic process; F:phosphoric diester hydrolase activity; C:integral component of membrane	P:lipid metabolic process; F:phosphoric diester hydrolase activity
XM_024692422.1	1.70519	4.22354e-23	4.77914e-22	UP	P:maturation of 5.8S rRNA; F:RNA binding; F:RNA helicase activity; F:ATP binding; C:nucleus; P:RNA catabolic process	F:nucleic acid binding; F:RNA binding; F:RNA helicase activity; F:ATP binding; P:RNA catabolic process
XM_024696800.1	1.70254	0.0144362	0.0294987	UP	F:mannan endo-1,6-alpha-mannosidase activity; P:fungal-type cell wall biogenesis; C:integral component of membrane; P:carbohydrate catabolic process	P:carbohydrate metabolic process; F:mannan endo-1,6-alpha-mannosidase activity; P:carbohydrate catabolic process
XM_001560044.2	1.70254	5.89145e-17	4.68522e-16	UP	P:tRNA dihydrouridine synthesis; C:nucleus; C:cytoplasm; F:metal ion binding; F:flavin adenine dinucleotide binding; P:oxidation-reduction process; F:tRNA-dihydrouridine47 synthase activity	F:catalytic activity; P:tRNA processing; F:tRNA dihydrouridine synthase activity; F:flavin adenine dinucleotide binding; P:oxidation-reduction process
XM_024693644.1	1.70188	5.46166e-39	1.2396e-37	UP	F:protein binding; C:integral component of membrane	F:protein binding
XM_001561211.2	1.70166	4.06203e-50	1.31612e-48	UP	F:protein serine/threonine kinase activity; F:protein binding; F:ATP binding; C:nucleus; C:cytoplasm; P:protein phosphorylation; P:signal transduction in response to DNA damage; P:mitotic DNA damage checkpoint	F:protein kinase activity; F:protein binding; F:ATP binding; P:protein phosphorylation
XM_001545800.2	1.70138	7.62494e-10	3.64397e-09	UP	F:binding; P:transcription by RNA polymerase I	no GO terms
XM_001545974.2	1.70088	5.90849e-28	8.55425e-27	UP	P:maturation of 5.8S rRNA; P:maturation of LSU-rRNA; C:preribosome, large subunit precursor	P:rRNA processing
XM_001557765.2	1.69931	5.28376e-73	3.21561e-71	UP	C:mitochondrion; P:glycerol-3-phosphate metabolic process; C:glycerol-3-phosphate dehydrogenase complex; C:integral component of membrane; F:sn-glycerol-3-phosphate:ubiquinone-8 oxidoreductase activity; P:oxidation-reduction process	F:glycerol-3-phosphate dehydrogenase (quinone) activity; P:glycerol-3-phosphate metabolic process; C:glycerol-3-phosphate dehydrogenase complex; F:oxidoreductase activity; P:oxidation-reduction process
XM_001547087.2	1.69819	6.66532e-63	3.12883e-61	UP	F:DNA-binding transcription factor activity, RNA polymerase II-specific; F:DNA binding; C:nucleus; P:regulation of transcription by RNA polymerase II; F:zinc ion binding; C:host cell nucleus	F:DNA-binding transcription factor activity, RNA polymerase II-specific; F:DNA binding; P:transcription, DNA-templated; P:regulation of transcription, DNA-templated; F:zinc ion binding
XM_001558476.2	1.69816	3.49143e-51	1.17699e-49	UP	P:maturation of LSU-rRNA from tricistronic rRNA transcript (SSU-rRNA, 5.8S rRNA, LSU-rRNA); P:maturation of 5.8S rRNA from tricistronic rRNA transcript (SSU-rRNA, 5.8S rRNA, LSU-rRNA); F:protein binding; C:nucleoplasm; C:nucleolus; C:preribosome, large subunit precursor; F:ribonucleoprotein complex binding	F:protein binding; P:rRNA processing; P:ribosome biogenesis
XM_001547449.2	1.69716	5.7526e-113	7.53536e-111	UP	P:lipid metabolic process; C:integral component of membrane	P:lipid metabolic process
XM_001560756.2	1.69584	1.24101e-05	3.96719e-05	UP	F:iron ion binding; F:oxidoreductase activity, acting on paired donors, with incorporation or reduction of molecular oxygen, reduced flavin or flavoprotein as one donor, and incorporation of one atom of oxygen; F:heme binding; P:oxidation-reduction process	F:iron ion binding; F:oxidoreductase activity, acting on paired donors, with incorporation or reduction of molecular oxygen; F:oxidoreductase activity, acting on paired donors, with incorporation or reduction of molecular oxygen, reduced flavin or flavoprotein as one donor, and incorporation of one atom of oxygen; F:heme binding; P:oxidation-reduction process
XM_001547347.2	1.69391	6.2927e-30	9.96544e-29	UP		no GO terms
XM_024697891.1	1.69329	2.482e-05	7.67477e-05	UP	F:RNA binding; F:iron ion binding; C:integral component of membrane; F:oxidoreductase activity, acting on paired donors, with incorporation or reduction of molecular oxygen; F:heme binding; F:ribonuclease T2 activity; P:oxidation-reduction process; P:RNA phosphodiester bond hydrolysis, endonucleolytic	F:oxidoreductase activity
XM_024691156.1	1.69219	5.07337e-52	1.74013e-50	UP	F:phosphoribosylformylglycinamidine synthase activity; P:'de novo' IMP biosynthetic process; P:glutamine metabolic process	F:phosphoribosylformylglycinamidine synthase activity; P:'de novo' IMP biosynthetic process
XM_024693578.1	1.68948	1.13535e-29	1.78669e-28	UP	F:protein binding; P:rRNA processing; C:small-subunit processome; C:Pwp2p-containing subcomplex of 90S preribosome	F:protein binding; P:rRNA processing; C:small-subunit processome
XM_001546949.2	1.68754	6.02002e-29	9.18462e-28	UP	F:RNA binding; F:RNA helicase activity; F:ATP binding; C:nucleolus; P:rRNA processing	F:nucleic acid binding; F:helicase activity; F:ATP binding
XM_001547350.2	1.68733	2.28976e-25	2.91875e-24	UP	F:chromatin binding; F:protein binding; P:nucleosome disassembly; P:transcription elongation from RNA polymerase II promoter; C:RSC-type complex; P:ATP-dependent chromatin remodeling	F:chromatin binding; F:protein binding; P:chromatin remodeling; C:RSC-type complex
XM_024691395.1	1.68632	2.90725e-11	1.56014e-10	UP	P:mitotic sister chromatid segregation; P:regulation of DNA replication; P:sister chromatid cohesion; F:N-acetyltransferase activity; P:post-translational protein acetylation; P:meiotic chromosome segregation	P:mitotic sister chromatid segregation; P:sister chromatid cohesion; F:N-acetyltransferase activity; F:acetyltransferase activity; P:meiotic chromosome segregation
XM_001554199.2	1.68523	3.49071e-06	1.18429e-05	UP	C:integral component of membrane; F:hydrolase activity	F:hydrolase activity
XM_001548305.2	1.68484	3.59247e-38	7.8931e-37	UP	P:ribosomal large subunit assembly; F:protein binding; C:nucleolus; P:protein-RNA complex remodeling	F:protein binding
XM_024693192.1	1.68318	3.44525e-13	2.14029e-12	UP	C:integral component of membrane	no GO terms
XM_024697764.1	1.68173	2.29896e-09	1.05294e-08	UP	F:GTPase activity; F:GTP binding; C:intracellular; C:plasma membrane; P:small GTPase mediated signal transduction; F:GDP binding; P:positive regulation of conjugation with cellular fusion	F:GTPase activity; F:GTP binding; P:signal transduction; C:membrane
XM_001559601.2	1.68136	1.87941e-84	1.54787e-82	UP	P:endonucleolytic cleavage in ITS1 to separate SSU-rRNA from 5.8S rRNA and LSU-rRNA from tricistronic rRNA transcript (SSU-rRNA, 5.8S rRNA, LSU-rRNA); P:endonucleolytic cleavage to generate mature 5'-end of SSU-rRNA from (SSU-rRNA, 5.8S rRNA, LSU-rRNA); P:endonucleolytic cleavage in 5'-ETS of tricistronic rRNA transcript (SSU-rRNA, 5.8S rRNA, LSU-rRNA); F:snRNA binding; F:snoRNA binding; C:box C/…	no GO terms
XM_001553470.2	1.68104	2.75314e-74	1.75309e-72	UP	P:fungal-type cell wall biogenesis; C:integral component of membrane; P:transmembrane transport	no GO terms
XM_024692505.1	1.68021	4.23671e-22	4.5242e-21	UP	P:mitochondrion inheritance; P:microtubule cytoskeleton organization; P:mitochondrial fission; F:phospholipid binding; C:cell cortex; F:tubulin binding; P:dynein-driven meiotic oscillatory nuclear movement; P:maintenance of protein location in cell cortex	F:protein binding; F:phospholipid binding; C:cell cortex; P:maintenance of protein location in cell cortex
XM_001558100.2	1.68015	3.72716e-18	3.18901e-17	UP	C:nucleus; P:rRNA processing	C:nucleus; P:rRNA processing
XM_024694739.1	1.67942	3.62335e-45	1.02648e-43	UP	C:nucleolus; P:rRNA processing; C:preribosome, large subunit precursor; C:nuclear periphery; P:ribosomal large subunit biogenesis	no GO terms
XM_001556088.2	1.67789	1.04624e-12	6.29758e-12	UP	F:kinase activity; P:phosphorylation	no GO terms
XM_024692040.1	1.67729	3.37192e-33	6.13458e-32	UP		no GO terms
XM_001555192.2	1.67647	5.32531e-16	3.95466e-15	UP	C:integral component of membrane	no GO terms
XM_001561304.2	1.67591	3.16454e-55	1.19904e-53	UP	P:SREBP signaling pathway; F:protein dimerization activity	P:SREBP signaling pathway; P:positive regulation of transcription by RNA polymerase II; F:protein dimerization activity
XM_024691483.1	1.67459	9.54396e-149	2.16971e-146	UP	C:1,3-beta-D-glucan synthase complex; F:1,3-beta-D-glucan synthase activity; C:integral component of membrane; F:pyridoxal phosphate binding; P:ascospore wall (1->3)-beta-D-glucan biosynthetic process	C:1,3-beta-D-glucan synthase complex; F:1,3-beta-D-glucan synthase activity; P:(1->3)-beta-D-glucan biosynthetic process; C:membrane
XM_001546322.2	1.67411	3.09686e-11	1.65801e-10	UP		no GO terms
XM_024693821.1	1.67398	0.00934791	0.0198336	UP	F:hydrolase activity	F:hydrolase activity
XM_024696494.1	1.67211	4.62559e-34	8.66173e-33	UP	F:DNA binding; C:nucleus	no GO terms
XM_001557785.2	1.67207	1.07042e-16	8.35563e-16	UP		no GO terms
XM_001554831.2	1.67186	2.13815e-11	1.161e-10	UP	P:mRNA splicing, via spliceosome; P:positive regulation of catalytic activity; F:RNA lariat debranching enzyme activator activity; C:post-mRNA release spliceosomal complex	no GO terms
XM_024694753.1	1.66892	1.70339e-27	2.41405e-26	UP		no GO terms
XM_024697295.1	1.66808	4.7789e-29	7.32765e-28	UP	C:membrane	no GO terms
XM_024691591.1	1.66728	2.85565e-24	3.43929e-23	UP	P:transcription by RNA polymerase I	P:transcription by RNA polymerase I
XM_024695595.1	1.66649	2.61216e-38	5.78545e-37	UP	P:double-strand break repair via homologous recombination; F:ATP binding; C:nucleolus; P:rRNA processing; P:reciprocal meiotic recombination; F:DNA translocase activity	F:ATP binding
XM_001554559.2	1.66509	5.53356e-15	3.84387e-14	UP	F:transcription regulatory region sequence-specific DNA binding; F:DNA-binding transcription factor activity; F:transcription coregulator activity; C:nucleus; P:regulation of transcription, DNA-templated	no GO terms
XM_024692089.1	1.66158	0.00272	0.00635591	UP		no IPS match
XM_024696504.1	1.66125	2.02056e-73	1.24902e-71	UP	F:motor activity; F:actin binding; F:chitin synthase activity; F:ATP binding; C:integral component of membrane; C:myosin complex; C:cell septum; P:mycotoxin biosynthetic process; C:cell periphery	F:motor activity; F:chitin synthase activity; F:ATP binding; C:myosin complex; F:transferase activity, transferring hexosyl groups
XM_024693226.1	1.66094	0.00145113	0.00355046	UP		no GO terms
XM_024691583.1	1.65985	7.10511e-76	4.68699e-74	UP	F:snoRNA binding; C:box C/D snoRNP complex; C:small-subunit processome	no GO terms
XM_001552558.2	1.65818	4.90209e-107	5.81236e-105	UP	C:extracellular region; P:carbohydrate metabolic process; C:fungal-type cell wall; C:cell surface; F:1,3-beta-glucanosyltransferase activity; F:glucan endo-1,3-beta-D-glucosidase activity; P:cell wall organization	F:hydrolase activity, hydrolyzing O-glycosyl compounds; P:carbohydrate metabolic process
XM_001557456.2	1.65679	0.00728495	0.0157692	UP	F:oxidoreductase activity; P:oxidation-reduction process	F:oxidoreductase activity; P:oxidation-reduction process
XM_024696789.1	1.65677	1.8683e-13	1.182e-12	UP		no IPS match
XM_001558446.1	1.65606	1.78529e-44	4.95558e-43	UP		no GO terms
XM_001557342.2	1.6556	3.00087e-27	4.20091e-26	UP	C:integral component of membrane	no GO terms
XM_024696271.1	1.65478	1.53007e-29	2.39143e-28	UP	F:RNA binding; F:RNA helicase activity; F:ATP binding; C:nucleolus; P:rRNA processing	F:nucleic acid binding; F:RNA binding; F:RNA helicase activity; F:helicase activity; F:ATP binding; C:nucleus
XM_001551021.2	1.65422	0.00839973	0.0179855	UP		no GO terms
XM_001550339.2	1.65321	5.54896e-66	2.83719e-64	UP	F:RNA helicase activity; F:translation initiation factor activity; F:ATP binding; C:nucleus; C:cytoplasm; P:translational initiation	F:nucleic acid binding; F:helicase activity; F:ATP binding
XM_024697726.1	1.65263	5.66198e-59	2.42224e-57	UP		no GO terms
XM_024695722.1	1.65261	8.20267e-31	1.35845e-29	UP	C:integral component of membrane	no IPS match
XM_024694386.1	1.65243	7.01092e-23	7.83014e-22	UP	P:deoxyribonucleotide biosynthetic process; C:integral component of membrane; F:oxidoreductase activity; P:oxidation-reduction process	no GO terms
XM_024696016.1	1.65124	6.82246e-50	2.195e-48	UP	F:magnesium ion binding; C:integral component of plasma membrane; P:cobalt ion transport; F:cobalt ion transmembrane transporter activity; F:magnesium ion transmembrane transporter activity; F:cobalt ion binding; P:magnesium ion transmembrane transport	no GO terms
XM_024695931.1	1.64889	2.94766e-41	7.30488e-40	UP	P:ribosomal large subunit assembly; F:rRNA binding; C:preribosome, large subunit precursor	no GO terms
XM_024697482.1	1.64757	5.31069e-56	2.06337e-54	UP	F:transcription regulatory region sequence-specific DNA binding; F:DNA-binding transcription factor activity; F:transcription coregulator activity; C:nucleus; P:regulation of transcription, DNA-templated	no GO terms
XM_024697527.1	1.64384	7.53376e-37	1.57118e-35	UP	F:DNA helicase activity; F:DNA replication origin binding; F:ATP binding; C:nucleus; P:DNA replication initiation; P:DNA duplex unwinding; C:MCM complex	F:DNA binding; F:DNA replication origin binding; F:ATP binding; C:nucleus; P:DNA replication; P:DNA replication initiation; P:DNA duplex unwinding; C:MCM complex
XM_001547638.2	1.64148	2.33624e-19	2.14004e-18	UP	C:mitochondrial proton-transporting ATP synthase complex, coupling factor F(o); P:ATP synthesis coupled proton transport	no GO terms
XM_001554499.2	1.64013	1.14132e-25	1.47327e-24	UP	F:DNA-binding transcription factor activity; P:regulation of transcription, DNA-templated	F:DNA-binding transcription factor activity
XM_024694684.1	1.6372	6.64808e-13	4.05309e-12	UP	F:N,N-dimethylaniline monooxygenase activity; F:flavin adenine dinucleotide binding; F:NADP binding; P:oxidation-reduction process	no GO terms
XM_001545648.2	1.63679	1.39854e-06	4.94424e-06	UP	C:membrane; P:cell-cell adhesion	no GO terms
XM_024690568.1	1.63579	7.39479e-21	7.37281e-20	UP	C:integral component of membrane; F:transferase activity	no GO terms
XM_001549486.2	1.63518	1.83861e-15	1.31504e-14	UP		no GO terms
XM_024695689.1	1.63505	3.46867e-41	8.5806e-40	UP		no GO terms
XM_024692101.1	1.63491	0.00221217	0.00524499	UP		no GO terms
XM_001554142.2	1.63158	1.86061e-46	5.47398e-45	UP	P:endonucleolytic cleavage in ITS1 to separate SSU-rRNA from 5.8S rRNA and LSU-rRNA from tricistronic rRNA transcript (SSU-rRNA, 5.8S rRNA, LSU-rRNA); C:nucleolus; C:membrane; C:90S preribosome	no GO terms
XM_001545464.2	1.62843	3.0795e-83	2.44123e-81	UP	F:motor activity; F:actin binding; F:chitin synthase activity; F:ATP binding; C:integral component of membrane; C:myosin complex	F:motor activity; F:chitin synthase activity; F:ATP binding; C:myosin complex; F:transferase activity, transferring hexosyl groups
XM_001558076.2	1.62806	1.20314e-07	4.73477e-07	UP		no GO terms
XM_024691325.1	1.6271	1.19407e-09	5.60426e-09	UP		no GO terms
XM_024693709.1	1.62631	0.00204713	0.00488316	UP		no GO terms
XM_001552750.2	1.62625	2.42902e-10	1.21619e-09	UP	C:fungal-type vacuole membrane; C:integral component of plasma membrane; P:drug transmembrane transport; P:xenobiotic transport; F:xenobiotic transmembrane transporter activity	no GO terms
XM_024695818.1	1.62528	3.36298e-54	1.23181e-52	UP	F:RNA-directed DNA polymerase activity; P:RNA-dependent DNA biosynthetic process	no GO terms
XM_024694944.1	1.62513	8.97758e-44	2.43786e-42	UP	C:membrane; C:integral component of membrane	no GO terms
XM_001552987.2	1.62494	2.07421e-06	7.20239e-06	UP	C:integral component of membrane	no GO terms
XM_024694970.1	1.62429	1.35443e-09	6.3245e-09	UP	F:iron ion binding; C:integral component of membrane; F:oxidoreductase activity, acting on paired donors, with incorporation or reduction of molecular oxygen, reduced flavin or flavoprotein as one donor, and incorporation of one atom of oxygen; F:heme binding; P:oxidation-reduction process	F:monooxygenase activity; F:iron ion binding; F:oxidoreductase activity, acting on paired donors, with incorporation or reduction of molecular oxygen; F:oxidoreductase activity, acting on paired donors, with incorporation or reduction of molecular oxygen, reduced flavin or flavoprotein as one donor, and incorporation of one atom of oxygen; F:heme binding; P:oxidation-reduction process
XM_024692269.1	1.6241	3.76597e-30	6.05107e-29	UP	C:Golgi membrane; F:protein binding; C:endoplasmic reticulum membrane; C:integral component of membrane; P:SREBP signaling pathway; F:sterol binding	C:Golgi membrane; F:protein binding; C:endoplasmic reticulum membrane; P:SREBP signaling pathway; F:sterol binding
XM_024690519.1	1.62273	3.08748e-119	4.56615e-117	UP	P:lipid metabolic process; C:integral component of membrane; F:oxidoreductase activity, acting on paired donors, with oxidation of a pair of donors resulting in the reduction of molecular oxygen to two molecules of water; P:oxidation-reduction process	P:lipid metabolic process
XM_024693308.1	1.62246	8.83779e-43	2.32419e-41	UP		no GO terms
XM_024693188.1	1.62217	8.44424e-57	3.35671e-55	UP	F:phosphorelay sensor kinase activity; P:phosphorelay signal transduction system; F:protein binding; F:ATP binding; P:signal transduction by protein phosphorylation	F:phosphorelay sensor kinase activity; P:phosphorelay signal transduction system; F:protein binding; P:signal transduction; P:phosphorylation; F:transferase activity, transferring phosphorus-containing groups
XM_001551954.2	1.62194	5.52859e-58	2.27325e-56	UP	P:biosynthetic process; C:integral component of membrane; F:transferase activity, transferring acyl groups other than amino-acyl groups; F:transmembrane transporter activity; P:transmembrane transport	C:integral component of membrane; F:transmembrane transporter activity; P:transmembrane transport
XM_001557491.2	1.62154	0.00638335	0.0139837	UP	P:polysaccharide catabolic process; C:fungal-type vacuole; F:glucan 1,4-alpha-glucosidase activity; F:starch binding	P:polysaccharide catabolic process; F:glucan 1,4-alpha-glucosidase activity; P:carbohydrate metabolic process; P:polysaccharide metabolic process; F:carbohydrate binding; F:starch binding
XM_001548637.2	1.62064	2.06555e-23	2.38136e-22	UP	C:integral component of membrane	no GO terms
XM_024690882.1	1.61952	0.00659239	0.014398	UP	F:magnesium ion binding; F:pyruvate kinase activity; C:cytoplasm; F:kinase activity; F:potassium ion binding; P:pyruvate biosynthetic process; P:canonical glycolysis	F:magnesium ion binding; F:catalytic activity; F:pyruvate kinase activity; P:glycolytic process; F:potassium ion binding
XM_001554999.2	1.61905	4.70748e-27	6.52359e-26	UP	F:protein binding; C:telomerase holoenzyme complex; C:cytoplasm; P:regulation of telomere maintenance via telomerase; F:telomeric DNA binding; F:telomerase RNA binding	F:protein binding
XM_001557352.2	1.61699	1.71253e-42	4.45679e-41	UP	F:protein binding; P:protein O-linked glycosylation; F:transferase activity, transferring glycosyl groups	F:protein binding
XM_024692155.1	1.61584	1.67035e-29	2.6092e-28	UP	C:mitochondrion; P:tRNA methylation; F:flavin adenine dinucleotide binding; P:mitochondrial tRNA wobble uridine modification	P:tRNA wobble uridine modification; P:tRNA processing; F:flavin adenine dinucleotide binding
XM_024696795.1	1.61513	6.29712e-45	1.76756e-43	UP	F:helicase activity; F:ATP binding	F:ATP binding
XM_024695751.1	1.61488	0.00057752	0.00149674	UP	F:hydrolase activity	no GO terms
XM_024696653.1	1.61454	7.29051e-10	3.48778e-09	UP	C:integral component of membrane	no IPS match
XM_024695223.1	1.61417	3.43942e-14	2.27651e-13	UP	C:integral component of membrane; F:transmembrane transporter activity; P:transmembrane transport	F:transmembrane transporter activity; P:transmembrane transport
XM_024692794.1	1.61354	0.000122741	0.000348869	UP	F:methyltransferase activity; P:methylation	no GO terms
XM_001548521.2	1.61328	1.44142e-60	6.40558e-59	UP		no GO terms
XM_001558808.2	1.61212	6.21899e-46	1.80456e-44	UP	C:fungal-type cell wall; P:fungal-type cell wall polysaccharide metabolic process	no GO terms
XM_024696455.1	1.61127	6.66588e-73	4.03888e-71	UP	F:protein binding	F:protein binding
XM_024696897.1	1.61066	1.73714e-15	1.24506e-14	UP	C:nuclear chromosome, telomeric region; F:double-stranded telomeric DNA binding; P:telomere maintenance via telomere lengthening; F:protein homodimerization activity	F:telomeric DNA binding; F:protein homodimerization activity
XM_001557946.2	1.61038	1.26087e-69	7.04962e-68	UP	F:GMP synthase activity; F:ATP binding; C:cytosol; P:GMP biosynthetic process; P:glutamine metabolic process; F:pyrophosphatase activity	F:GMP synthase (glutamine-hydrolyzing) activity; F:ATP binding; P:purine nucleotide biosynthetic process; P:GMP biosynthetic process; F:pyrophosphatase activity
XM_024694182.1	1.60976	1.59639e-18	1.39099e-17	UP	C:integral component of membrane	no IPS match
XM_001552851.2	1.60968	0.00238191	0.00562369	UP	F:catalytic activity; P:nucleoside metabolic process	F:catalytic activity; P:nucleoside metabolic process
XM_024692518.1	1.60919	1.08196e-35	2.1567e-34	UP	F:ligase activity	no GO terms
XM_024693071.1	1.60835	2.73445e-30	4.42466e-29	UP	C:integral component of membrane	no GO terms
XM_024691458.1	1.60805	7.20971e-29	1.09693e-27	UP	F:transferase activity	no GO terms
XM_024692064.1	1.60769	8.27222e-21	8.22973e-20	UP	C:exocyst; P:Golgi to plasma membrane transport; P:vesicle docking involved in exocytosis; C:membrane	C:exocyst; P:vesicle docking involved in exocytosis
XM_001558364.2	1.60746	3.27772e-46	9.57149e-45	UP	F:protein serine/threonine kinase activity; F:ATP binding; P:protein phosphorylation; P:phospholipid metabolic process; F:phosphatidate phosphatase activity; C:integral component of membrane; P:dephosphorylation	P:phospholipid metabolic process; F:phosphatidate phosphatase activity
XM_024690474.1	1.60724	1.61607e-07	6.2807e-07	UP	F:farnesyl-diphosphate farnesyltransferase activity; P:biosynthetic process; C:integral component of membrane; F:intramolecular lyase activity; F:squalene synthase activity	F:farnesyl-diphosphate farnesyltransferase activity; P:biosynthetic process; F:transferase activity; F:transferase activity, transferring alkyl or aryl (other than methyl) groups; F:intramolecular lyase activity; F:squalene synthase activity
XM_024697914.1	1.60703	2.23954e-15	1.59682e-14	UP	F:DNA binding; C:nucleus	no GO terms
XM_001547926.2	1.60686	1.54414e-09	7.17502e-09	UP		no GO terms
XM_001558751.2	1.60685	3.73949e-20	3.58918e-19	UP	C:integral component of membrane	no GO terms
XM_024692665.1	1.60674	1.23258e-22	1.36004e-21	UP	P:protein kinase A signaling	no GO terms
XM_001557924.2	1.60652	3.82174e-09	1.71947e-08	UP	F:zinc ion binding; F:oxidoreductase activity; P:oxidation-reduction process	F:zinc ion binding; F:oxidoreductase activity; P:oxidation-reduction process
XM_001551149.2	1.60639	1.34743e-08	5.7689e-08	UP	C:integral component of membrane	no GO terms
XM_001550159.2	1.60574	3.02254e-33	5.50622e-32	UP		no GO terms
XM_001551297.2	1.60507	9.22382e-43	2.42108e-41	UP	C:integral component of membrane	no GO terms
XM_024690946.1	1.60417	5.60176e-25	6.99152e-24	UP	F:monooxygenase activity; F:iron ion binding; C:membrane; F:oxidoreductase activity, acting on paired donors, with incorporation or reduction of molecular oxygen; F:heme binding; P:oxidation-reduction process	F:iron ion binding; F:oxidoreductase activity, acting on paired donors, with incorporation or reduction of molecular oxygen; F:heme binding; P:oxidation-reduction process
XM_024690311.1	1.60386	2.72906e-06	9.36046e-06	UP		no GO terms
XM_001551383.2	1.60237	2.20733e-29	3.43435e-28	UP	F:protein binding	F:protein binding
XM_001552841.2	1.60098	3.69567e-21	3.7334e-20	UP		no GO terms
XM_001550232.2	1.60087	0.00669147	0.0145924	UP	F:phosphorelay sensor kinase activity; P:phosphorelay signal transduction system; P:signal transduction by protein phosphorylation	F:phosphorelay sensor kinase activity; P:phosphorelay signal transduction system; P:signal transduction; P:phosphorylation; F:transferase activity, transferring phosphorus-containing groups
XM_024696753.1	1.60047	6.06631e-27	8.3687e-26	UP	F:damaged DNA binding; F:DNA-(apurinic or apyrimidinic site) endonuclease activity; C:nucleus; P:base-excision repair; P:nucleotide-excision repair; F:zinc ion binding; F:DNA N-glycosylase activity	F:nucleic acid binding; F:damaged DNA binding; F:DNA-(apurinic or apyrimidinic site) endonuclease activity; P:base-excision repair; P:nucleotide-excision repair; F:zinc ion binding; F:hydrolase activity, hydrolyzing N-glycosyl compounds
XM_001554154.2	1.59965	1.36359e-63	6.54621e-62	UP	C:extracellular region; C:fungal-type cell wall; C:cell surface; F:1,3-beta-glucanosyltransferase activity; F:glucan endo-1,3-beta-D-glucosidase activity; P:cell wall organization	no GO terms
XM_001550125.2	1.59947	7.279e-102	7.94566e-100	UP	F:mannan endo-1,6-alpha-mannosidase activity; P:fungal-type cell wall biogenesis; P:carbohydrate catabolic process	P:carbohydrate metabolic process; F:mannan endo-1,6-alpha-mannosidase activity; P:carbohydrate catabolic process
XM_024694863.1	1.59889	1.95082e-20	1.89891e-19	UP	F:channel activity; C:integral component of membrane; F:oxidoreductase activity; P:transmembrane transport; P:oxidation-reduction process	F:channel activity; C:membrane; P:transmembrane transport
XM_024691200.1	1.59523	3.11429e-19	2.82825e-18	UP	P:mRNA splicing, via spliceosome; F:RNA binding; C:nucleus; P:termination of RNA polymerase II transcription, poly(A)-coupled; P:mRNA 3'-end processing; P:snoRNA 3'-end processing; F:RNA polymerase II C-terminal domain binding	F:nucleic acid binding
XM_024697426.1	1.59345	9.24892e-32	1.58123e-30	UP	P:ribosomal large subunit assembly; P:maturation of LSU-rRNA from tricistronic rRNA transcript (SSU-rRNA, 5.8S rRNA, LSU-rRNA); C:nucleolus; F:rRNA binding	P:ribosomal large subunit assembly; P:maturation of LSU-rRNA; F:rRNA binding
XM_024693343.1	1.59164	4.27078e-08	1.74849e-07	UP	F:protein binding	F:protein binding
XM_024696099.1	1.59156	0.00987436	0.0208508	UP	F:monooxygenase activity; F:iron ion binding; C:integral component of membrane; F:oxidoreductase activity, acting on paired donors, with incorporation or reduction of molecular oxygen; F:heme binding; P:oxidation-reduction process	F:iron ion binding; F:oxidoreductase activity, acting on paired donors, with incorporation or reduction of molecular oxygen; F:heme binding; P:oxidation-reduction process
XM_001552058.2	1.59126	3.68123e-16	2.76373e-15	UP	P:ribosomal large subunit assembly; F:ATP binding; C:nucleus; P:rRNA processing; F:ATPase activity; C:preribosome, large subunit precursor	P:ribosomal large subunit assembly; F:ATP binding; C:nucleus; F:ATPase activity
XM_001552181.2	1.59016	3.31558e-42	8.53181e-41	UP	P:ribosomal large subunit assembly; C:nucleoplasm; C:nucleolus; P:rRNA processing; F:5S rRNA binding	no GO terms
XM_001557515.2	1.58952	2.67381e-20	2.58385e-19	UP	P:DNA recombinase assembly; C:nucleus; P:mitotic recombination; P:double-strand break repair via single-strand annealing	P:double-strand break repair via homologous recombination; P:DNA recombinase assembly; C:nucleus; P:DNA repair; P:DNA recombination; P:double-strand break repair via single-strand annealing
XM_001559960.2	1.58833	1.04998e-06	3.75444e-06	UP	C:integral component of plasma membrane; F:transmembrane transporter activity; P:transmembrane transport	F:transmembrane transporter activity; P:transmembrane transport
XM_024696684.1	1.58706	0.000950733	0.00239319	UP	F:nucleic acid binding	no IPS match
XM_001550979.2	1.58677	1.36969e-17	1.12976e-16	UP	F:nucleotide binding; F:3'-5'-exoribonuclease activity; C:nuclear exosome (RNase complex); P:exonucleolytic trimming to generate mature 3'-end of 5.8S rRNA from tricistronic rRNA transcript (SSU-rRNA, 5.8S rRNA, LSU-rRNA); F:single-stranded RNA binding; C:nucleolus; P:nuclear polyadenylation-dependent rRNA catabolic process; P:nuclear polyadenylation-dependent snoRNA catabolic process; P:nuclear …	F:nucleotide binding; C:nuclear exosome (RNase complex); F:nucleic acid binding; P:nucleobase-containing compound metabolic process; P:RNA processing; F:3'-5' exonuclease activity; P:cellular metabolic process
XM_024693328.1	1.58672	2.04915e-07	7.88473e-07	UP	F:hydrolase activity	no GO terms
XM_001555668.2	1.58657	2.322e-44	6.413e-43	UP	F:mRNA binding; C:cytosol; P:protein deubiquitination; P:ribophagy; C:Ubp3-Bre5 deubiquitination complex; C:ribonucleoprotein complex	F:nucleic acid binding
XM_024697551.1	1.58651	2.0831e-66	1.0771e-64	UP	C:nucleus; C:cytoplasm; C:membrane; P:sporulation resulting in formation of a cellular spore	no GO terms
XM_001555144.2	1.58618	2.83075e-21	2.88294e-20	UP	P:endonucleolytic cleavage to generate mature 5'-end of SSU-rRNA from (SSU-rRNA, 5.8S rRNA, LSU-rRNA); P:endonucleolytic cleavage in 5'-ETS of tricistronic rRNA transcript (SSU-rRNA, 5.8S rRNA, LSU-rRNA); F:protein binding; C:nucleolus; C:90S preribosome; C:small-subunit processome; F:U3 snoRNA binding	F:protein binding; P:rRNA processing; C:small-subunit processome
XM_001553081.2	1.5841	6.13404e-32	1.05525e-30	UP	P:telomere maintenance via recombination; P:chromatin remodeling; P:cellular response to DNA damage stimulus; C:Ino80 complex	P:chromatin remodeling; C:Ino80 complex
XM_024690557.1	1.58396	1.11513e-94	1.11952e-92	UP	F:carbamoyl-phosphate synthase (glutamine-hydrolyzing) activity; F:ATP binding; C:carbamoyl-phosphate synthase complex; P:arginine biosynthetic process; F:metal ion binding	F:ATP binding; P:nitrogen compound metabolic process; F:metal ion binding
XM_001553048.2	1.58346	3.60446e-13	2.23465e-12	UP	C:integral component of membrane; F:transmembrane transporter activity; F:phosphoric ester hydrolase activity; P:transmembrane transport	F:transmembrane transporter activity; P:transmembrane transport
XM_001553764.2	1.58343	1.23424e-35	2.4496e-34	UP	F:RNA binding; F:hydrolase activity; F:protein-histidine N-methyltransferase activity; P:peptidyl-histidine methylation, to form tele-methylhistidine	F:nucleic acid binding
XM_001556336.2	1.58173	5.50251e-113	7.24225e-111	UP	F:oxidoreductase activity, acting on the CH-OH group of donors, NAD or NADP as acceptor; P:oxidation-reduction process	F:oxidoreductase activity; P:oxidation-reduction process
XM_001558120.2	1.58021	1.33449e-15	9.64505e-15	UP	F:RNA binding; F:RNA helicase activity; F:ATP binding; C:nucleolus; P:rRNA processing	F:nucleic acid binding; F:helicase activity; F:ATP binding
XM_024696201.1	1.58011	4.20139e-29	6.46014e-28	UP	C:nuclear chromatin; F:DNA binding; F:transcription coactivator activity; F:protein binding; C:MBF transcription complex; C:SBF transcription complex; P:positive regulation of transcription involved in G1/S transition of mitotic cell cycle	F:DNA binding; F:protein binding
XM_024692772.1	1.57965	2.38211e-148	5.37107e-146	UP	P:ribosomal subunit export from nucleus; P:cytoplasmic translation; F:calmodulin binding; F:ATP binding; C:cytosol; C:polysome; P:rRNA processing; P:translational termination; P:regulation of translational fidelity; P:translational frameshifting; C:cytoplasmic stress granule; F:ATPase activity; F:heat shock protein binding; P:cellular response to unfolded protein; P:protein refolding; P:cellular …	no GO terms
XM_024697617.1	1.579	8.65942e-06	2.81564e-05	UP	P:MAPK cascade; F:MAP kinase activity; F:ATP binding; C:nucleus; C:cytoplasm; P:regulation of gene expression	F:protein kinase activity; F:ATP binding; P:protein phosphorylation
XM_024693703.1	1.57828	7.03537e-47	2.10816e-45	UP	F:ATP binding; F:metal ion binding	F:ATP binding; F:metal ion binding
XM_024696742.1	1.57758	1.35761e-09	6.33826e-09	UP	P:MAPK cascade; F:nucleotide binding; P:protein polyubiquitination; P:regulation of alternative mRNA splicing, via spliceosome; P:mRNA splicing, via spliceosome; F:transcription regulatory region sequence-specific DNA binding; F:RNA polymerase II transcription regulatory region sequence-specific DNA binding; F:DNA-binding transcription factor activity, RNA polymerase II-specific; P:transcription,…	no GO terms
XM_001560516.2	1.57721	7.67533e-06	2.50811e-05	UP	P:polysaccharide catabolic process; F:cellulase activity	P:polysaccharide catabolic process; F:hydrolase activity, hydrolyzing O-glycosyl compounds; F:cellulase activity
XM_024692414.1	1.57595	7.182e-75	4.67051e-73	UP		no GO terms
XM_001551241.2	1.5751	1.57226e-45	4.50987e-44	UP	C:plasma membrane; P:(1->6)-beta-D-glucan biosynthetic process; F:glucosidase activity; C:integral component of endoplasmic reticulum membrane; P:fungal-type cell wall organization	F:hydrolase activity, hydrolyzing O-glycosyl compounds; P:carbohydrate metabolic process; P:(1->6)-beta-D-glucan biosynthetic process
XM_001556972.2	1.57465	9.25542e-47	2.74944e-45	UP	F:transcription coregulator activity; P:regulation of transcription, DNA-templated	no GO terms
XM_024696279.1	1.57448	4.67544e-07	1.73402e-06	UP	F:3-dehydroquinate synthase activity	no GO terms
XM_001553180.2	1.57321	1.28104e-60	5.72061e-59	UP		no GO terms
XM_001553276.2	1.57235	7.95644e-33	1.41661e-31	UP	P:maturation of 5.8S rRNA; P:maturation of LSU-rRNA; C:nucleolus; C:preribosome, large subunit precursor	no GO terms
XM_001556435.2	1.57199	4.25406e-18	3.62295e-17	UP	P:ribosomal large subunit export from nucleus; P:endonucleolytic cleavage in ITS1 to separate SSU-rRNA from 5.8S rRNA and LSU-rRNA from tricistronic rRNA transcript (SSU-rRNA, 5.8S rRNA, LSU-rRNA); C:nucleolus; C:preribosome, large subunit precursor; P:ribosomal large subunit biogenesis	C:nucleus; P:ribosome biogenesis
XM_024696247.1	1.57194	1.29596e-21	1.34577e-20	UP	F:protein binding	F:protein binding
XM_001561241.2	1.57021	1.77006e-28	2.64624e-27	UP	F:lysophospholipase activity; F:phospholipase A2 activity; C:cytosol; C:integral component of membrane; C:intracellular membrane-bounded organelle; P:glycerophospholipid catabolic process; F:phosphatidyl phospholipase B activity	F:phospholipase activity; P:phospholipid catabolic process
XM_001549406.2	1.56994	2.00432e-15	1.43096e-14	UP	C:extracellular region; P:defense response	no GO terms
XM_001548922.2	1.56727	1.12863e-75	7.39201e-74	UP	F:peptide alpha-N-acetyltransferase activity; P:N-terminal peptidyl-methionine acetylation; C:NatB complex	no GO terms
XM_001550300.2	1.56683	2.4374e-51	8.25715e-50	UP	P:defense response; F:superoxide-generating NAD(P)H oxidase activity; P:superoxide anion generation; C:NADPH oxidase complex; P:oxidation-reduction process	F:oxidoreductase activity; P:oxidation-reduction process
XM_024693732.1	1.56661	5.97221e-33	1.07305e-31	UP	F:tRNA binding; C:nucleus; C:cytoplasm; F:tRNA (cytosine-5-)-methyltransferase activity; P:tRNA methylation	P:RNA methylation; F:RNA binding; F:methyltransferase activity; F:tRNA (cytosine-5-)-methyltransferase activity
XM_001551618.2	1.56579	2.40954e-34	4.55857e-33	UP	C:integral component of membrane	no GO terms
XM_001560590.2	1.56549	4.59682e-24	5.48112e-23	UP	F:mRNA binding; C:nucleolus; P:intracellular mRNA localization; C:preribosome, large subunit precursor; P:ribosomal large subunit biogenesis; P:mRNA transport	F:mRNA binding; P:ribosomal large subunit biogenesis
XM_024692071.1	1.5652	5.64283e-06	1.87128e-05	UP		no GO terms
XM_001559797.2	1.5651	4.54851e-12	2.60885e-11	UP	C:integral component of membrane	no GO terms
XM_024697796.1	1.56386	1.56484e-09	7.26753e-09	UP	C:integral component of membrane	no GO terms
XM_001560620.2	1.56363	0.00319995	0.00738829	UP	F:hydrolase activity	no GO terms
XM_001561072.2	1.56323	2.17751e-23	2.50414e-22	UP	P:ribosomal small subunit export from nucleus; P:endonucleolytic cleavage in ITS1 to separate SSU-rRNA from 5.8S rRNA and LSU-rRNA from tricistronic rRNA transcript (SSU-rRNA, 5.8S rRNA, LSU-rRNA); C:nucleolus; F:rRNA (guanine) methyltransferase activity; P:rRNA (guanine-N7)-methylation	F:methyltransferase activity; F:rRNA (guanine) methyltransferase activity; P:rRNA (guanine-N7)-methylation
XM_001555445.2	1.5627	4.71724e-82	3.64499e-80	UP	F:RNA binding; F:superoxide-generating NADPH oxidase activator activity; C:cytosolic large ribosomal subunit; P:superoxide anion generation; P:positive regulation of catalytic activity; F:Rac GTPase binding	F:protein binding
XM_001560258.2	1.56232	0.00152	0.00370642	UP	F:beta-1,4-mannosylglycoprotein 4-beta-N-acetylglucosaminyltransferase activity; P:N-acetylglucosamine metabolic process; P:protein N-linked glycosylation; C:integral component of membrane	F:beta-1,4-mannosylglycoprotein 4-beta-N-acetylglucosaminyltransferase activity; P:protein N-linked glycosylation; C:membrane
XM_001551148.2	1.56202	2.31935e-11	1.25592e-10	UP		no GO terms
XM_024695113.1	1.56168	6.80804e-69	3.73059e-67	UP	P:cellular glucose homeostasis; F:glucokinase activity; F:ATP binding; F:glucose binding; C:mitochondrion; C:cytosol; P:fructose 6-phosphate metabolic process; P:mannose metabolic process; P:glycolytic process; F:fructokinase activity; C:integral component of membrane; F:mannokinase activity; P:glycolytic fermentation; P:carbohydrate phosphorylation; P:glucose 6-phosphate metabolic process	P:cellular glucose homeostasis; F:hexokinase activity; F:ATP binding; F:glucose binding; P:carbohydrate metabolic process; P:glycolytic process; F:phosphotransferase activity, alcohol group as acceptor
XM_024696565.1	1.56103	1.07516e-15	7.82008e-15	UP		no GO terms
XM_024695104.1	1.56092	1.94488e-41	4.84598e-40	UP		no GO terms
XM_024695966.1	1.56029	4.24428e-43	1.12369e-41	UP	P:osmosensory signaling MAPK cascade; P:activation of MAPKK activity; F:MAP kinase kinase kinase activity; F:ATP binding; C:cytoplasm; C:Mcs4 RR-MAPKKK complex	F:protein kinase activity; F:MAP kinase kinase kinase activity; F:ATP binding; C:cytoplasm; P:protein phosphorylation; P:stress-activated MAPK cascade
XM_024697148.1	1.55936	8.49819e-55	3.15051e-53	UP	F:DNA-binding transcription factor activity, RNA polymerase II-specific; P:regulation of transcription by RNA polymerase II; F:zinc ion binding; C:host cell nucleus	F:DNA-binding transcription factor activity, RNA polymerase II-specific; P:regulation of transcription, DNA-templated; F:zinc ion binding
XM_024697978.1	1.55934	3.70767e-12	2.14672e-11	UP	F:GTP binding	no GO terms
XM_024691720.1	1.55932	1.34088e-16	1.03989e-15	UP	F:DNA-binding transcription factor activity, RNA polymerase II-specific; F:DNA binding; C:nucleus; P:regulation of transcription by RNA polymerase II; F:zinc ion binding; C:host cell nucleus	F:DNA-binding transcription factor activity, RNA polymerase II-specific; F:DNA binding; P:transcription, DNA-templated; P:regulation of transcription, DNA-templated; F:zinc ion binding
XM_024698084.1	1.55835	3.00058e-08	1.24326e-07	UP	F:nucleic acid binding; F:transcription coregulator activity; F:helicase activity; F:ATP binding; P:regulation of transcription by RNA polymerase II; C:mediator complex	F:nucleic acid binding; F:ATP binding
XM_001554446.2	1.55344	7.72323e-53	2.71329e-51	UP	F:nucleic acid binding; C:cytoplasm; F:calcium-dependent protein serine/threonine phosphatase regulator activity; P:regulation of phosphoprotein phosphatase activity; P:regulation of calcineurin-NFAT signaling cascade	F:nucleic acid binding; P:calcium-mediated signaling
XM_024697990.1	1.55299	1.38875e-54	5.12774e-53	UP	F:protein kinase activity; F:thiol-dependent ubiquitin-specific protease activity; F:ATP binding; C:nucleus; C:cytoplasm; P:protein phosphorylation; F:K63-linked polyubiquitin modification-dependent protein binding; P:protein deubiquitination involved in ubiquitin-dependent protein catabolic process	no GO terms
XM_001557041.2	1.55268	3.04191e-15	2.15163e-14	UP	P:maturation of SSU-rRNA from tricistronic rRNA transcript (SSU-rRNA, 5.8S rRNA, LSU-rRNA); F:protein binding; C:nucleolus; C:small-subunit processome	F:protein binding; C:nucleus
XM_001560629.2	1.55254	3.52867e-05	0.00010709	UP	C:integral component of membrane	C:integral component of membrane
XM_024695658.1	1.55172	0.00103618	0.00259333	UP	F:iron ion binding; C:membrane; C:integral component of membrane; F:oxidoreductase activity; F:oxidoreductase activity, acting on paired donors, with incorporation or reduction of molecular oxygen; F:L-ascorbic acid binding; P:oxidation-reduction process	no GO terms
XM_024693452.1	1.55171	1.9984e-61	9.05632e-60	UP	F:helicase activity; C:integral component of membrane	no GO terms
XM_001548987.2	1.55151	1.26876e-53	4.56223e-52	UP	F:RNA polymerase II activity; F:DNA binding; C:RNA polymerase II, core complex; P:transcription by RNA polymerase II	F:DNA binding; F:DNA-directed 5'-3' RNA polymerase activity; P:transcription, DNA-templated; P:transcription by RNA polymerase II
XM_024696836.1	1.55118	1.75453e-05	5.51709e-05	UP	C:proteasome complex	no GO terms
XM_024690748.1	1.55099	6.41985e-33	1.15122e-31	UP	F:DNA binding; F:DNA-binding transcription factor activity; C:nucleus; P:regulation of transcription, DNA-templated; C:integral component of membrane	no GO terms
XM_024690132.1	1.54931	5.53534e-45	1.55532e-43	UP	F:monooxygenase activity; P:pathogenesis; C:integral component of membrane; P:oxidation-reduction process; F:FAD binding	F:FAD binding
XM_024693409.1	1.54925	7.43015e-22	7.83398e-21	UP		no GO terms
XM_001556555.2	1.54857	6.42494e-22	6.79497e-21	UP	P:fatty acid metabolic process; F:transferase activity; F:phosphopantetheine binding; F:medium-chain fatty acid-CoA ligase activity	F:phosphopantetheine binding
XM_001551519.2	1.54809	1.93882e-37	4.12476e-36	UP	C:fungal-type vacuole membrane; C:integral component of plasma membrane; P:drug transmembrane transport; P:xenobiotic transport; F:xenobiotic transmembrane transporter activity	F:transmembrane transporter activity; P:transmembrane transport
XM_024694607.1	1.54715	0.000191986	0.000531517	UP		no IPS match
XM_024692834.1	1.54631	3.13089e-76	2.09549e-74	UP	C:plasma membrane	C:plasma membrane; C:membrane
XM_001559468.2	1.54631	1.23463e-11	6.82521e-11	UP		no GO terms
XM_001549841.2	1.5462	3.83896e-12	2.21767e-11	UP	P:pseudouridine synthesis; F:RNA binding; C:nucleus; F:pseudouridine synthase activity	P:pseudouridine synthesis; F:RNA binding; P:RNA modification; F:pseudouridine synthase activity
XM_001556139.2	1.54404	1.99826e-26	2.67484e-25	UP		no GO terms
XM_024697458.1	1.54319	4.15317e-12	2.39157e-11	UP		no GO terms
XM_024693641.1	1.543	1.18217e-11	6.54701e-11	UP	F:phosphodiesterase I activity; C:nucleus; F:5'-3' exonuclease activity; F:5'-flap endonuclease activity; P:interstrand cross-link repair; F:metal ion binding; F:flap-structured DNA binding; P:nucleic acid phosphodiester bond hydrolysis	F:nuclease activity; F:hydrolase activity, acting on ester bonds; P:interstrand cross-link repair
XM_001549470.2	1.54199	1.65642e-33	3.03967e-32	UP		no IPS match
XM_001552136.2	1.54145	1.88193e-38	4.20195e-37	UP	P:box C/D snoRNP assembly; C:Swr1 complex; F:ATP binding; P:DNA repair; P:regulation of transcription by RNA polymerase II; P:rRNA processing; P:histone acetylation; C:Ino80 complex; P:DNA duplex unwinding; C:NuA4 histone acetyltransferase complex; F:3'-5' DNA helicase activity; F:5'-3' DNA helicase activity; P:histone exchange; C:R2TP complex	F:DNA helicase activity; F:ATP binding; C:Ino80 complex; C:NuA4 histone acetyltransferase complex; F:5'-3' DNA helicase activity; C:R2TP complex
XM_001556573.2	1.54132	4.65898e-25	5.83603e-24	UP	F:protein binding; C:anaphase-promoting complex; C:cytoplasm; P:protein ubiquitination; P:anaphase-promoting complex-dependent catabolic process; P:positive regulation of mitotic metaphase/anaphase transition; P:cell division	F:protein binding
XM_024692929.1	1.5413	8.51508e-11	4.42366e-10	UP	P:amino acid transmembrane transport; F:amino acid transmembrane transporter activity; C:integral component of membrane	P:amino acid transport; C:membrane; C:integral component of membrane; P:transmembrane transport
XM_024697877.1	1.54012	4.00295e-92	3.73265e-90	UP	F:voltage-gated chloride channel activity; C:early endosome; C:Golgi apparatus; C:integral component of plasma membrane; F:solute:proton antiporter activity; F:chloride ion binding; P:chloride transmembrane transport; P:proton transmembrane transport	F:voltage-gated chloride channel activity; P:chloride transport; C:membrane; P:transmembrane transport
XM_001545829.2	1.5398	8.17838e-16	5.99762e-15	UP	C:integral component of membrane	no GO terms
XM_024694188.1	1.53916	1.47119e-90	1.33563e-88	UP	F:CTP synthase activity; F:ATP binding; P:glutamine metabolic process; P:'de novo' CTP biosynthetic process	F:CTP synthase activity; P:pyrimidine nucleotide biosynthetic process; P:CTP biosynthetic process
XM_024690414.1	1.53829	0.0024331	0.00573716	UP	F:chitin synthase activity; C:integral component of membrane; C:cell septum; C:cell periphery	F:chitin synthase activity; F:transferase activity, transferring hexosyl groups
XM_024692852.1	1.53822	1.16793e-71	6.92404e-70	UP	F:protein binding	F:protein binding
XM_001545495.2	1.5376	3.42277e-24	4.10612e-23	UP	F:protein binding; C:nucleus; F:metal ion binding	F:protein binding
XM_001550269.2	1.53611	3.51181e-06	1.19116e-05	UP	F:carbohydrate:proton symporter activity; C:integral component of membrane; P:glucose import; P:proton transmembrane transport	C:membrane; C:integral component of membrane; F:transmembrane transporter activity; P:transmembrane transport
XM_001550341.2	1.53576	2.9853e-23	3.39758e-22	UP	F:protein binding; P:rRNA processing; C:small-subunit processome; F:U3 snoRNA binding	F:protein binding; P:rRNA processing; F:U3 snoRNA binding
XM_024690851.1	1.53482	4.21292e-33	7.62427e-32	UP	F:DNA binding; F:chromatin binding; F:helicase activity; F:ATP binding; C:nucleus; F:DNA-dependent ATPase activity; P:ATP-dependent chromatin remodeling	F:ATP binding
XM_001559641.2	1.53461	4.08812e-113	5.40654e-111	UP	C:cytoplasm; P:protein transport	no GO terms
XM_024695705.1	1.53458	5.83953e-42	1.49011e-40	UP	F:methyltransferase activity; P:methylation	no GO terms
XM_024695466.1	1.53428	8.46287e-06	2.75304e-05	UP	C:integral component of membrane	no GO terms
XM_024696845.1	1.53342	6.26216e-17	4.96998e-16	UP	F:phosphorelay sensor kinase activity; P:phosphorelay signal transduction system; F:protein binding; P:regulation of transcription, DNA-templated; P:detection of visible light; P:protein-chromophore linkage; P:signal transduction by protein phosphorylation	F:phosphorelay sensor kinase activity; P:phosphorelay signal transduction system; F:protein binding; P:regulation of transcription, DNA-templated; P:signal transduction; P:detection of visible light; P:phosphorylation; F:transferase activity, transferring phosphorus-containing groups; P:protein-chromophore linkage
XM_001560764.2	1.53209	2.23381e-36	4.5652e-35	UP	F:phosphoribosylamine-glycine ligase activity; F:phosphoribosylformylglycinamidine cyclo-ligase activity; F:ATP binding; C:cytosol; P:'de novo' IMP biosynthetic process; C:integral component of membrane; P:adenine biosynthetic process; F:metal ion binding	F:phosphoribosylamine-glycine ligase activity; F:phosphoribosylformylglycinamidine cyclo-ligase activity; F:ATP binding; P:'de novo' IMP biosynthetic process; P:purine nucleobase biosynthetic process; F:metal ion binding
XM_001546114.2	1.53159	2.90399e-33	5.29728e-32	UP	C:Golgi membrane; F:structural molecule activity; F:protein binding; P:intracellular protein transport; P:endoplasmic reticulum organization; C:COPII vesicle coat; C:endoplasmic reticulum exit site; P:COPII-coated vesicle cargo loading	F:protein binding; P:endoplasmic reticulum to Golgi vesicle-mediated transport
XM_001558240.2	1.53145	5.17261e-34	9.67288e-33	UP	C:integral component of plasma membrane; P:cellular potassium ion homeostasis; F:high-affinity potassium ion transmembrane transporter activity; P:potassium ion import across plasma membrane	C:integral component of plasma membrane; P:cation transport; F:cation transmembrane transporter activity; F:potassium ion transmembrane transporter activity; C:integral component of membrane; P:cellular potassium ion homeostasis; P:transmembrane transport; P:potassium ion transmembrane transport
XM_024693084.1	1.53143	7.89078e-37	1.64439e-35	UP	F:magnesium ion binding; C:ribose phosphate diphosphokinase complex; F:ribose phosphate diphosphokinase activity; C:cytoplasm; P:5-phosphoribose 1-diphosphate biosynthetic process; P:purine nucleotide biosynthetic process; P:nucleoside metabolic process; F:kinase activity; P:phosphorylation; P:fungal-type cell wall organization	F:magnesium ion binding; F:ribose phosphate diphosphokinase activity; P:nucleoside metabolic process; P:nucleotide biosynthetic process
XM_024696927.1	1.53122	3.91109e-76	2.60499e-74	UP	C:integral component of membrane	no GO terms
XM_001551438.2	1.52956	0.00483613	0.0108227	UP	F:DNA binding; C:nucleus	F:DNA binding
XM_024690294.1	1.52915	0.0012114	0.00299804	UP	P:exocytosis; F:Rab guanyl-nucleotide exchange factor activity; C:cell tip; C:Golgi to plasma membrane transport vesicle	F:guanyl-nucleotide exchange factor activity
XM_001550541.2	1.52891	2.6387e-29	4.09161e-28	UP	C:cytoplasm; C:membrane; P:maturation of SSU-rRNA	C:cytoplasm
XM_024690658.1	1.52795	5.28835e-29	8.08177e-28	UP	P:telomere maintenance; C:nucleus; C:membrane	no GO terms
XM_024691794.1	1.52771	6.73529e-10	3.2351e-09	UP	C:integral component of membrane; F:transmembrane transporter activity; P:transmembrane transport	F:transmembrane transporter activity; P:transmembrane transport
XM_024696664.1	1.52749	8.54071e-17	6.70676e-16	UP	F:transcription coregulator activity; P:regulation of transcription by RNA polymerase II; C:mediator complex	F:transcription coregulator activity; P:regulation of transcription by RNA polymerase II; C:mediator complex
XM_024697070.1	1.52748	0.00331558	0.00763541	UP	C:integral component of membrane	no GO terms
XM_001554698.2	1.52649	5.4624e-11	2.87689e-10	UP		no GO terms
XM_024697039.1	1.52647	6.5566e-65	3.26147e-63	UP	C:cytoplasm; P:glycogen biosynthetic process; F:glycogenin glucosyltransferase activity	F:transferase activity, transferring glycosyl groups
XM_024691230.1	1.52582	3.71795e-52	1.28323e-50	UP	F:kinase activity; P:phosphorylation	no GO terms
XM_001551635.2	1.52517	1.69424e-59	7.33939e-58	UP	P:negative regulation of transcription by RNA polymerase II; F:RNA polymerase II cis-regulatory region sequence-specific DNA binding; F:DNA-binding transcription factor activity, RNA polymerase II-specific; C:nucleus; F:zinc ion binding; P:positive regulation of transcription by RNA polymerase II	F:DNA-binding transcription factor activity; P:regulation of transcription, DNA-templated; P:regulation of transcription by RNA polymerase II; F:zinc ion binding; F:sequence-specific DNA binding
XM_024692067.1	1.52425	1.01118e-58	4.28589e-57	UP	F:DNA-binding transcription factor activity, RNA polymerase II-specific; P:regulation of transcription by RNA polymerase II; F:zinc ion binding; C:host cell nucleus	F:DNA-binding transcription factor activity, RNA polymerase II-specific; P:regulation of transcription, DNA-templated; F:zinc ion binding
XM_001555496.2	1.52356	2.44526e-34	4.62296e-33	UP	F:nucleotide binding; F:magnesium ion binding; C:proteasome complex; F:DNA-binding transcription factor activity, RNA polymerase II-specific; F:nucleic acid binding; F:DNA binding; F:DNA helicase activity; F:transcription coactivator activity; F:DNA-directed DNA polymerase activity; F:dUTP diphosphatase activity; F:metalloendopeptidase activity; F:threonine-type endopeptidase activity; F:helicase…	no GO terms
XM_024697251.1	1.52321	2.02734e-28	3.02266e-27	UP	C:Golgi membrane; F:phosphatidylserine decarboxylase activity; F:calcium ion binding; C:Golgi stack; P:phosphatidylethanolamine biosynthetic process; C:endosome membrane; P:protein autoprocessing	F:phosphatidylserine decarboxylase activity; F:calcium ion binding; P:phospholipid biosynthetic process
XM_024694910.1	1.5218	1.29779e-13	8.28873e-13	UP	F:metal ion binding	F:metal ion binding
XM_001548281.2	1.52176	2.61876e-07	9.965e-07	UP		no GO terms
XM_024693898.1	1.52101	1.09556e-24	1.34839e-23	UP	C:histone deacetylase complex; C:nuclear chromatin; F:sequence-specific DNA binding	no GO terms
XM_024696704.1	1.51878	5.11984e-19	4.57857e-18	UP	P:lipid metabolic process; C:integral component of membrane; F:oxidoreductase activity; P:oxidation-reduction process	P:lipid metabolic process; C:integral component of membrane; F:oxidoreductase activity
XM_001555147.2	1.51858	3.24288e-73	1.98675e-71	UP	F:myo-inositol:proton symporter activity; F:ATP binding; P:lipid metabolic process; P:carbohydrate transport; P:myo-inositol transport; C:integral component of membrane; P:transmembrane transport	C:membrane; C:integral component of membrane; F:transmembrane transporter activity; P:transmembrane transport
XM_024695614.1	1.5183	2.07282e-24	2.51517e-23	UP		no GO terms
XM_001553162.2	1.51809	1.04279e-19	9.76013e-19	UP	C:mitochondrial inner membrane	C:mitochondrial inner membrane
XM_024695962.1	1.51734	6.40462e-23	7.17047e-22	UP		no GO terms
XM_001559307.2	1.51692	5.19709e-30	8.27803e-29	UP	F:oxidoreductase activity, acting on CH-OH group of donors; F:flavin adenine dinucleotide binding; P:oxidation-reduction process	F:oxidoreductase activity, acting on CH-OH group of donors; F:flavin adenine dinucleotide binding; P:oxidation-reduction process
XM_001558672.2	1.51517	3.62237e-41	8.95277e-40	UP		no GO terms
XM_001556071.2	1.51389	1.49334e-79	1.09252e-77	UP	F:oxidoreductase activity; P:oxidation-reduction process	F:oxidoreductase activity; P:oxidation-reduction process
XM_024690521.1	1.51381	1.08977e-06	3.88963e-06	UP		no GO terms
XM_024693571.1	1.5136	6.61365e-25	8.22833e-24	UP	F:ubiquitin-protein transferase activity; C:integral component of membrane; P:protein ubiquitination; F:metal ion binding	F:ubiquitin-protein transferase activity; P:protein ubiquitination
XM_024690488.1	1.51326	1.29394e-14	8.78641e-14	UP	C:integral component of membrane	no GO terms
XM_001551147.2	1.5131	0.000507908	0.00132519	UP	F:hydrolase activity, acting on carbon-nitrogen (but not peptide) bonds; P:cyanide catabolic process; F:cyanide hydratase activity	P:nitrogen compound metabolic process; F:hydrolase activity, acting on carbon-nitrogen (but not peptide) bonds; P:cyanide catabolic process; F:cyanide hydratase activity
XM_001556317.2	1.51304	3.61746e-62	1.67524e-60	UP	F:N6-(1,2-dicarboxyethyl)AMP AMP-lyase (fumarate-forming) activity; C:cytosol; P:'de novo' IMP biosynthetic process; P:'de novo' AMP biosynthetic process; F:(S)-2-(5-amino-1-(5-phospho-D-ribosyl)imidazole-4-carboxamido)succinate AMP-lyase (fumarate-forming) activity	F:catalytic activity; F:N6-(1,2-dicarboxyethyl)AMP AMP-lyase (fumarate-forming) activity; P:purine ribonucleotide biosynthetic process
XM_001559071.2	1.51249	4.85701e-06	1.62262e-05	UP	F:aminopeptidase activity; P:proteolysis	no GO terms
XM_024694702.1	1.51149	1.55837e-58	6.55469e-57	UP	C:nuclear envelope; C:cytosol; P:protein import into nucleus; F:Ran GTPase binding	P:intracellular protein transport; F:Ran GTPase binding
XM_024697592.1	1.51063	0.0200419	0.039717	UP	C:integral component of membrane; F:oxidoreductase activity; F:metal ion binding; P:oxidation-reduction process	F:oxidoreductase activity
XM_001551197.2	1.51019	2.80544e-23	3.1942e-22	UP	F:guanyl-nucleotide exchange factor activity	F:guanyl-nucleotide exchange factor activity
XM_001556926.2	1.50987	9.66906e-21	9.56062e-20	UP	C:transcription factor TFIIIB complex; F:TFIIIC-class transcription factor complex binding; P:RNA polymerase III preinitiation complex assembly	no GO terms
XM_001558265.2	1.50977	3.3147e-35	6.46215e-34	UP	F:protein binding; C:integral component of membrane	F:protein binding
XM_024696478.1	1.50928	7.13415e-31	1.18363e-29	UP	F:protein binding; C:integral component of membrane	F:protein binding
XM_024696191.1	1.50801	1.21421e-28	1.83016e-27	UP	F:protein binding	F:protein binding
XM_024694965.1	1.50648	4.09873e-72	2.44572e-70	UP	F:N-acetyl-gamma-glutamyl-phosphate reductase activity; F:acetylglutamate kinase activity; F:acetyl-CoA:L-glutamate N-acetyltransferase activity; F:ATP binding; C:mitochondrial matrix; P:arginine biosynthetic process; P:phosphorylation; F:arginine binding; F:NAD binding; P:oxidation-reduction process	F:N-acetyl-gamma-glutamyl-phosphate reductase activity; F:acetylglutamate kinase activity; C:cytoplasm; C:mitochondrion; P:arginine biosynthetic process; F:oxidoreductase activity, acting on the aldehyde or oxo group of donors, NAD or NADP as acceptor; F:NAD binding; P:oxidation-reduction process
XM_001551942.2	1.50635	4.35407e-55	1.63847e-53	UP	C:endoplasmic reticulum; C:integral component of membrane; P:ceramide biosynthetic process; F:sphingosine N-acyltransferase activity	C:integral component of membrane
XM_001554213.2	1.50516	1.17426e-102	1.30248e-100	UP	F:glycine hydroxymethyltransferase activity; C:cytoplasm; P:L-serine catabolic process; F:methyltransferase activity; F:zinc ion binding; P:glycine biosynthetic process from serine; F:pyridoxal phosphate binding; P:methylation; P:tetrahydrofolate interconversion; P:folic acid metabolic process; F:cobalt ion binding; F:serine binding; P:cellular response to tetrahydrofolate	F:catalytic activity; F:glycine hydroxymethyltransferase activity; P:glycine biosynthetic process from serine; F:pyridoxal phosphate binding; P:tetrahydrofolate interconversion
XM_001547670.2	1.50425	0.000176095	0.000489741	UP		no GO terms
XM_024694896.1	1.50336	3.88863e-27	5.41613e-26	UP	F:RNA binding	F:nucleic acid binding
XM_024695789.1	1.50298	5.46225e-17	4.35397e-16	UP	F:RNA polymerase II cis-regulatory region sequence-specific DNA binding; F:DNA-binding transcription factor activity, RNA polymerase II-specific; F:copper ion binding; C:nucleus; P:cellular copper ion homeostasis; P:cellular iron ion homeostasis; C:host cell nucleus; P:positive regulation of transcription by RNA polymerase II	F:DNA binding; F:DNA-binding transcription factor activity; F:copper ion binding; C:nucleus; P:regulation of transcription, DNA-templated
XM_001548214.2	1.50206	5.40772e-24	6.42018e-23	UP	C:fungal-type vacuole; C:plasma membrane; C:integral component of membrane	C:integral component of membrane
XM_001547377.2	1.50198	0.0118485	0.0246151	UP		no GO terms
XM_001560587.2	1.50105	8.02675e-16	5.88957e-15	UP	P:mitochondrial RNA 5'-end processing; C:mitochondrial envelope	P:mitochondrial RNA metabolic process; C:mitochondrion
XM_024693181.1	1.50077	2.73205e-16	2.07033e-15	UP	F:tRNA binding; F:lysine-tRNA ligase activity; F:ATP binding; C:mitochondrion; P:mitochondrial lysyl-tRNA aminoacylation	F:nucleotide binding; F:aminoacyl-tRNA ligase activity; F:lysine-tRNA ligase activity; F:ATP binding; C:cytoplasm; P:tRNA aminoacylation for protein translation; P:lysyl-tRNA aminoacylation
XM_001560074.2	-1.50962	1.06111e-06	3.79177e-06	DOWN	F:carbohydrate:proton symporter activity; C:integral component of membrane; P:glucose import; P:proton transmembrane transport	C:membrane; C:integral component of membrane; F:transmembrane transporter activity; P:transmembrane transport
XM_001556860.2	-1.54192	0.000443659	0.00116876	DOWN	F:N-acetyltransferase activity; C:integral component of membrane	F:N-acetyltransferase activity
XM_001549020.2	-1.54225	1.76834e-105	2.03529e-103	DOWN	C:division septum; F:glucan exo-1,3-beta-glucosidase activity; C:extracellular region; P:glucan catabolic process; C:cell surface; F:glucan endo-1,6-beta-glucosidase activity; P:fungal-type cell wall beta-glucan metabolic process; P:fungal-type cell wall disassembly involved in conjugation with cellular fusion; C:actin fusion focus	F:hydrolase activity, hydrolyzing O-glycosyl compounds; P:carbohydrate metabolic process
XM_001561103.2	-1.56768	1.24966e-13	7.99431e-13	DOWN	F:carbohydrate:proton symporter activity; C:integral component of membrane; P:glucose import; P:proton transmembrane transport	C:membrane; C:integral component of membrane; F:transmembrane transporter activity; P:transmembrane transport
XM_001561168.2	-1.58153	0.0208512	0.0411667	DOWN	C:integral component of membrane	no GO terms
XM_024693990.1	-1.58736	2.9791e-57	1.2016e-55	DOWN	F:protein binding; F:transferase activity	F:protein binding
XM_001552633.2	-1.6054	0.00495499	0.0110662	DOWN	F:oxidoreductase activity; P:oxidation-reduction process	F:oxidoreductase activity; P:oxidation-reduction process
XM_001547438.2	-1.60824	1.88092e-14	1.26226e-13	DOWN	F:carbohydrate:proton symporter activity; C:integral component of membrane; P:glucose import; P:proton transmembrane transport	C:membrane; C:integral component of membrane; F:transmembrane transporter activity; P:transmembrane transport
XM_001551825.2	-1.63317	0.0217082	0.0427084	DOWN	F:hydrolase activity, hydrolyzing O-glycosyl compounds; P:glucan catabolic process; C:integral component of membrane	F:hydrolase activity, hydrolyzing O-glycosyl compounds; P:carbohydrate metabolic process
XM_024697338.1	-1.65991	3.00476e-42	7.73923e-41	DOWN	C:integral component of membrane; F:transmembrane transporter activity; P:transmembrane transport	F:transmembrane transporter activity; P:transmembrane transport
XM_001547525.2	-1.67546	1.43578e-27	2.04217e-26	DOWN	F:FMN binding; F:oxidoreductase activity; P:oxidation-reduction process	F:catalytic activity; F:FMN binding; F:oxidoreductase activity; P:oxidation-reduction process
XM_001552275.2	-1.6794	2.31219e-24	2.79823e-23	DOWN	F:endonuclease activity; P:nucleotide-excision repair; P:response to UV; F:protein disulfide oxidoreductase activity; P:oxidation-reduction process; P:nucleic acid phosphodiester bond hydrolysis	F:endonuclease activity; P:nucleotide-excision repair; P:response to UV; F:protein disulfide oxidoreductase activity
XM_024697016.1	-1.69102	5.192e-08	2.10838e-07	DOWN	F:dioxygenase activity; P:oxidation-reduction process	F:oxidoreductase activity; P:oxidation-reduction process
XM_001557841.2	-1.69884	0.000248896	0.000678555	DOWN	F:monooxygenase activity; F:iron ion binding; F:oxidoreductase activity, acting on paired donors, with incorporation or reduction of molecular oxygen; F:heme binding; F:oxaloacetase activity; P:oxidation-reduction process	F:catalytic activity
XM_024697167.1	-1.70578	0.0190444	0.0379728	DOWN	F:hydrolase activity	no GO terms
XM_024696544.1	-1.7137	7.82531e-06	2.55379e-05	DOWN	C:cellular_component; P:biological_process	no GO terms
XM_001553444.2	-1.75633	1.09339e-138	2.24456e-136	DOWN		no GO terms
XM_001551187.2	-1.7916	2.47428e-06	8.52487e-06	DOWN	C:mitochondrion; P:sulfide oxidation, using sulfide:quinone oxidoreductase; F:sulfide:quinone oxidoreductase activity; F:FAD binding	F:oxidoreductase activity; P:oxidation-reduction process
XM_024693472.1	-1.80359	0.0218832	0.0430036	DOWN	F:DNA-binding transcription factor activity; C:nucleus; P:regulation of transcription by RNA polymerase II; F:metal ion binding	no GO terms
XM_001551552.2	-1.86087	2.15535e-07	8.27372e-07	DOWN		no GO terms
XM_001561293.2	-1.89226	0.00335111	0.00771014	DOWN	F:DNA binding; C:nucleus; P:transcription, DNA-templated; F:zinc ion binding; C:integral component of membrane	no GO terms
XM_001557847.2	-1.89657	0.0108736	0.0227981	DOWN	P:mRNA splicing, via spliceosome; P:carbohydrate metabolic process; F:mannan endo-1,4-beta-mannosidase activity; C:U4/U6 x U5 tri-snRNP complex	F:hydrolase activity, hydrolyzing O-glycosyl compounds; P:carbohydrate metabolic process
XM_024696152.1	-1.92563	8.22545e-55	3.05352e-53	DOWN		no GO terms
XM_001556326.2	-1.93403	7.62289e-18	6.41059e-17	DOWN	P:arabinan metabolic process; P:L-arabinose metabolic process; F:alpha-L-arabinofuranosidase activity	P:arabinose metabolic process; P:arabinan metabolic process; P:L-arabinose metabolic process; F:alpha-L-arabinofuranosidase activity
XM_001549153.2	-1.93444	0.000231545	0.000634273	DOWN	C:integral component of membrane; F:transmembrane transporter activity; P:transmembrane transport	F:transmembrane transporter activity; P:transmembrane transport
XM_024691431.1	-1.93576	1.30633e-41	3.27571e-40	DOWN	F:aminopeptidase activity; P:proteolysis; P:dephosphorylation; F:phosphatase activity	no GO terms
XM_024695148.1	-1.95549	1.23032e-12	7.37654e-12	DOWN	F:hydrolase activity	no GO terms
XM_001549189.2	-1.96533	2.49456e-35	4.88054e-34	DOWN	F:dioxygenase activity; P:oxidation-reduction process	F:oxidoreductase activity; P:oxidation-reduction process
XM_001546008.2	-1.99882	5.07584e-15	3.53395e-14	DOWN	F:nucleotide binding; F:DNA-binding transcription factor activity, RNA polymerase II-specific; F:nucleic acid binding; F:DNA binding; F:single-stranded DNA binding; F:DNA-binding transcription factor activity; F:RNA binding; F:RNA helicase activity; F:actin binding; F:lysozyme activity; F:DNA-directed DNA polymerase activity; F:DNA primase activity; F:DNA-directed 5'-3' RNA polymerase activity; F…	no GO terms
XM_001561292.2	-2.01295	0.0108264	0.0227096	DOWN	F:catalytic activity	F:catalytic activity
XM_001554896.2	-2.05604	3.24778e-94	3.21367e-92	DOWN	F:oxidoreductase activity, acting on the CH-OH group of donors, NAD or NADP as acceptor; P:oxidation-reduction process	F:catalytic activity
XM_001554572.2	-2.07303	1.47583e-14	9.97961e-14	DOWN	P:oxidation-reduction process	P:oxidation-reduction process
XM_001547230.2	-2.08521	2.32519e-09	1.06478e-08	DOWN	C:fungal-type vacuole membrane; F:ATP binding; P:mismatch repair; F:basic amino acid transmembrane transporter activity; C:integral component of membrane; F:mismatched DNA binding; P:basic amino acid transmembrane transport	C:integral component of membrane; F:transmembrane transporter activity; P:transmembrane transport
XM_024695089.1	-2.16983	2.04489e-05	6.38126e-05	DOWN	F:nucleic acid binding; F:zinc ion binding	F:nucleic acid binding; F:zinc ion binding
XM_001549151.2	-2.18531	7.0517e-40	1.65228e-38	DOWN	F:monooxygenase activity; F:oxidoreductase activity, acting on paired donors, with incorporation or reduction of molecular oxygen; P:oxidation-reduction process	F:monooxygenase activity; F:oxidoreductase activity, acting on paired donors, with incorporation or reduction of molecular oxygen; P:oxidation-reduction process
XM_001547254.2	-2.24708	5.48035e-05	0.000163012	DOWN		no GO terms
XM_001558107.2	-2.30348	2.293e-44	6.33927e-43	DOWN	F:sulfonate dioxygenase activity; F:taurine dioxygenase activity; C:cytoplasm; P:sulfur compound catabolic process; P:oxidation-reduction process	F:oxidoreductase activity; P:oxidation-reduction process
XM_001555280.2	-2.42175	0.0117969	0.0245154	DOWN	F:hydrolase activity, hydrolyzing O-glycosyl compounds; C:extracellular region; P:cellulose catabolic process; F:cellulose binding	F:hydrolase activity, hydrolyzing O-glycosyl compounds; C:extracellular region; P:carbohydrate metabolic process; F:cellulose binding
XM_001548514.2	-2.49564	0.000682592	0.00175205	DOWN		no GO terms
XM_024694142.1	-2.50442	2.246e-06	7.77534e-06	DOWN	F:monooxygenase activity; F:iron ion binding; C:integral component of membrane; F:oxidoreductase activity, acting on paired donors, with incorporation or reduction of molecular oxygen; F:heme binding; P:oxidation-reduction process	F:iron ion binding; F:oxidoreductase activity, acting on paired donors, with incorporation or reduction of molecular oxygen; F:heme binding; P:oxidation-reduction process
XM_024690436.1	-2.71256	2.67998e-49	8.48342e-48	DOWN	C:integral component of membrane; F:transmembrane transporter activity; P:transmembrane transport	F:transmembrane transporter activity; P:transmembrane transport
XM_001547515.2	-2.77143	5.92662e-57	2.36617e-55	DOWN	F:sulfonate dioxygenase activity; F:taurine dioxygenase activity; C:cytoplasm; P:sulfur compound catabolic process; P:oxidation-reduction process	F:oxidoreductase activity; P:oxidation-reduction process
XM_001547231.2	-2.83982	1.13625e-25	1.46742e-24	DOWN	F:arylsulfatase activity; P:phenol-containing compound metabolic process	F:catalytic activity; F:arylsulfatase activity; F:sulfuric ester hydrolase activity; P:phenol-containing compound metabolic process
XM_024696923.1	-2.92807	7.93398e-25	9.80449e-24	DOWN	C:integral component of membrane; F:transmembrane transporter activity; P:transmembrane transport	F:transmembrane transporter activity; P:transmembrane transport
XM_024693728.1	-3.03226	2.14658e-18	1.86154e-17	DOWN	F:N,N-dimethylaniline monooxygenase activity; F:flavin adenine dinucleotide binding; F:NADP binding; P:oxidation-reduction process	F:N,N-dimethylaniline monooxygenase activity; F:flavin adenine dinucleotide binding; F:NADP binding; P:oxidation-reduction process
XM_001558572.2	-3.16029	5.40594e-54	1.95667e-52	DOWN	F:NADPH dehydrogenase activity; F:FMN binding; P:oxidation-reduction process	F:catalytic activity; F:FMN binding; F:oxidoreductase activity; P:oxidation-reduction process
XM_001558919.2	-3.57875	4.78965e-169	1.41671e-166	DOWN	F:RNA polymerase II transcription regulatory region sequence-specific DNA binding; F:DNA-binding transcription activator activity, RNA polymerase II-specific; C:nucleus; P:regulation of transcription by RNA polymerase II	F:DNA-binding transcription factor activity; P:regulation of transcription, DNA-templated
XM_001550657.2	-3.61008	8.11175e-84	6.54363e-82	DOWN	F:hydrolase activity, hydrolyzing O-glycosyl compounds; C:extracellular region; P:cellulose catabolic process; F:cellulose binding	F:hydrolase activity, hydrolyzing O-glycosyl compounds; P:carbohydrate metabolic process
XM_024696153.1	-3.69587	3.36056e-31	5.64016e-30	DOWN	F:transferase activity	no GO terms
XM_024697751.1	-3.80914	2.14697e-111	2.74693e-109	DOWN	F:hydrolase activity	no GO terms
XM_001557921.2	-3.84328	1.04963e-262	7.21832e-260	DOWN	F:sulfonate dioxygenase activity; F:taurine dioxygenase activity; C:cytoplasm; P:sulfur compound catabolic process; P:oxidation-reduction process	F:oxidoreductase activity; P:oxidation-reduction process
XM_001560834.2	-3.92994	1.57609e-73	9.76468e-72	DOWN	P:polysaccharide catabolic process; C:extracellular region; F:lyase activity	no GO terms
XM_024693336.1	-4.05051	4.75147e-15	3.31819e-14	DOWN	C:integral component of membrane	no GO terms
XM_001560320.2	-4.11008	7.01198e-35	1.35263e-33	DOWN	C:integral component of membrane; F:transmembrane transporter activity; P:transmembrane transport	F:transmembrane transporter activity; P:transmembrane transport
XM_001555658.2	-4.58201	0	0	DOWN	F:oxidoreductase activity; P:oxidation-reduction process	F:oxidoreductase activity; P:oxidation-reduction process
XM_001548932.2	-4.58506	1.57143e-161	4.32268e-159	DOWN	F:sulfonate dioxygenase activity; F:taurine dioxygenase activity; C:cytoplasm; P:sulfur compound catabolic process; P:oxidation-reduction process	F:oxidoreductase activity; P:oxidation-reduction process
XM_001549266.2	-4.87906	1.5451e-78	1.10397e-76	DOWN	F:L-amino acid transmembrane transporter activity; C:integral component of membrane; P:L-alpha-amino acid transmembrane transport	C:membrane; F:transmembrane transporter activity; P:transmembrane transport
XM_024693254.1	-4.89933	1.47082e-53	5.28189e-52	DOWN	F:oxidoreductase activity; P:oxidation-reduction process	F:oxidoreductase activity; P:oxidation-reduction process
XM_024697145.1	-4.95331	6.47128e-118	9.32e-116	DOWN	F:glutathione transferase activity; F:protein binding; C:cytoplasm; F:glutathione binding	F:protein binding
XM_024693480.1	-5.09173	9.72712e-205	4.3157e-202	DOWN	F:NADPH:quinone reductase activity; C:cytoplasm; F:AU-rich element binding; P:cellular response to oxidative stress; P:oxidation-reduction process	F:oxidoreductase activity; P:oxidation-reduction process
XM_001560319.2	-5.25492	3.22242e-166	9.33077e-164	DOWN	F:metal ion binding; F:dioxygenase activity; P:oxidation-reduction process	F:oxidoreductase activity; P:oxidation-reduction process
XM_024692967.1	-5.29262	2.85908e-214	1.40442e-211	DOWN	F:sulfonate dioxygenase activity; F:taurine dioxygenase activity; C:cytoplasm; P:sulfur compound catabolic process; P:oxidation-reduction process	F:oxidoreductase activity; P:oxidation-reduction process
XM_024696222.1	-5.5502	8.82052e-252	5.51443e-249	DOWN		no GO terms
XM_024693262.1	-5.95088	4.95676e-08	2.01493e-07	DOWN	F:ATP binding; C:integral component of membrane; F:transmembrane transporter activity; P:transmembrane transport	F:transmembrane transporter activity; P:transmembrane transport
XM_001549265.2	-6.03823	1.23943e-192	4.80202e-190	DOWN	F:magnesium ion binding; F:methyltransferase activity; F:oxidoreductase activity; F:ATPase activity; P:viral genome replication; C:host cell cytoplasm; P:methylation	F:magnesium ion binding; F:oxidoreductase activity; F:ATPase activity; P:viral genome replication; C:host cell cytoplasm
XM_024693261.1	-6.11274	0	0	DOWN	F:hydrolase activity	no GO terms

## Sheet: Table S6D Fg_Δdcl1 vs WT 
DEGs in F. graminearum during the Δdcl1-F. graminearum interaction compared with the WT-F. gramineaum interaction
Transcript	log2FoldChange	pvalue	padj	association	GO Names	InterPro GO Names
XM_011318495.1	4.11497	0.00307173	0.0122303	UP		no IPS match
XM_011327575.1	3.27824	0.00193313	0.00827313	UP	C:integral component of membrane; F:hydrolase activity	F:catalytic activity
XM_011318234.1	3.2709	0.0012166	0.00557209	UP	C:integral component of membrane	no IPS match
XM_011324851.1	3.23768	0.00875152	0.0292931	UP	F:oxidoreductase activity; P:oxidation-reduction process	F:oxidoreductase activity; P:oxidation-reduction process
XM_011328324.1	3.08918	0.00112632	0.00522315	UP	C:integral component of membrane	no IPS match
XM_011320005.1	2.81637	0.000195261	0.00114487	UP	C:integral component of membrane; F:transmembrane transporter activity; P:transmembrane transport	no GO terms
XM_011322535.1	2.76214	3.1569e-20	2.47437e-18	UP		no GO terms
XM_011327059.1	2.63558	0.000457938	0.00240376	UP	F:oxidoreductase activity, acting on CH-OH group of donors; F:flavin adenine dinucleotide binding; P:oxidation-reduction process	F:oxidoreductase activity, acting on CH-OH group of donors; F:flavin adenine dinucleotide binding; P:oxidation-reduction process
XM_011320004.1	2.5388	1.49429e-12	4.51846e-11	UP	F:ligase activity; F:phosphopantetheine binding	F:phosphopantetheine binding
XM_011321136.1	2.52892	2.18604e-07	2.67862e-06	UP	F:catalytic activity; F:phosphopantetheine binding	F:phosphopantetheine binding
XM_011320006.1	2.44954	1.88178e-14	7.36425e-13	UP	C:integral component of membrane	no GO terms
XM_011330249.1	2.37485	9.25311e-30	1.7416e-27	UP	C:integral component of membrane	C:integral component of membrane
XM_011330305.1	2.35031	1.11544e-08	1.75852e-07	UP		no IPS match
XM_011320183.1	2.33101	0.00150948	0.00672426	UP	C:integral component of membrane	no GO terms
XM_011319724.1	2.2696	4.11067e-15	1.73111e-13	UP	C:integral component of membrane; F:transmembrane transporter activity; P:transmembrane transport	C:membrane; F:transmembrane transporter activity; P:transmembrane transport
XM_011320896.1	2.24009	0.0147985	0.045128	UP	F:phosphorelay sensor kinase activity; P:phosphorelay signal transduction system; P:MAPK cascade; F:nucleotide binding; P:activation of MAPKK activity; P:microtubule cytoskeleton organization; C:astral microtubule; F:DNA-binding transcription factor activity, RNA polymerase II-specific; P:microtubule bundle formation; P:eye development; F:complement binding; P:positive regulation of protein phosp…	no GO terms
XM_011322963.1	2.19974	2.0404e-10	4.3695e-09	UP	F:UDP-glycosyltransferase activity	F:UDP-glycosyltransferase activity
XM_011326708.1	2.14043	2.31295e-05	0.00017442	UP		no IPS match
XM_011322856.1	2.06526	0.0108015	0.0347991	UP	F:protein binding	F:protein binding
XM_011326897.1	2.05877	0.00581124	0.0208975	UP	C:integral component of membrane; F:transmembrane transporter activity; P:transmembrane transport	C:membrane; C:integral component of membrane; F:transmembrane transporter activity; P:transmembrane transport
XM_011321262.1	1.977	0.000756259	0.0037047	UP	C:cytoplasm	no GO terms
XM_011317587.1	1.97205	1.83675e-05	0.000142271	UP		no GO terms
XM_011327646.1	1.93627	3.47928e-19	2.41265e-17	UP	F:protein binding	F:protein binding
XM_011322890.1	1.91625	0.000325921	0.00178849	UP		no GO terms
XM_011330227.1	1.91512	3.75994e-05	0.00026909	UP		no GO terms
XM_011325680.1	1.90834	3.01589e-13	9.99327e-12	UP	F:RNA binding	F:nucleic acid binding; F:RNA binding
XM_011325808.1	1.90359	1.99844e-05	0.000153548	UP		no GO terms
XM_011328540.1	1.9025	0.011811	0.0375358	UP		no IPS match
XM_011319103.1	1.89262	2.00793e-18	1.26839e-16	UP		no GO terms
XM_011321083.1	1.86021	0.00597702	0.0213875	UP	C:extracellular region; F:cellulose binding; F:endo-1,4-beta-xylanase activity; P:xylan catabolic process	F:hydrolase activity, hydrolyzing O-glycosyl compounds; P:carbohydrate metabolic process
XM_011323834.1	1.86021	3.93317e-06	3.63349e-05	UP	C:integral component of membrane; F:transmembrane transporter activity; P:transmembrane transport	no GO terms
XM_011319717.1	1.82521	1.83237e-09	3.28994e-08	UP	F:ATP binding; C:integral component of membrane; F:ATPase activity; F:ATPase-coupled transmembrane transporter activity; P:transmembrane transport	F:ATP binding; C:integral component of membrane; F:ATPase activity; F:ATPase-coupled transmembrane transporter activity; P:transmembrane transport
XM_011328899.1	1.81467	8.19164e-10	1.5674e-08	UP		no GO terms
XM_011321216.1	1.80864	0.014044	0.0432513	UP		no GO terms
XM_011323376.1	1.79634	0.000245283	0.00139697	UP	F:L-aspartate:2-oxoglutarate aminotransferase activity; P:cellular amino acid metabolic process; P:biosynthetic process; F:pyridoxal phosphate binding	F:catalytic activity; P:cellular amino acid metabolic process; F:transaminase activity; P:biosynthetic process; F:pyridoxal phosphate binding
XM_011318259.1	1.79445	4.13356e-06	3.78545e-05	UP	F:RNA binding	no GO terms
XM_011321140.1	1.78075	1.80559e-06	1.81728e-05	UP	F:hydrolase activity	no GO terms
XM_011327256.1	1.77547	1.25759e-11	3.33926e-10	UP	F:transcription coregulator activity; F:transcription factor binding; P:regulation of nucleic acid-templated transcription	F:transcription coregulator activity; F:protein binding; F:transcription factor binding
XM_011321777.1	1.77126	1.00688e-10	2.27416e-09	UP	C:membrane; C:integral component of membrane	no GO terms
XM_011321433.1	1.76208	0.000341156	0.00186286	UP	F:ATP binding	F:ATP binding
XM_011327333.1	1.75754	6.52793e-09	1.07637e-07	UP		no GO terms
XM_011324103.1	1.73305	0.0122887	0.0387205	UP	F:serine-type endopeptidase activity; P:proteolysis	F:serine-type endopeptidase activity; P:proteolysis; F:serine-type peptidase activity
XM_011328307.1	1.73059	1.33956e-07	1.71429e-06	UP		no GO terms
XM_011322702.1	1.71789	0.000913589	0.00435213	UP	F:ATP binding; C:vacuolar membrane; C:plasma membrane; C:integral component of membrane; F:ATPase activity; F:ATPase-coupled transmembrane transporter activity; P:transmembrane transport	F:ATP binding; C:membrane; C:integral component of membrane; F:ATPase activity; F:ATPase-coupled transmembrane transporter activity; P:transmembrane transport
XM_011317542.1	1.71386	0.00173509	0.00756247	UP	C:integral component of membrane	C:integral component of membrane
XM_011321600.1	1.71087	1.79284e-06	1.80577e-05	UP	F:RNA binding	F:nucleic acid binding
XM_011321022.1	1.70512	9.16944e-12	2.4897e-10	UP		no GO terms
XM_011320010.1	1.69692	1.15676e-11	3.09229e-10	UP	F:oxidoreductase activity; F:transferase activity; F:phosphopantetheine binding; P:oxidation-reduction process; F:FAD binding	F:oxidoreductase activity; F:flavin adenine dinucleotide binding; P:oxidation-reduction process
XM_011324419.1	1.68286	1.01976e-07	1.3372e-06	UP	F:protein binding	F:protein binding
XM_011323202.1	1.6753	8.33208e-08	1.11368e-06	UP		no GO terms
XM_011319316.1	1.67259	6.67543e-24	7.10369e-22	UP		no IPS match
XM_011317924.1	1.65247	8.33342e-07	9.04902e-06	UP	F:protein binding; C:integral component of membrane	F:protein binding
XM_011319151.1	1.64396	6.49661e-10	1.272e-08	UP	F:RNA binding	F:nucleic acid binding
XM_011317445.1	1.62593	7.8288e-13	2.44202e-11	UP	F:hydrolase activity, hydrolyzing O-glycosyl compounds; P:carbohydrate metabolic process; F:carbohydrate binding	F:catalytic activity; F:hydrolase activity, hydrolyzing O-glycosyl compounds; P:carbohydrate metabolic process; F:carbohydrate binding
XM_011320792.1	1.62449	9.61283e-05	0.00061467	UP		no GO terms
XM_011320147.1	1.62357	6.38e-11	1.47841e-09	UP		no GO terms
XM_011325681.1	1.62079	7.80918e-05	0.00051188	UP		no GO terms
XM_011325193.1	1.61537	0.00492561	0.0181564	UP	C:integral component of membrane	no GO terms
XM_011317946.1	1.61484	1.66735e-06	1.69354e-05	UP	F:protein tyrosine phosphatase activity; P:peptidyl-tyrosine dephosphorylation; P:positive regulation of cell cycle G2/M phase transition	F:protein tyrosine phosphatase activity; P:protein dephosphorylation; P:positive regulation of cell cycle G2/M phase transition
XM_011319826.1	1.61334	1.59345e-11	4.14356e-10	UP	P:protein import into nucleus; F:Ran GTPase binding; C:integral component of membrane; C:nuclear periphery	P:protein import into nucleus; P:intracellular protein transport; F:Ran GTPase binding
XM_011329542.1	1.61113	0.0140198	0.0432055	UP		no GO terms
XM_011320009.1	1.60165	7.97947e-11	1.81559e-09	UP	F:oxidoreductase activity; F:transferase activity; F:phosphopantetheine binding; P:oxidation-reduction process; F:FAD binding	F:oxidoreductase activity; F:flavin adenine dinucleotide binding; P:oxidation-reduction process; F:FAD binding
XM_011329366.1	1.59287	0.000172554	0.00102678	UP	P:regulation of transcription, DNA-templated	P:regulation of transcription, DNA-templated
XM_011322116.1	1.5923	0.003137	0.0124454	UP	C:integral component of membrane	no IPS match
XM_011327396.1	1.5825	0.0125436	0.0393979	UP	P:signal transduction; P:regulation of GTPase activity	no IPS match
XM_011319991.1	1.57162	4.04194e-07	4.68506e-06	UP	C:integral component of membrane; F:transmembrane transporter activity; P:transmembrane transport	F:transmembrane transporter activity; P:transmembrane transport
XM_011330035.1	1.55841	0.000787967	0.00383694	UP	P:telomere maintenance; F:DNA binding	F:DNA binding
XM_011321018.1	1.5501	4.01297e-06	3.69098e-05	UP	P:signal transduction; P:regulation of GTPase activity	P:signal transduction; P:regulation of GTPase activity
XM_011317501.1	1.5484	0.00566213	0.0204241	UP		no GO terms
XM_011319397.1	1.54098	2.09387e-16	1.04951e-14	UP	F:DNA-binding transcription factor activity, RNA polymerase II-specific; P:regulation of transcription by RNA polymerase II; F:zinc ion binding; C:host cell nucleus	F:DNA-binding transcription factor activity, RNA polymerase II-specific; P:regulation of transcription, DNA-templated; F:zinc ion binding
XM_011325921.1	1.53873	1.75621e-06	1.7721e-05	UP	C:THO complex; P:mRNA processing; P:mRNA export from nucleus	C:THO complex; P:mRNA processing; P:mRNA export from nucleus
XM_011321139.1	1.5358	0.0020434	0.00866599	UP	F:iron ion binding; P:carbohydrate metabolic process; C:integral component of membrane; F:oxidoreductase activity, acting on paired donors, with incorporation or reduction of molecular oxygen; F:isomerase activity; F:heme binding; F:carbohydrate binding; P:oxidation-reduction process	F:catalytic activity; P:carbohydrate metabolic process; F:isomerase activity; F:carbohydrate binding
XM_011323392.1	1.53044	7.86662e-08	1.05811e-06	UP		no GO terms
XM_011324973.1	1.52977	3.12268e-12	9.07545e-11	UP		no GO terms
XM_011324112.1	1.52458	7.23865e-07	7.94127e-06	UP	F:GTP binding; C:integral component of membrane	no GO terms
XM_011321141.1	1.52207	5.73878e-05	0.000389877	UP	F:3-oxoacyl-[acyl-carrier-protein] synthase activity; P:fatty acid biosynthetic process; F:methyltransferase activity; F:oxidoreductase activity; F:phosphopantetheine binding; P:methylation; P:oxidation-reduction process	F:3-oxoacyl-[acyl-carrier-protein] synthase activity; P:fatty acid biosynthetic process; F:transferase activity; F:transferase activity, transferring acyl groups; F:phosphopantetheine binding
XM_011320007.1	1.51687	4.44568e-17	2.4261e-15	UP	F:3-oxoacyl-[acyl-carrier-protein] synthase activity; P:fatty acid biosynthetic process; F:hydrolase activity, acting on ester bonds; F:phosphopantetheine binding	F:3-oxoacyl-[acyl-carrier-protein] synthase activity; P:fatty acid biosynthetic process; P:biosynthetic process; F:transferase activity; F:transferase activity, transferring acyl groups; F:hydrolase activity, acting on ester bonds; F:phosphopantetheine binding
XM_011329716.1	1.50421	1.35737e-05	0.000108386	UP		no GO terms
XM_011330362.1	-1.50722	0.010114	0.0329333	DOWN	F:oxidoreductase activity; P:oxidation-reduction process	F:oxidoreductase activity; P:oxidation-reduction process
XM_011324159.1	-1.53669	0.0117515	0.037381	DOWN		no GO terms
XM_011322313.1	-1.62147	3.60661e-05	0.000259256	DOWN	C:integral component of membrane; F:transmembrane transporter activity; P:transmembrane transport	C:membrane; C:integral component of membrane; F:transmembrane transporter activity; P:transmembrane transport
XM_011327651.1	-1.62804	0.014343	0.0440154	DOWN	F:hydrolase activity	no GO terms
XM_011325356.1	-1.66873	0.0150576	0.0457565	DOWN		no GO terms
XM_011322605.1	-1.80045	8.79487e-26	1.1318e-23	DOWN		no IPS match
XM_011325107.1	-1.89412	0.0142208	0.0437082	DOWN	P:oxidation-reduction process	P:oxidation-reduction process
XM_011324547.1	-1.92464	7.12719e-05	0.000472437	DOWN	C:integral component of membrane	no GO terms
XM_011329294.1	-2.01377	0.00482762	0.0178463	DOWN	F:hydrolase activity, acting on ester bonds	no GO terms
XM_011329125.1	-2.04211	1.21579e-06	1.27178e-05	DOWN	F:oxidoreductase activity; P:oxidation-reduction process	F:oxidoreductase activity; P:oxidation-reduction process
XM_011329126.1	-2.56269	0.000473426	0.00247333	DOWN	F:hydrolase activity	F:hydrolase activity
XM_011323953.1	-2.63293	0.000174705	0.00103795	DOWN	C:integral component of membrane; F:hydrolase activity; P:transmembrane transport	P:transmembrane transport
XM_011329121.1	-2.64445	1.76877e-05	0.000137506	DOWN	F:monooxygenase activity; F:flavin adenine dinucleotide binding; F:NADP binding; P:oxidation-reduction process	no GO terms
XM_011323864.1	-2.67134	8.11475e-08	1.08779e-06	DOWN		no GO terms
XM_011323870.1	-2.73292	3.3471e-08	4.84603e-07	DOWN	P:sesquiterpenoid biosynthetic process; F:trichodiene synthase activity	P:sesquiterpenoid biosynthetic process; F:carbon-oxygen lyase activity, acting on phosphates; F:trichodiene synthase activity
XM_011323873.1	-2.99851	5.81047e-05	0.000394223	DOWN	F:acetyltransferase activity; P:mycotoxin biosynthetic process	F:acetyltransferase activity; P:mycotoxin biosynthetic process
XM_011323872.1	-3.24609	7.28283e-09	1.19232e-07	DOWN	F:monooxygenase activity; F:iron ion binding; C:integral component of membrane; F:oxidoreductase activity, acting on paired donors, with incorporation or reduction of molecular oxygen; F:heme binding; P:oxidation-reduction process	F:iron ion binding; F:oxidoreductase activity, acting on paired donors, with incorporation or reduction of molecular oxygen; F:heme binding; P:oxidation-reduction process
XM_011322312.1	-3.30836	2.36584e-22	2.24942e-20	DOWN	F:aspartic-type endopeptidase activity; P:proteolysis	F:aspartic-type endopeptidase activity; P:proteolysis
XM_011317284.1	-3.85067	1.47175e-09	2.68426e-08	DOWN	F:monooxygenase activity; F:iron ion binding; P:pathogenesis; C:integral component of membrane; F:oxidoreductase activity, acting on paired donors, with incorporation or reduction of molecular oxygen; F:heme binding; P:oxidation-reduction process	F:iron ion binding; F:oxidoreductase activity, acting on paired donors, with incorporation or reduction of molecular oxygen; F:heme binding; P:oxidation-reduction process

## Sheet: Table S6D Fg_Δdcl2 vs WT 
DEGs in F. graminearum during Δdcl2-F. graminearum interaction compared with WT-F. graminearum interactions
Transcript	log2FoldChange	pvalue	padj	association	GO Names	InterPro GO Names
XM_011318495.1	4.32959	0.00171379	0.00545927	UP		no IPS match
XM_011319917.1	4.17966	0.00970042	0.0250792	UP		no IPS match
XM_011330118.1	4.07745	0.00875619	0.0229197	UP		no IPS match
XM_011318826.1	3.77999	0.00883165	0.0230906	UP		no IPS match
XM_011328147.1	3.70119	0.00778006	0.0206864	UP	C:nucleus; F:transferase activity	no GO terms
XM_011318234.1	3.50112	0.000479752	0.00176322	UP	C:integral component of membrane	no IPS match
XM_011327059.1	3.45132	2.6507e-06	1.58826e-05	UP	F:oxidoreductase activity, acting on CH-OH group of donors; F:flavin adenine dinucleotide binding; P:oxidation-reduction process	F:oxidoreductase activity, acting on CH-OH group of donors; F:flavin adenine dinucleotide binding; P:oxidation-reduction process
XM_011327821.1	3.42392	0.0186543	0.0442184	UP	C:integral component of plasma membrane; F:nickel cation transmembrane transporter activity; P:nickel cation transmembrane transport	C:integral component of plasma membrane; F:nickel cation transmembrane transporter activity; P:nickel cation transmembrane transport
XM_011324851.1	3.02736	0.0142342	0.0349663	UP	F:oxidoreductase activity; P:oxidation-reduction process	F:oxidoreductase activity; P:oxidation-reduction process
XM_011320581.1	2.91917	0.00122584	0.00405537	UP		no GO terms
XM_011322573.1	2.68169	0.00480878	0.0136041	UP	C:integral component of membrane	no GO terms
XM_011327033.1	2.64664	0.000530934	0.00192918	UP	F:ATP binding; C:integral component of membrane; F:ATPase activity; F:ATPase-coupled transmembrane transporter activity; P:transmembrane transport	F:ATP binding; C:integral component of membrane; F:ATPase activity; F:ATPase-coupled transmembrane transporter activity; P:transmembrane transport
XM_011327575.1	2.64024	0.0134102	0.0331903	UP	C:integral component of membrane; F:hydrolase activity	F:catalytic activity
XM_011322856.1	2.56251	0.00122025	0.00403961	UP	F:protein binding	F:protein binding
XM_011321022.1	2.48438	1.48656e-24	7.09551e-23	UP		no GO terms
XM_011322535.1	2.45634	2.57385e-16	6.50084e-15	UP		no GO terms
XM_011319103.1	2.38369	1.11667e-28	7.10278e-27	UP		no GO terms
XM_011324973.1	2.36491	9.44054e-28	5.56048e-26	UP		no GO terms
XM_011321083.1	2.34541	0.000406986	0.00152529	UP	C:extracellular region; F:cellulose binding; F:endo-1,4-beta-xylanase activity; P:xylan catabolic process	F:hydrolase activity, hydrolyzing O-glycosyl compounds; P:carbohydrate metabolic process
XM_011330305.1	2.2391	4.8673e-08	4.01293e-07	UP		no IPS match
XM_011323392.1	2.21111	2.20536e-15	5.00368e-14	UP		no GO terms
XM_011318259.1	2.1846	1.02935e-08	9.56618e-08	UP	F:RNA binding	no GO terms
XM_011318909.1	2.18254	0.00718495	0.0193063	UP		no GO terms
XM_011321433.1	2.13709	9.0655e-06	4.87544e-05	UP	F:ATP binding	F:ATP binding
XM_011325680.1	2.13334	2.06961e-16	5.2725e-15	UP	F:RNA binding	F:nucleic acid binding; F:RNA binding
XM_011317502.1	2.13133	0.00342318	0.0100823	UP		no GO terms
XM_011317946.1	2.12072	1.45088e-10	1.819e-09	UP	F:protein tyrosine phosphatase activity; P:peptidyl-tyrosine dephosphorylation; P:positive regulation of cell cycle G2/M phase transition	F:protein tyrosine phosphatase activity; P:protein dephosphorylation; P:positive regulation of cell cycle G2/M phase transition
XM_011324103.1	2.08636	0.00207203	0.00646411	UP	F:serine-type endopeptidase activity; P:proteolysis	F:serine-type endopeptidase activity; P:proteolysis; F:serine-type peptidase activity
XM_011326708.1	2.07237	3.89696e-05	0.000182981	UP		no IPS match
XM_011327984.1	2.07173	2.08979e-26	1.1376e-24	UP	C:integral component of membrane	no GO terms
XM_011318546.1	2.06558	0.00493938	0.0139281	UP		no GO terms
XM_011317924.1	2.05383	4.10563e-10	4.78059e-09	UP	F:protein binding; C:integral component of membrane	F:protein binding
XM_011326288.1	2.04672	2.10289e-06	1.28405e-05	UP		no GO terms
XM_011318454.1	2.0455	0.0167982	0.0403289	UP		no GO terms
XM_011319826.1	2.03607	9.15654e-18	2.64114e-16	UP	P:protein import into nucleus; F:Ran GTPase binding; C:integral component of membrane; C:nuclear periphery	P:protein import into nucleus; P:intracellular protein transport; F:Ran GTPase binding
XM_011327627.1	2.03039	2.73398e-06	1.63484e-05	UP		no GO terms
XM_011327256.1	2.02771	6.22094e-15	1.33923e-13	UP	F:transcription coregulator activity; F:transcription factor binding; P:regulation of nucleic acid-templated transcription	F:transcription coregulator activity; F:protein binding; F:transcription factor binding
XM_011325808.1	2.00872	5.42449e-06	3.04172e-05	UP		no GO terms
XM_011329768.1	1.9979	1.44998e-17	4.11386e-16	UP	F:GMP synthase (glutamine-hydrolyzing) activity; F:aspartate carbamoyltransferase activity; F:carbamoyl-phosphate synthase (glutamine-hydrolyzing) activity; F:ATP binding; C:cytoplasm; P:GMP biosynthetic process; P:'de novo' pyrimidine nucleobase biosynthetic process; P:glutamine metabolic process; C:integral component of membrane; F:amino acid binding; P:negative regulation of pyrimidine nucleob…	F:aspartate carbamoyltransferase activity; F:carbamoyl-phosphate synthase (glutamine-hydrolyzing) activity; F:ATP binding; P:'de novo' pyrimidine nucleobase biosynthetic process; P:cellular amino acid metabolic process; P:glutamine metabolic process; P:nitrogen compound metabolic process; F:amino acid binding; F:carboxyl- or carbamoyltransferase activity; F:metal ion binding
XM_011320792.1	1.99587	1.03668e-06	6.73954e-06	UP		no GO terms
XM_011327422.1	1.97852	5.58432e-08	4.55311e-07	UP		no GO terms
XM_011320147.1	1.97219	7.06308e-16	1.69941e-14	UP		no GO terms
XM_011323889.1	1.97124	6.96792e-13	1.18684e-11	UP		no GO terms
XM_011327485.1	1.96791	0.00522379	0.0146208	UP		no GO terms
XM_011325193.1	1.94378	0.000558943	0.00201825	UP	C:integral component of membrane	no GO terms
XM_011329716.1	1.93391	1.12837e-08	1.0417e-07	UP		no GO terms
XM_011330410.1	1.9266	0.00565882	0.0156525	UP	F:DNA-binding transcription factor activity, RNA polymerase II-specific; P:regulation of transcription by RNA polymerase II; F:zinc ion binding; C:integral component of membrane; F:transmembrane transporter activity; C:host cell nucleus; P:transmembrane transport	C:membrane; C:integral component of membrane; F:transmembrane transporter activity; P:transmembrane transport
XM_011329542.1	1.92628	0.00272972	0.00827996	UP		no GO terms
XM_011328870.1	1.91813	0.0181136	0.0431066	UP		no GO terms
XM_011320119.1	1.91077	1.21292e-22	5.00987e-21	UP	F:protein kinase activity; F:ATP binding; P:protein phosphorylation	F:protein kinase activity; F:ATP binding; P:protein phosphorylation
XM_011325423.1	1.90673	2.30762e-18	7.07174e-17	UP	C:Golgi membrane; C:endoplasmic reticulum; C:endoplasmic reticulum membrane; P:autophagy; P:protein transport; P:COPII vesicle coating	P:autophagy; P:COPII vesicle coating
XM_011328899.1	1.90262	7.85526e-11	1.01866e-09	UP		no GO terms
XM_011325921.1	1.89799	1.98668e-09	2.09935e-08	UP	C:THO complex; P:mRNA processing; P:mRNA export from nucleus	C:THO complex; P:mRNA processing; P:mRNA export from nucleus
XM_011321018.1	1.89764	9.54888e-09	8.93028e-08	UP	P:signal transduction; P:regulation of GTPase activity	P:signal transduction; P:regulation of GTPase activity
XM_011328540.1	1.8834	0.0120847	0.0303871	UP		no IPS match
XM_011327022.1	1.87991	4.9929e-05	0.0002295	UP	P:proteolysis; F:serine-type peptidase activity; F:feruloyl esterase activity	P:proteolysis; F:serine-type peptidase activity; F:feruloyl esterase activity
XM_011330227.1	1.87974	4.65774e-05	0.000215304	UP		no GO terms
XM_011319151.1	1.86339	1.40522e-12	2.29528e-11	UP	F:RNA binding	F:nucleic acid binding
XM_011324021.1	1.84481	0.00171312	0.00545835	UP	P:dephosphorylation; F:phosphatase activity	F:phosphatase activity
XM_011321826.1	1.84454	1.07162e-16	2.82535e-15	UP		no GO terms
XM_011321262.1	1.84348	0.00163542	0.00523001	UP	C:cytoplasm	no GO terms
XM_011323503.1	1.83511	1.94033e-25	9.85218e-24	UP	C:integral component of membrane; F:transmembrane transporter activity; P:transmembrane transport	F:transmembrane transporter activity; P:transmembrane transport
XM_011318265.1	1.83377	5.76484e-14	1.10538e-12	UP		no GO terms
XM_011321367.1	1.83023	0.00678114	0.018389	UP	C:integral component of membrane; F:transmembrane transporter activity; P:transmembrane transport	C:membrane; C:integral component of membrane; F:transmembrane transporter activity; P:transmembrane transport
XM_011319056.1	1.81692	2.04065e-28	1.25726e-26	UP	C:integral component of membrane	no GO terms
XM_011317501.1	1.80787	0.00100465	0.00340628	UP		no GO terms
XM_011320240.1	1.8073	9.13266e-23	3.81499e-21	UP	C:integral component of membrane	no GO terms
XM_011325790.1	1.80431	3.83782e-11	5.16798e-10	UP	P:signal transduction	P:signal transduction
XM_011330139.1	1.80342	8.40986e-12	1.24208e-10	UP	F:DNA-binding transcription factor activity, RNA polymerase II-specific; F:DNA binding; C:nucleus; P:regulation of transcription by RNA polymerase II; F:zinc ion binding; C:host cell nucleus	F:DNA-binding transcription factor activity, RNA polymerase II-specific; F:DNA binding; P:transcription, DNA-templated; P:regulation of transcription, DNA-templated; F:zinc ion binding
XM_011326483.1	1.80306	1.58566e-07	1.192e-06	UP		no GO terms
XM_011326829.1	1.79777	2.2185e-15	5.02963e-14	UP	P:polysaccharide catabolic process; C:extracellular region; F:lyase activity; F:cellulose binding	C:extracellular region; P:carbohydrate metabolic process; F:cellulose binding
XM_011320098.1	1.78936	3.08416e-08	2.63423e-07	UP		no GO terms
XM_011320585.1	1.78145	3.01266e-22	1.21372e-20	UP	F:nucleotide binding; F:magnesium ion binding; C:proteasome complex; F:DNA-binding transcription factor activity, RNA polymerase II-specific; F:nucleic acid binding; F:DNA binding; F:DNA helicase activity; F:transcription coactivator activity; F:DNA-directed DNA polymerase activity; F:dUTP diphosphatase activity; F:metalloendopeptidase activity; F:threonine-type endopeptidase activity; F:helicase…	no GO terms
XM_011329067.1	1.77854	4.87503e-05	0.000224433	UP	P:carbohydrate transport; C:integral component of membrane; F:transmembrane transporter activity; P:transmembrane transport	C:membrane; C:integral component of membrane; F:transmembrane transporter activity; P:transmembrane transport
XM_011322890.1	1.77291	0.000859513	0.00296366	UP		no GO terms
XM_011328610.1	1.77142	3.828e-05	0.000180231	UP	P:telomere maintenance; C:nuclear chromosome, telomeric region; F:DNA binding	no GO terms
XM_011318995.1	1.76553	1.2145e-09	1.32128e-08	UP	F:DNA binding; F:GTPase activity; F:GTP binding	F:DNA binding
XM_011321487.1	1.76507	2.31471e-15	5.23566e-14	UP	F:damaged DNA binding; P:DNA repair	no GO terms
XM_011330249.1	1.76465	6.26174e-17	1.68256e-15	UP	C:integral component of membrane	C:integral component of membrane
XM_011324343.1	1.76392	1.87823e-15	4.30459e-14	UP	C:integral component of membrane; F:transferase activity	no GO terms
XM_011317445.1	1.76268	5.28244e-15	1.14726e-13	UP	F:hydrolase activity, hydrolyzing O-glycosyl compounds; P:carbohydrate metabolic process; F:carbohydrate binding	F:catalytic activity; F:hydrolase activity, hydrolyzing O-glycosyl compounds; P:carbohydrate metabolic process; F:carbohydrate binding
XM_011319792.1	1.75392	4.96632e-18	1.47586e-16	UP		no GO terms
XM_011318380.1	1.74648	1.01957e-15	2.40211e-14	UP	C:host cell nucleus	no GO terms
XM_011319397.1	1.73766	1.04905e-20	3.82359e-19	UP	F:DNA-binding transcription factor activity, RNA polymerase II-specific; P:regulation of transcription by RNA polymerase II; F:zinc ion binding; C:host cell nucleus	F:DNA-binding transcription factor activity, RNA polymerase II-specific; P:regulation of transcription, DNA-templated; F:zinc ion binding
XM_011321201.1	1.73369	1.88624e-12	3.01901e-11	UP	F:Rho guanyl-nucleotide exchange factor activity; P:intracellular signal transduction	F:guanyl-nucleotide exchange factor activity; F:Rho guanyl-nucleotide exchange factor activity; F:protein binding; P:intracellular signal transduction
XM_011328541.1	1.72523	4.17885e-12	6.41048e-11	UP	F:DNA-binding transcription factor activity, RNA polymerase II-specific; P:regulation of transcription by RNA polymerase II; F:zinc ion binding; C:host cell nucleus	F:DNA-binding transcription factor activity, RNA polymerase II-specific; P:regulation of transcription, DNA-templated; F:zinc ion binding
XM_011321546.1	1.72132	4.17034e-07	2.91726e-06	UP	C:mitochondrial intermembrane space; P:aerobic respiration	no GO terms
XM_011324230.1	1.72008	1.20571e-13	2.23603e-12	UP	F:sulfuric ester hydrolase activity; C:integral component of membrane	F:catalytic activity; F:sulfuric ester hydrolase activity
XM_011320429.1	1.71224	2.75549e-14	5.49674e-13	UP		no GO terms
XM_011329909.1	1.70576	6.19772e-22	2.44997e-20	UP		no GO terms
XM_011328217.1	1.70407	3.67774e-09	3.69425e-08	UP		no GO terms
XM_011327449.1	1.70224	1.16479e-25	5.99702e-24	UP	F:structural constituent of cell wall; P:fungal-type cell wall organization	F:structural constituent of cell wall; P:fungal-type cell wall organization
XM_011324829.1	1.69566	3.66297e-45	4.8592e-43	UP		no IPS match
XM_011327214.1	1.69356	2.87041e-10	3.42379e-09	UP		no IPS match
XM_011323678.1	1.6886	0.00068608	0.00242499	UP	C:extracellular region; F:pectate lyase activity	C:extracellular region; F:pectate lyase activity
XM_011319991.1	1.6795	4.58873e-08	3.80456e-07	UP	C:integral component of membrane; F:transmembrane transporter activity; P:transmembrane transport	F:transmembrane transporter activity; P:transmembrane transport
XM_011321777.1	1.67757	8.044e-10	9.01773e-09	UP	C:membrane; C:integral component of membrane	no GO terms
XM_011324014.1	1.67376	6.00474e-13	1.02933e-11	UP		no GO terms
XM_011321778.1	1.67058	8.10551e-20	2.76281e-18	UP	P:regulation of cyclin-dependent protein serine/threonine kinase activity; F:protein kinase binding	P:regulation of cyclin-dependent protein serine/threonine kinase activity; F:protein kinase binding
XM_011325681.1	1.66945	4.23451e-05	0.000197445	UP		no GO terms
XM_011320938.1	1.66755	3.12847e-19	1.02713e-17	UP	P:protein transport; P:autophagy of peroxisome; C:phagophore assembly site membrane	P:autophagy; P:autophagy of peroxisome
XM_011325386.1	1.65796	8.70291e-17	2.3111e-15	UP	F:calcium ion binding; F:protein binding	F:calcium ion binding; F:protein binding
XM_011327546.1	1.65783	0.000420566	0.00157149	UP		no GO terms
XM_011326203.1	1.65576	8.47478e-09	7.99687e-08	UP	F:phosphatidylinositol phospholipase C activity; P:protein import into nucleus; P:lipid catabolic process; P:intracellular signal transduction	F:phosphatidylinositol phospholipase C activity; P:lipid metabolic process; P:signal transduction; F:phosphoric diester hydrolase activity; P:intracellular signal transduction
XM_011328663.1	1.65186	3.34314e-15	7.41941e-14	UP	F:protein binding	F:protein binding
XM_011329136.1	1.6493	1.38346e-08	1.25595e-07	UP		no GO terms
XM_011323687.1	1.64702	2.88217e-05	0.000139445	UP	C:integral component of membrane; F:transferase activity, transferring alkyl or aryl (other than methyl) groups	C:integral component of membrane; F:transferase activity, transferring alkyl or aryl (other than methyl) groups
XM_011329056.1	1.6456	0.00022068	0.000880867	UP		no GO terms
XM_011330520.1	1.6428	1.44003e-19	4.83017e-18	UP	F:ATP binding; C:integral component of membrane; F:ATPase-coupled cation transmembrane transporter activity; P:cation transmembrane transport	F:nucleotide binding; P:cation transport; C:integral component of membrane; F:ATPase-coupled cation transmembrane transporter activity
XM_011327195.1	1.6379	4.73031e-08	3.90874e-07	UP	F:guanyl-nucleotide exchange factor activity; P:small GTPase mediated signal transduction; P:cell division	F:guanyl-nucleotide exchange factor activity; F:protein binding; P:small GTPase mediated signal transduction
XM_011327969.1	1.63431	2.81831e-14	5.61184e-13	UP		no GO terms
XM_011323684.1	1.63241	1.73293e-24	8.17866e-23	UP	F:peroxidase activity; P:cellular oxidant detoxification	F:peroxidase activity
XM_011322963.1	1.63171	3.00218e-06	1.78075e-05	UP	F:UDP-glycosyltransferase activity	F:UDP-glycosyltransferase activity
XM_011321968.1	1.62827	7.08607e-13	1.20627e-11	UP	F:protein binding; P:intracellular protein transport	F:protein binding; P:intracellular protein transport
XM_011328469.1	1.62751	0.00158863	0.00509753	UP	C:integral component of membrane	no GO terms
XM_011325656.1	1.62567	1.30394e-13	2.41212e-12	UP	F:translation initiation factor activity; F:protein binding; P:translational initiation	F:RNA binding; F:protein binding
XM_011328508.1	1.62482	8.93985e-10	9.94254e-09	UP	P:signal transduction	P:signal transduction
XM_011320578.1	1.62156	0.00150304	0.00485891	UP		no GO terms
XM_011327772.1	1.62097	3.71211e-27	2.0983e-25	UP	P:amino acid transport; C:integral component of membrane; F:transmembrane transporter activity; P:transmembrane transport	P:amino acid transport; C:membrane; C:integral component of membrane; F:transmembrane transporter activity; P:transmembrane transport
XM_011328354.1	1.61243	3.44257e-16	8.55559e-15	UP	F:protein tyrosine phosphatase activity; F:protein tyrosine/serine/threonine phosphatase activity; P:peptidyl-tyrosine dephosphorylation	F:protein tyrosine phosphatase activity; P:protein dephosphorylation; F:protein tyrosine/serine/threonine phosphatase activity; P:dephosphorylation; F:phosphatase activity
XM_011329465.1	1.60859	2.03885e-10	2.49353e-09	UP		no GO terms
XM_011330163.1	1.60178	4.68089e-06	2.66278e-05	UP	C:integral component of membrane; P:transmembrane transport	C:membrane; P:transmembrane transport
XM_011328330.1	1.59895	1.46408e-13	2.68309e-12	UP	F:RNA binding; C:integral component of membrane	F:nucleic acid binding; F:RNA binding
XM_011325504.1	1.59766	0.00075282	0.0026334	UP		no GO terms
XM_011321909.1	1.59447	2.26228e-12	3.58966e-11	UP	F:thiol-dependent ubiquitin-specific protease activity; P:protein deubiquitination	F:thiol-dependent ubiquitin-specific protease activity; P:protein deubiquitination
XM_011328316.1	1.59328	0.00332546	0.00983479	UP		no GO terms
XM_011323217.1	1.58695	8.25974e-28	4.87497e-26	UP	F:glutamate dehydrogenase (NAD+) activity; P:glutamate catabolic process to 2-oxoglutarate; P:oxidation-reduction process	F:glutamate dehydrogenase (NAD+) activity; P:cellular amino acid metabolic process; F:oxidoreductase activity; P:glutamate catabolic process to 2-oxoglutarate; P:oxidation-reduction process
XM_011330224.1	1.58392	0.000268302	0.00104753	UP	C:integral component of membrane	no GO terms
XM_011320476.1	1.58032	0.00711844	0.019152	UP	F:structural constituent of ribosome; P:regulation of translation; F:kinase activity; F:protein kinase regulator activity; F:protein kinase binding; C:cytosolic large ribosomal subunit; P:positive regulation of kinase activity; F:ribosome binding; P:regulation of protein kinase activity	P:regulation of translation; F:protein kinase regulator activity; F:protein kinase binding; P:positive regulation of kinase activity; F:ribosome binding
XM_011324783.1	1.57997	3.12342e-10	3.7016e-09	UP	F:oxidoreductase activity, acting on the aldehyde or oxo group of donors, NAD or NADP as acceptor; P:oxidation-reduction process	F:oxidoreductase activity; F:oxidoreductase activity, acting on the aldehyde or oxo group of donors, NAD or NADP as acceptor; P:oxidation-reduction process
XM_011326794.1	1.57804	0.0057362	0.0158427	UP	C:histone deacetylase complex; P:negative regulation of transcription by RNA polymerase II; F:nucleotide binding; F:magnesium ion binding; P:telomere maintenance; C:chromatin; F:RNA polymerase II transcription regulatory region sequence-specific DNA binding; F:DNA-binding transcription factor activity, RNA polymerase II-specific; F:molecular_function; F:nucleic acid binding; F:DNA binding; F:DNA …	no GO terms
XM_011329717.1	1.57595	4.52444e-11	6.03464e-10	UP	P:vesicle docking involved in exocytosis	P:vesicle docking involved in exocytosis; P:vesicle-mediated transport
XM_011324060.1	1.57572	6.83722e-05	0.000306525	UP	C:integral component of membrane; F:transmembrane transporter activity; P:transmembrane transport	C:membrane; C:integral component of membrane; F:transmembrane transporter activity; P:transmembrane transport
XM_011326920.1	1.5754	1.12207e-09	1.22843e-08	UP	F:sulfuric ester hydrolase activity; C:integral component of membrane	F:catalytic activity; F:sulfuric ester hydrolase activity
XM_011328738.1	1.57511	0.0184446	0.0437777	UP		no GO terms
XM_011329888.1	1.57224	6.6233e-08	5.3294e-07	UP		no GO terms
XM_011328107.1	1.56883	1.07717e-09	1.18236e-08	UP		no GO terms
XM_011323075.1	1.56444	3.09504e-05	0.000148839	UP	F:ATP binding; C:integral component of membrane; F:ATPase-coupled cation transmembrane transporter activity; P:cation transmembrane transport	F:nucleotide binding; P:cation transport; C:integral component of membrane; F:ATPase-coupled cation transmembrane transporter activity
XM_011323408.1	1.56183	1.29271e-20	4.68269e-19	UP	P:proteolysis; F:metallopeptidase activity	F:metallopeptidase activity
XM_011318135.1	1.55985	5.81588e-24	2.64698e-22	UP	F:DNA binding; C:nucleus; C:integral component of membrane	no GO terms
XM_011318349.1	1.55587	2.89509e-23	1.25199e-21	UP	F:DNA binding; F:DNA-directed 5'-3' RNA polymerase activity; P:transcription by RNA polymerase II	F:DNA binding; F:DNA-directed 5'-3' RNA polymerase activity; P:transcription, DNA-templated; P:transcription by RNA polymerase II
XM_011326758.1	1.55492	5.14661e-12	7.79668e-11	UP		no GO terms
XM_011321335.1	1.55445	2.82361e-05	0.000136858	UP	F:oxidoreductase activity; P:oxidation-reduction process; F:FAD binding	F:oxidoreductase activity; F:flavin adenine dinucleotide binding; P:oxidation-reduction process; F:FAD binding
XM_011324047.1	1.55131	3.08488e-22	1.24112e-20	UP	C:integral component of membrane	no GO terms
XM_011329781.1	1.5501	3.68506e-14	7.235e-13	UP	F:protein binding; P:rRNA processing; P:endocytosis; C:integral component of membrane; C:preribosome, small subunit precursor	F:protein binding
XM_011329971.1	1.5497	9.5345e-19	3.01165e-17	UP	F:Ran guanyl-nucleotide exchange factor activity; C:nucleus; C:cytoplasm; P:NLS-bearing protein import into nucleus; P:protein targeting to membrane; P:phosphatidylcholine biosynthetic process; C:NLS-dependent protein nuclear import complex; F:protein-containing complex binding; P:regulation of nucleocytoplasmic transport; P:nuclear pore complex assembly; P:regulation of protein desumoylation; F:…	P:protein import into nucleus; P:intracellular protein transport; F:Ran GTPase binding
XM_011330347.1	1.54871	1.58499e-07	1.192e-06	UP	F:transferase activity; F:hydrolase activity	no GO terms
XM_011318245.1	1.54509	7.09708e-18	2.07549e-16	UP	F:calcium ion binding; C:endoplasmic reticulum; C:endoplasmic reticulum membrane; C:integral component of membrane; P:transmembrane transport	F:calcium ion binding; C:membrane; P:transmembrane transport
XM_011324172.1	1.53982	1.23335e-07	9.47122e-07	UP		no GO terms
XM_011327396.1	1.53839	0.0146098	0.0357565	UP	P:signal transduction; P:regulation of GTPase activity	no IPS match
XM_011326518.1	1.53703	8.93843e-17	2.36937e-15	UP	F:RNA binding	F:nucleic acid binding; F:RNA binding
XM_011318846.1	1.53696	0.00147737	0.00478483	UP	P:maturation of SSU-rRNA from tricistronic rRNA transcript (SSU-rRNA, 5.8S rRNA, LSU-rRNA); F:nucleic acid binding; F:RNA helicase activity; F:ATP binding; C:nucleolus; F:identical protein binding	F:nucleic acid binding; F:helicase activity; F:ATP binding
XM_011319128.1	1.53612	0.00843701	0.0221789	UP	P:polysaccharide catabolic process; C:extracellular region; F:lyase activity	no GO terms
XM_011321008.1	1.53449	0.00034418	0.00131093	UP	F:metal ion binding	no GO terms
XM_011317992.1	1.53266	2.2511e-19	7.45725e-18	UP		no GO terms
XM_011323879.1	1.53054	0.000294748	0.0011408	UP		no GO terms
XM_011321240.1	1.52573	1.8875e-05	9.49231e-05	UP	F:ligase activity; F:phosphopantetheine binding	F:phosphopantetheine binding
XM_011317671.1	1.5256	1.93004e-09	2.04532e-08	UP	P:mitotic spindle organization; F:zinc ion binding; F:oxidoreductase activity; C:DASH complex; P:oxidation-reduction process; C:mitotic spindle	no GO terms
XM_011323383.1	1.52153	7.71162e-23	3.23054e-21	UP	F:aspartic-type endopeptidase activity; P:proteolysis	F:aspartic-type endopeptidase activity; P:proteolysis
XM_011330077.1	1.51928	2.38009e-32	1.82061e-30	UP	F:hydrolase activity, hydrolyzing O-glycosyl compounds; P:carbohydrate metabolic process	F:hydrolase activity, hydrolyzing O-glycosyl compounds; P:carbohydrate metabolic process
XM_011320684.1	1.51918	2.82156e-11	3.88476e-10	UP	F:DNA-binding transcription factor activity, RNA polymerase II-specific; P:regulation of transcription by RNA polymerase II; F:zinc ion binding; C:host cell nucleus	no GO terms
XM_011318022.1	1.51882	8.10562e-06	4.39938e-05	UP		no GO terms
XM_011319168.1	1.51539	1.60501e-11	2.27795e-10	UP	F:protein binding	F:protein binding
XM_011317587.1	1.51264	0.00111921	0.00374937	UP		no GO terms
XM_011323202.1	1.51103	1.29103e-06	8.23853e-06	UP		no GO terms
XM_011324574.1	1.50361	0.00720786	0.0193573	UP		no GO terms
XM_011325112.1	1.50324	0.0102458	0.026332	UP	P:amino acid transport; C:integral component of membrane; P:transmembrane transport	P:amino acid transport; C:membrane; C:integral component of membrane; P:transmembrane transport
XM_011327093.1	1.50145	0.000479083	0.0017612	UP	F:DNA-binding transcription factor activity, RNA polymerase II-specific; F:DNA binding; C:nucleus; P:regulation of transcription by RNA polymerase II; F:zinc ion binding; C:host cell nucleus	F:DNA binding; P:transcription, DNA-templated; F:zinc ion binding
XM_011318343.1	1.50067	1.05956e-15	2.48836e-14	UP		no GO terms
XM_011329139.1	-1.52223	0.000106026	0.000455301	DOWN	P:oxidation-reduction process	P:oxidation-reduction process
XM_011328213.1	-1.53328	0.0166504	0.040029	DOWN		no IPS match
XM_011330432.1	-1.53911	7.27242e-06	3.975e-05	DOWN	C:integral component of membrane; F:transmembrane transporter activity; P:transmembrane transport	C:integral component of membrane; F:transmembrane transporter activity; P:transmembrane transport
XM_011329192.1	-1.53946	0.000119005	0.000505244	DOWN		no GO terms
XM_011324098.1	-1.54215	3.17212e-05	0.000151999	DOWN		no GO terms
XM_011330071.1	-1.56061	2.80013e-06	1.67032e-05	DOWN		no GO terms
XM_011317519.1	-1.57075	7.75793e-10	8.73376e-09	DOWN	C:cytosol; P:proteolysis; F:pyroglutamyl-peptidase activity	no GO terms
XM_011324412.1	-1.57174	0.00160642	0.00514564	DOWN	F:farnesyl-diphosphate farnesyltransferase activity; P:biosynthetic process; C:integral component of membrane; F:intramolecular lyase activity; F:squalene synthase activity	F:farnesyl-diphosphate farnesyltransferase activity; F:transferase activity, transferring alkyl or aryl (other than methyl) groups; F:intramolecular lyase activity; F:squalene synthase activity
XM_011329266.1	-1.57367	0.00520608	0.0145824	DOWN		no IPS match
XM_011326844.1	-1.57767	3.54287e-14	6.96978e-13	DOWN	F:hydrolase activity	F:catalytic activity
XM_011317723.1	-1.5808	0.000317011	0.00121943	DOWN		no GO terms
XM_011322313.1	-1.58081	3.85502e-05	0.000181271	DOWN	C:integral component of membrane; F:transmembrane transporter activity; P:transmembrane transport	C:membrane; C:integral component of membrane; F:transmembrane transporter activity; P:transmembrane transport
XM_011325379.1	-1.59904	0.00471765	0.0133784	DOWN		no IPS match
XM_011330114.1	-1.60876	0.0043461	0.0124337	DOWN	F:FAD binding	F:FAD binding
XM_011317365.1	-1.61946	0.000371744	0.00140375	DOWN	F:monooxygenase activity; F:iron ion binding; F:oxidoreductase activity, acting on paired donors, with incorporation or reduction of molecular oxygen; F:heme binding; P:oxidation-reduction process	F:monooxygenase activity; F:iron ion binding; F:oxidoreductase activity, acting on paired donors, with incorporation or reduction of molecular oxygen; F:heme binding; P:oxidation-reduction process
XM_011322542.1	-1.62091	1.6947e-13	3.0827e-12	DOWN		no GO terms
XM_011323977.1	-1.63024	2.51307e-05	0.000123042	DOWN	F:monooxygenase activity; P:oxidation-reduction process	no GO terms
XM_011323871.1	-1.64758	0.000260974	0.00102258	DOWN	F:nucleic acid binding; P:regulation of transcription, DNA-templated	F:nucleic acid binding; P:regulation of transcription, DNA-templated
XM_011326236.1	-1.6536	0.0121636	0.0305474	DOWN	C:integral component of membrane	no IPS match
XM_011323092.1	-1.66409	0.00438961	0.0125436	DOWN	P:oxidation-reduction process	P:oxidation-reduction process
XM_011329910.1	-1.68489	0.0189882	0.0448799	DOWN		no GO terms
XM_011326914.1	-1.70536	1.23855e-10	1.56816e-09	DOWN		no IPS match
XM_011329290.1	-1.70639	1.95973e-10	2.40175e-09	DOWN	F:aspartic-type endopeptidase activity; P:proteolysis	F:aspartic-type endopeptidase activity; P:proteolysis
XM_011328826.1	-1.70866	1.71702e-11	2.42419e-10	DOWN	C:integral component of membrane	no GO terms
XM_011324473.1	-1.72564	1.49668e-06	9.43435e-06	DOWN		no IPS match
XM_011323165.1	-1.73155	0.00343814	0.0101203	DOWN		no IPS match
XM_011324356.1	-1.75045	3.07428e-06	1.81839e-05	DOWN	F:urea transmembrane transporter activity; C:integral component of membrane; P:urea transmembrane transport	no GO terms
XM_011329439.1	-1.75766	0.000248328	0.000977315	DOWN	F:lyase activity	no GO terms
XM_011327654.1	-1.76889	4.65862e-05	0.000215311	DOWN	C:integral component of membrane; F:transmembrane transporter activity; P:transmembrane transport; P:oxidation-reduction process	P:oxidation-reduction process
XM_011324159.1	-1.76949	0.00383102	0.0111343	DOWN		no GO terms
XM_011317515.1	-1.77194	7.13672e-21	2.62721e-19	DOWN		no IPS match
XM_011319185.1	-1.7808	0.00112087	0.00375366	DOWN	F:aspartic-type endopeptidase activity; F:iron ion binding; P:proteolysis; C:integral component of membrane; F:oxidoreductase activity, acting on CH-OH group of donors; F:oxidoreductase activity, acting on paired donors, with incorporation or reduction of molecular oxygen; F:hydrolase activity, acting on ester bonds; F:heme binding; F:transmembrane transporter activity; F:flavin adenine dinucleot…	F:transmembrane transporter activity; P:transmembrane transport
XM_011324019.1	-1.78416	8.0001e-20	2.73639e-18	DOWN	F:oxidoreductase activity; P:oxidation-reduction process	F:oxidoreductase activity; P:oxidation-reduction process
XM_011324552.1	-1.78699	0.0028812	0.00867601	DOWN	C:integral component of membrane; F:transmembrane transporter activity; P:transmembrane transport	F:transmembrane transporter activity; P:transmembrane transport
XM_011330436.1	-1.79479	3.42477e-05	0.000162992	DOWN	F:protein kinase activity; F:ATP binding; P:protein phosphorylation	F:protein kinase activity; F:ATP binding; P:protein phosphorylation
XM_011320006.1	-1.80577	3.61008e-05	0.000170735	DOWN	C:integral component of membrane	no GO terms
XM_011324633.1	-1.81305	0.00058025	0.002087	DOWN		no GO terms
XM_011317843.1	-1.81464	0.000620572	0.00221713	DOWN		no IPS match
XM_011322599.1	-1.81492	5.00167e-05	0.000229772	DOWN	F:dioxygenase activity; P:oxidation-reduction process	F:oxidoreductase activity; P:oxidation-reduction process
XM_011324097.1	-1.81623	1.61684e-07	1.21345e-06	DOWN	C:integral component of membrane	no GO terms
XM_011324487.1	-1.838	0.000165019	0.000678081	DOWN	F:oxidoreductase activity; P:oxidation-reduction process	F:oxidoreductase activity
XM_011323868.1	-1.83861	2.20318e-14	4.45324e-13	DOWN	C:integral component of membrane	no GO terms
XM_011330012.1	-1.84651	0.00151211	0.004885	DOWN		no IPS match
XM_011327651.1	-1.84822	0.00553393	0.0153581	DOWN	F:hydrolase activity	no GO terms
XM_011319730.1	-1.85187	8.83814e-07	5.81899e-06	DOWN	C:integral component of membrane; F:transmembrane transporter activity; P:transmembrane transport	F:transmembrane transporter activity; P:transmembrane transport
XM_011329048.1	-1.86278	0.00809466	0.0214069	DOWN	P:oxidation-reduction process	P:oxidation-reduction process
XM_011321141.1	-1.87464	0.00015858	0.000654823	DOWN	F:3-oxoacyl-[acyl-carrier-protein] synthase activity; P:fatty acid biosynthetic process; F:methyltransferase activity; F:oxidoreductase activity; F:phosphopantetheine binding; P:methylation; P:oxidation-reduction process	F:3-oxoacyl-[acyl-carrier-protein] synthase activity; P:fatty acid biosynthetic process; F:transferase activity; F:transferase activity, transferring acyl groups; F:phosphopantetheine binding
XM_011319093.1	-1.89086	4.36535e-09	4.32715e-08	DOWN	C:integral component of membrane	no GO terms
XM_011322308.1	-1.89177	4.50783e-35	3.91609e-33	DOWN	F:metalloendopeptidase activity; P:proteolysis; P:cell adhesion; F:zinc ion binding; F:carbohydrate binding	F:metalloendopeptidase activity; P:proteolysis; P:cell adhesion; F:metallopeptidase activity; F:zinc ion binding; F:carbohydrate binding
XM_011320036.1	-1.89513	5.70201e-29	3.69064e-27	DOWN	F:DNA-binding transcription factor activity, RNA polymerase II-specific; P:regulation of transcription by RNA polymerase II; F:zinc ion binding; C:host cell nucleus	F:DNA-binding transcription factor activity, RNA polymerase II-specific; P:regulation of transcription, DNA-templated; F:zinc ion binding
XM_011322310.1	-1.90959	0.00366789	0.0107098	DOWN		no GO terms
XM_011317341.1	-1.92239	3.04821e-17	8.48485e-16	DOWN		no GO terms
XM_011326812.1	-1.93431	3.97845e-05	0.000186569	DOWN	F:nucleotide binding; F:magnesium ion binding; C:proteasome complex; F:DNA-binding transcription factor activity, RNA polymerase II-specific; F:nucleic acid binding; F:DNA binding; F:DNA helicase activity; F:transcription coactivator activity; F:DNA-directed DNA polymerase activity; F:dUTP diphosphatase activity; F:metalloendopeptidase activity; F:threonine-type endopeptidase activity; F:helicase…	no GO terms
XM_011324007.1	-1.9367	9.02199e-10	1.00263e-08	DOWN	F:oxidoreductase activity; P:oxidation-reduction process	F:oxidoreductase activity; P:oxidation-reduction process
XM_011317422.1	-1.93825	7.69816e-09	7.31561e-08	DOWN	P:proteolysis; F:peptidase activity	no IPS match
XM_011321232.1	-1.94245	3.23421e-32	2.45483e-30	DOWN	F:phosphorelay sensor kinase activity; P:phosphorelay signal transduction system; P:MAPK cascade; F:nucleotide binding; P:activation of MAPKK activity; P:microtubule cytoskeleton organization; C:astral microtubule; F:DNA-binding transcription factor activity, RNA polymerase II-specific; P:microtubule bundle formation; P:eye development; F:complement binding; P:positive regulation of protein phosp…	no GO terms
XM_011327619.1	-1.96333	0.0170663	0.0408791	DOWN		no IPS match
XM_011324644.1	-1.96814	7.39782e-05	0.00032961	DOWN		no GO terms
XM_011323953.1	-1.98211	0.00227714	0.00703986	DOWN	C:integral component of membrane; F:hydrolase activity; P:transmembrane transport	P:transmembrane transport
XM_011326811.1	-1.99461	6.11121e-07	4.14881e-06	DOWN	F:serine-type endopeptidase activity; P:proteolysis	no GO terms
XM_011322606.1	-2.01527	6.15048e-24	2.78664e-22	DOWN	C:integral component of membrane; P:mycotoxin biosynthetic process	P:mycotoxin biosynthetic process
XM_011324563.1	-2.02857	1.7217e-53	3.03618e-51	DOWN	F:molecular_function; C:cellular_component; P:biological_process	no IPS match
XM_011329125.1	-2.02938	9.90229e-07	6.46448e-06	DOWN	F:oxidoreductase activity; P:oxidation-reduction process	F:oxidoreductase activity; P:oxidation-reduction process
XM_011321140.1	-2.03173	6.38851e-05	0.000288251	DOWN	F:hydrolase activity	no GO terms
XM_011327438.1	-2.0396	0.00701424	0.0189287	DOWN	C:integral component of membrane; F:transmembrane transporter activity; P:transmembrane transport	F:transmembrane transporter activity; P:transmembrane transport
XM_011326975.1	-2.04165	1.67796e-05	8.53177e-05	DOWN	C:integral component of membrane	no GO terms
XM_011322867.1	-2.0477	3.28063e-14	6.48421e-13	DOWN	F:glutathione transferase activity; F:protein binding	F:glutathione transferase activity; F:protein binding
XM_011323419.1	-2.06653	4.4081e-21	1.64119e-19	DOWN		no GO terms
XM_011324413.1	-2.08134	0.00415954	0.0119709	DOWN	C:integral component of membrane; P:carotenoid biosynthetic process; F:oxidoreductase activity; P:oxidation-reduction process	P:carotenoid biosynthetic process; F:oxidoreductase activity; P:oxidation-reduction process
XM_011327213.1	-2.08326	0.00474399	0.0134428	DOWN		no GO terms
XM_011324536.1	-2.08517	0.0173182	0.0414147	DOWN	C:membrane; C:integral component of membrane	no IPS match
XM_011319344.1	-2.15771	0.000109166	0.000467491	DOWN	C:integral component of membrane	no GO terms
XM_011321455.1	-2.19228	0.000217312	0.000868719	DOWN		no GO terms
XM_011323895.1	-2.19534	0.000151343	0.000628107	DOWN	P:oxidation-reduction process	P:oxidation-reduction process
XM_011319215.1	-2.19843	0.0140049	0.0344651	DOWN	F:ATP binding; F:methyltransferase activity; P:biosynthetic process; C:integral component of membrane; F:hydrolase activity, acting on ester bonds; F:ATPase activity; F:phosphopantetheine binding; F:ATPase-coupled transmembrane transporter activity; P:transmembrane transport	no GO terms
XM_011320994.1	-2.20128	1.20118e-16	3.14721e-15	DOWN		no GO terms
XM_011323832.1	-2.20276	0.0108558	0.0276512	DOWN		no IPS match
XM_011329121.1	-2.25227	0.000122297	0.000518074	DOWN	F:monooxygenase activity; F:flavin adenine dinucleotide binding; F:NADP binding; P:oxidation-reduction process	no GO terms
XM_011322076.1	-2.30778	9.29416e-13	1.5614e-11	DOWN	F:glucosamine-6-phosphate deaminase activity; P:carbohydrate metabolic process; P:N-acetylglucosamine metabolic process	F:glucosamine-6-phosphate deaminase activity; P:carbohydrate metabolic process; P:N-acetylglucosamine metabolic process
XM_011319310.1	-2.31683	0.00656294	0.0178627	DOWN		no GO terms
XM_011325083.1	-2.32484	0.0143645	0.0352382	DOWN		no IPS match
XM_011317467.1	-2.34681	0.000151991	0.000630532	DOWN	C:integral component of membrane	no GO terms
XM_011324750.1	-2.35635	0.000307549	0.00118588	DOWN	C:integral component of membrane; F:transmembrane transporter activity; P:transmembrane transport	F:transmembrane transporter activity; P:transmembrane transport
XM_011324288.1	-2.37326	7.57574e-08	6.04458e-07	DOWN	F:oxidoreductase activity; P:oxidation-reduction process	no GO terms
XM_011329445.1	-2.40586	0.00234416	0.00722768	DOWN	F:monooxygenase activity; C:extracellular region; P:carbohydrate metabolic process; F:molybdenum ion binding; F:cellulose binding; P:oxidation-reduction process	C:extracellular region; P:carbohydrate metabolic process; F:cellulose binding
XM_011317936.1	-2.42226	0.0162509	0.0392029	DOWN		no GO terms
XM_011329126.1	-2.42599	0.000665528	0.00236132	DOWN	F:hydrolase activity	F:hydrolase activity
XM_011327018.1	-2.4334	9.54037e-38	9.39678e-36	DOWN	F:protein binding; C:integral component of membrane; F:transferase activity	F:protein binding
XM_011323670.1	-2.44083	2.3463e-11	3.26398e-10	DOWN		no GO terms
XM_011321139.1	-2.4462	0.000717694	0.00252281	DOWN	F:iron ion binding; P:carbohydrate metabolic process; C:integral component of membrane; F:oxidoreductase activity, acting on paired donors, with incorporation or reduction of molecular oxygen; F:isomerase activity; F:heme binding; F:carbohydrate binding; P:oxidation-reduction process	F:catalytic activity; P:carbohydrate metabolic process; F:isomerase activity; F:carbohydrate binding
XM_011322605.1	-2.44723	6.38378e-46	9.03857e-44	DOWN		no IPS match
XM_011329223.1	-2.48517	0.00664715	0.0180656	DOWN	C:integral component of membrane; F:transmembrane transporter activity; P:transmembrane transport	F:transmembrane transporter activity; P:transmembrane transport
XM_011329222.1	-2.48657	0.00710103	0.0191192	DOWN	F:arylsulfatase activity; C:integral component of membrane; P:phenol-containing compound metabolic process; F:transmembrane transporter activity; P:transmembrane transport	F:catalytic activity; F:arylsulfatase activity; F:sulfuric ester hydrolase activity; P:phenol-containing compound metabolic process
XM_011323657.1	-2.54974	7.68919e-11	9.98442e-10	DOWN	F:cis-stilbene-oxide hydrolase activity	F:catalytic activity; F:cis-stilbene-oxide hydrolase activity
XM_011329221.1	-2.61064	1.78285e-08	1.59493e-07	DOWN	F:sulfuric ester hydrolase activity; C:integral component of membrane; F:transmembrane transporter activity; P:transmembrane transport	C:integral component of membrane; F:transmembrane transporter activity; P:transmembrane transport
XM_011325356.1	-2.65262	0.000499274	0.00182881	DOWN		no GO terms
XM_011324914.1	-2.65446	4.99853e-05	0.000229698	DOWN	F:aspartic-type endopeptidase activity; P:proteolysis	no GO terms
XM_011322598.1	-2.71505	0.00313838	0.00934912	DOWN	C:cytoplasm; C:integral component of membrane; F:carboxy-lyase activity; F:transmembrane transporter activity; P:ferulate metabolic process; P:cinnamic acid catabolic process; F:metal ion binding; P:transmembrane transport	F:transmembrane transporter activity; P:transmembrane transport
XM_011322078.1	-2.71765	5.03684e-14	9.72051e-13	DOWN	P:N-acetylglucosamine metabolic process; F:N-acetylglucosamine-6-phosphate deacetylase activity; F:metal ion binding	P:N-acetylglucosamine metabolic process; F:N-acetylglucosamine-6-phosphate deacetylase activity; F:hydrolase activity; F:hydrolase activity, acting on carbon-nitrogen (but not peptide) bonds
XM_011327740.1	-2.74267	0.0125532	0.0314042	DOWN	F:carbon-oxygen lyase activity, acting on phosphates; F:carbon-sulfur lyase activity	F:carbon-oxygen lyase activity, acting on phosphates
XM_011321338.1	-2.75251	0.0161776	0.039055	DOWN	C:extracellular region; F:cutinase activity	C:extracellular region; F:hydrolase activity; F:cutinase activity
XM_011329193.1	-2.77035	0.00106354	0.0035821	DOWN		no GO terms
XM_011324094.1	-2.80063	3.8116e-10	4.45974e-09	DOWN		no GO terms
XM_011326973.1	-2.85566	2.823e-09	2.89576e-08	DOWN	F:oxidoreductase activity; P:oxidation-reduction process; F:FAD binding	F:oxidoreductase activity; P:oxidation-reduction process
XM_011322770.1	-3.05675	0.0164418	0.0396017	DOWN	F:protein serine/threonine kinase activity; F:ATP binding; P:protein phosphorylation; C:integral component of membrane	no GO terms
XM_011326835.1	-3.11298	0.00154724	0.00498263	DOWN		no GO terms
XM_011319184.1	-3.17649	2.13014e-10	2.59226e-09	DOWN	F:dioxygenase activity; P:oxidation-reduction process	F:oxidoreductase activity; P:oxidation-reduction process
XM_011327015.1	-3.2114	3.52567e-33	2.80624e-31	DOWN	F:cis-stilbene-oxide hydrolase activity	F:catalytic activity; F:cis-stilbene-oxide hydrolase activity
XM_011317403.1	-3.21237	2.758e-36	2.58672e-34	DOWN	F:hydrolase activity	no GO terms
XM_011323773.1	-3.22708	9.8873e-31	7.01641e-29	DOWN	F:oxidoreductase activity; P:oxidation-reduction process	F:oxidoreductase activity
XM_011322875.1	-3.2648	0.017383	0.0415528	DOWN		no IPS match
XM_011324406.1	-3.26768	0.0157657	0.0381762	DOWN	F:oxidoreductase activity; P:oxidation-reduction process	F:oxidoreductase activity; P:oxidation-reduction process
XM_011324539.1	-3.34602	3.80007e-08	3.1984e-07	DOWN		no GO terms
XM_011322902.1	-3.56322	5.92348e-05	0.000268876	DOWN		no IPS match
XM_011317408.1	-3.57106	9.24644e-05	0.000402881	DOWN	C:integral component of membrane; F:transmembrane transporter activity; P:transmembrane transport	F:transmembrane transporter activity; P:transmembrane transport
XM_011323870.1	-3.59729	9.15504e-13	1.53978e-11	DOWN	P:sesquiterpenoid biosynthetic process; F:trichodiene synthase activity	P:sesquiterpenoid biosynthetic process; F:carbon-oxygen lyase activity, acting on phosphates; F:trichodiene synthase activity
XM_011324547.1	-3.65642	2.9887e-13	5.28632e-12	DOWN	C:integral component of membrane	no GO terms
XM_011317284.1	-3.68311	8.2162e-10	9.18979e-09	DOWN	F:monooxygenase activity; F:iron ion binding; P:pathogenesis; C:integral component of membrane; F:oxidoreductase activity, acting on paired donors, with incorporation or reduction of molecular oxygen; F:heme binding; P:oxidation-reduction process	F:iron ion binding; F:oxidoreductase activity, acting on paired donors, with incorporation or reduction of molecular oxygen; F:heme binding; P:oxidation-reduction process
XM_011324376.1	-3.70333	0.0162152	0.0391327	DOWN	F:hydrolase activity	no GO terms
XM_011324229.1	-3.71787	0.0128771	0.0320678	DOWN	P:oxidation-reduction process	P:oxidation-reduction process
XM_011317379.1	-3.73124	0.0166468	0.0400268	DOWN	C:integral component of membrane; F:transmembrane transporter activity; P:transmembrane transport	F:transmembrane transporter activity; P:transmembrane transport
XM_011323864.1	-3.91053	3.1516e-14	6.23753e-13	DOWN		no GO terms
XM_011323761.1	-4.0468	0.00698718	0.0188765	DOWN	F:monooxygenase activity; F:oxidoreductase activity, acting on paired donors, with incorporation or reduction of molecular oxygen; P:oxidation-reduction process	F:monooxygenase activity; F:oxidoreductase activity, acting on paired donors, with incorporation or reduction of molecular oxygen; P:oxidation-reduction process
XM_011323873.1	-4.16985	9.99979e-08	7.79909e-07	DOWN	F:acetyltransferase activity; P:mycotoxin biosynthetic process	F:acetyltransferase activity; P:mycotoxin biosynthetic process
XM_011321137.1	-4.27977	0.000192158	0.000777665	DOWN	F:nucleotide binding; F:iron ion binding; P:carbohydrate metabolic process; F:methyltransferase activity; F:oxidoreductase activity, acting on paired donors, with incorporation or reduction of molecular oxygen; F:isomerase activity; F:heme binding; F:carbohydrate binding; F:phosphopantetheine binding; P:methylation; P:oxidation-reduction process	F:oxidoreductase activity; P:oxidation-reduction process
XM_011322312.1	-5.00592	1.40741e-43	1.75629e-41	DOWN	F:aspartic-type endopeptidase activity; P:proteolysis	F:aspartic-type endopeptidase activity; P:proteolysis
XM_011323872.1	-5.12792	8.75946e-19	2.77383e-17	DOWN	F:monooxygenase activity; F:iron ion binding; C:integral component of membrane; F:oxidoreductase activity, acting on paired donors, with incorporation or reduction of molecular oxygen; F:heme binding; P:oxidation-reduction process	F:iron ion binding; F:oxidoreductase activity, acting on paired donors, with incorporation or reduction of molecular oxygen; F:heme binding; P:oxidation-reduction process
XM_011323865.1	-5.13002	0.000830779	0.00287445	DOWN	F:monooxygenase activity; F:iron ion binding; C:integral component of membrane; F:oxidoreductase activity, acting on paired donors, with incorporation or reduction of molecular oxygen; F:heme binding; F:transmembrane transporter activity; P:transmembrane transport; P:oxidation-reduction process	F:iron ion binding; F:oxidoreductase activity, acting on paired donors, with incorporation or reduction of molecular oxygen; F:heme binding; P:oxidation-reduction process
